# Supplementary material for: Cellular stress signaling activates type-I IFN response through FOXO3-regulated lamin posttranslational modification
Source: Nat Commun. 2021 Jan 28;12:640. doi: 10.1038/s41467-020-20839-0 (PMC7843645; doi:10.1038/s41467-020-20839-0)
Supplement: Supplementary file 5 — Supplementary Data 1 [file 41467_2020_20839_MOESM5_ESM.xlsx]

## Sheet: PQ_UP
NAME	SIZE	ES	NES	NOM p-val	FDR q-val	FWER p-val	RANK AT MAX	LEADING EDGE
GSE18281_CORTICAL_VS_MEDULLARY_THYMOCYTE_UP	47	0.766581	2.53748	0	0	0	211	tags=68%, list=13%, signal=76%
GSE18791_CTRL_VS_NEWCASTLE_VIRUS_DC_8H_DN	49	0.775231	2.4897	0	0	0	129	tags=55%, list=8%, signal=58%
HALLMARK_INTERFERON_ALPHA_RESPONSE	44	0.759963	2.47003	0	0	0	210	tags=57%, list=13%, signal=63%
GSE19888_ADENOSINE_A3R_INH_VS_ACT_WITH_INHIBITOR_PRETREATMENT_IN_MAST_CELL_UP	41	0.815798	2.45317	0	0	0	212	tags=71%, list=13%, signal=79%
GSE10325_CD4_TCELL_VS_LUPUS_CD4_TCELL_DN	47	0.770978	2.44569	0	0	0	256	tags=64%, list=16%, signal=73%
GSE13485_CTRL_VS_DAY3_YF17D_VACCINE_PBMC_DN	52	0.730494	2.44498	0	0	0	241	tags=50%, list=15%, signal=57%
GSE26030_TH1_VS_TH17_DAY5_POST_POLARIZATION_UP	41	0.797535	2.42664	0	0	0	241	tags=66%, list=15%, signal=75%
GSE42724_NAIVE_BCELL_VS_PLASMABLAST_UP	56	0.756274	2.42379	0	0	0	212	tags=63%, list=13%, signal=69%
GSE42021_TREG_VS_TCONV_PLN_UP	64	0.73931	2.42077	0	0	0	211	tags=56%, list=13%, signal=62%
GSE18791_CTRL_VS_NEWCASTLE_VIRUS_DC_4H_DN	42	0.761207	2.39987	0	0	0	129	tags=52%, list=8%, signal=55%
GSE13485_PRE_VS_POST_YF17D_VACCINATION_PBMC_DN	60	0.721759	2.39349	0	0	0	241	tags=50%, list=15%, signal=56%
TAKEDA_TARGETS_OF_NUP98_HOXA9_FUSION_10D_UP	42	0.755358	2.39253	0	0	0	120	tags=50%, list=7%, signal=53%
GRAESSMANN_RESPONSE_TO_MC_AND_SERUM_DEPRIVATION_UP	50	0.73736	2.39188	0	0	0	129	tags=48%, list=8%, signal=51%
GSE26890_CXCR1_NEG_VS_POS_EFFECTOR_CD8_TCELL_UP	41	0.78356	2.38641	0	0	0	129	tags=51%, list=8%, signal=54%
HALLMARK_INTERFERON_GAMMA_RESPONSE	66	0.723342	2.37394	0	0	0	210	tags=56%, list=13%, signal=62%
TAKEDA_TARGETS_OF_NUP98_HOXA9_FUSION_3D_UP	42	0.775466	2.35899	0	0	0	241	tags=71%, list=15%, signal=82%
GSE42021_CD24HI_VS_CD24LOW_TCONV_THYMUS_DN	43	0.735373	2.35742	0	0	0	256	tags=56%, list=16%, signal=64%
GSE42021_TREG_PLN_VS_CD24INT_TREG_THYMUS_DN	50	0.758781	2.35563	0	0	0	195	tags=58%, list=12%, signal=64%
HECKER_IFNB1_TARGETS	62	0.701884	2.3481	0	0	0	215	tags=52%, list=13%, signal=57%
GO_CYTOKINE_MEDIATED_SIGNALING_PATHWAY	72	0.674824	2.32861	0	0	0	314	tags=51%, list=19%, signal=61%
GSE19888_ADENOSINE_A3R_INH_PRETREAT_AND_ACT_BY_A3R_VS_TCELL_MEMBRANES_ACT_MAST_CELL_UP	52	0.77667	2.32554	0	0	0	212	tags=62%, list=13%, signal=68%
GSE18791_UNSTIM_VS_NEWCATSLE_VIRUS_DC_10H_DN	48	0.736111	2.32281	0	0	0	212	tags=58%, list=13%, signal=65%
GSE21546_WT_VS_SAP1A_KO_DP_THYMOCYTES_UP	52	0.742779	2.32247	0	0	0	256	tags=60%, list=16%, signal=68%
GSE22140_GERMFREE_VS_SPF_MOUSE_CD4_TCELL_UP	44	0.726211	2.32104	0	0	0	227	tags=61%, list=14%, signal=69%
GSE38681_WT_VS_LYL1_KO_LYMPHOID_PRIMED_MULTIPOTENT_PROGENITOR_DN	49	0.711701	2.31169	0	0	0	274	tags=57%, list=17%, signal=67%
GSE13485_DAY3_VS_DAY7_YF17D_VACCINE_PBMC_DN	49	0.744574	2.30829	0	0	0	125	tags=49%, list=8%, signal=51%
GSE37533_PPARG1_FOXP3_VS_FOXP3_TRANSDUCED_CD4_TCELL_DN	57	0.693427	2.306	0	0	0	256	tags=54%, list=16%, signal=62%
GSE21360_NAIVE_VS_QUATERNARY_MEMORY_CD8_TCELL_DN	47	0.729303	2.30024	0	0	0	210	tags=49%, list=13%, signal=55%
GSE33424_CD161_INT_VS_NEG_CD8_TCELL_UP	44	0.773097	2.29972	0	0	0	225	tags=66%, list=14%, signal=74%
GO_DEFENSE_RESPONSE	146	0.616726	2.29667	0	0	0	241	tags=37%, list=15%, signal=39%
SANA_TNF_SIGNALING_UP	22	0.794683	2.28354	0	0	0	75	tags=55%, list=5%, signal=56%
GSE13485_CTRL_VS_DAY7_YF17D_VACCINE_PBMC_DN	59	0.684215	2.2792	0	0	0	212	tags=49%, list=13%, signal=54%
GSE42021_TREG_PLN_VS_CD24LO_TREG_THYMUS_DN	45	0.741586	2.27865	0	0	0	195	tags=53%, list=12%, signal=59%
LIANG_SILENCED_BY_METHYLATION_2	19	0.859644	2.27633	0	0	0	210	tags=84%, list=13%, signal=95%
GSE40685_TREG_VS_FOXP3_KO_TREG_PRECURSOR_UP	45	0.737461	2.26727	0	0	0	256	tags=58%, list=16%, signal=67%
ICHIBA_GRAFT_VERSUS_HOST_DISEASE_D7_UP	25	0.776547	2.26468	0	0	0	191	tags=60%, list=12%, signal=67%
GSE42021_CD24HI_VS_CD24INT_TREG_THYMUS_DN	54	0.740655	2.25814	0	0	0	210	tags=57%, list=13%, signal=64%
GSE18791_UNSTIM_VS_NEWCATSLE_VIRUS_DC_6H_DN	52	0.712075	2.25732	0	0	0	129	tags=52%, list=8%, signal=55%
GO_RESPONSE_TO_CYTOKINE	115	0.617033	2.25501	0	0	0	351	tags=48%, list=21%, signal=57%
BROWNE_INTERFERON_RESPONSIVE_GENES	29	0.765367	2.2545	0	0	0	241	tags=66%, list=15%, signal=75%
GO_DEFENSE_RESPONSE	146	0.616726	2.25318	0	0	0	241	tags=37%, list=15%, signal=39%
TAKEDA_TARGETS_OF_NUP98_HOXA9_FUSION_16D_UP	34	0.763153	2.24367	0	0	0	135	tags=47%, list=8%, signal=50%
GSE13484_UNSTIM_VS_YF17D_VACCINE_STIM_PBMC_DN	63	0.689118	2.24308	0	0	0	129	tags=41%, list=8%, signal=43%
GSE18791_CTRL_VS_NEWCASTLE_VIRUS_DC_6H_DN	49	0.73952	2.24023	0	0	0	129	tags=51%, list=8%, signal=54%
GSE7218_IGM_VS_IGG_SIGNAL_THGOUGH_ANTIGEN_BCELL_DN	37	0.73328	2.23408	0	0	0	260	tags=70%, list=16%, signal=82%
GSE37533_PPARG2_FOXP3_VS_FOXP3_TRANSDUCED_CD4_TCELL_DN	56	0.707538	2.23092	0	0	0	210	tags=50%, list=13%, signal=55%
GO_DEFENSE_RESPONSE_TO_VIRUS	35	0.739868	2.22875	0	0	0	210	tags=57%, list=13%, signal=64%
GSE13485_DAY1_VS_DAY7_YF17D_VACCINE_PBMC_DN	54	0.711661	2.22579	0	0	0	212	tags=54%, list=13%, signal=60%
BOSCO_INTERFERON_INDUCED_ANTIVIRAL_MODULE	22	0.821944	2.21893	0	0	0	126	tags=59%, list=8%, signal=63%
GO_CYTOKINE_MEDIATED_SIGNALING_PATHWAY	72	0.674824	2.21688	0	0.00252859	0.01	314	tags=51%, list=19%, signal=61%
GSE3982_CTRL_VS_LPS_48H_DC_DN	41	0.747865	2.21672	0	0	0	238	tags=56%, list=15%, signal=64%
GSE24634_IL4_VS_CTRL_TREATED_NAIVE_CD4_TCELL_DAY3_DN	47	0.715448	2.21555	0	0	0	140	tags=43%, list=9%, signal=45%
GSE21546_ELK1_KO_VS_SAP1A_KO_AND_ELK1_KO_DP_THYMOCYTES_UP	47	0.708957	2.21439	0	0	0	212	tags=53%, list=13%, signal=59%
TAKEDA_TARGETS_OF_NUP98_HOXA9_FUSION_8D_UP	31	0.753629	2.21211	0	0	0	146	tags=58%, list=9%, signal=63%
GSE19888_ADENOSINE_A3R_INH_VS_TCELL_MEMBRANES_ACT_MAST_CELL_UP	46	0.718707	2.20961	0	0	0	212	tags=59%, list=13%, signal=66%
GRAHAM_NORMAL_QUIESCENT_VS_NORMAL_DIVIDING_UP	17	0.854452	2.20689	0	0	0	100	tags=47%, list=6%, signal=50%
GSE21546_UNSTIM_VS_ANTI_CD3_STIM_ELK1_KO_DP_THYMOCYTES_UP	38	0.750056	2.20674	0	0	0	244	tags=66%, list=15%, signal=76%
GO_RESPONSE_TO_BIOTIC_STIMULUS	108	0.631346	2.20572	0	0	0	245	tags=41%, list=15%, signal=45%
GO_CELLULAR_RESPONSE_TO_CYTOKINE_STIMULUS	98	0.625658	2.2049	0	0.00202287	0.01	347	tags=49%, list=21%, signal=58%
GSE36527_CD69_NEG_VS_POS_TREG_CD62L_LOS_KLRG1_NEG_UP	49	0.71059	2.2049	0	0	0	210	tags=51%, list=13%, signal=57%
GSE34006_WT_VS_A2AR_KO_TREG_DN	47	0.707309	2.20437	0	0	0	256	tags=55%, list=16%, signal=64%
GSE14415_NATURAL_TREG_VS_FOXP3_KO_NATURAL_TREG_UP	28	0.789515	2.20315	0	0	0	113	tags=46%, list=7%, signal=49%
GO_RESPONSE_TO_BIOTIC_STIMULUS	108	0.631346	2.20276	0	0.00168573	0.01	245	tags=41%, list=15%, signal=45%
ALTEMEIER_RESPONSE_TO_LPS_WITH_MECHANICAL_VENTILATION	34	0.750785	2.19921	0	0	0	211	tags=56%, list=13%, signal=63%
GO_CYTOKINE_ACTIVITY	26	0.777658	2.19466	0	0	0	118	tags=50%, list=7%, signal=53%
GSE1432_CTRL_VS_IFNG_24H_MICROGLIA_DN	43	0.713114	2.19463	0	0	0	195	tags=53%, list=12%, signal=59%
GSE42021_CD24INT_VS_CD24LOW_TCONV_THYMUS_DN	43	0.710859	2.19419	0	0	0	210	tags=49%, list=13%, signal=55%
GSE8835_CD4_VS_CD8_TCELL_CLL_PATIENT_UP	23	0.840536	2.19162	0	0	0	100	tags=57%, list=6%, signal=59%
GSE41978_ID2_KO_VS_BIM_KO_KLRG1_LOW_EFFECTOR_CD8_TCELL_UP	58	0.667565	2.19132	0	0	0	211	tags=45%, list=13%, signal=50%
GSE34156_UNTREATED_VS_6H_NOD2_AND_TLR1_TLR2_LIGAND_TREATED_MONOCYTE_DN	42	0.719824	2.19017	0	0	0	125	tags=45%, list=8%, signal=48%
GSE42021_CD24INT_VS_CD24LOW_TREG_THYMUS_DN	44	0.731753	2.18842	0	0	0	210	tags=48%, list=13%, signal=53%
GSE22601_IMMATURE_CD4_SINGLE_POSITIVE_VS_CD8_SINGLE_POSITIVE_THYMOCYTE_DN	43	0.672309	2.17988	0	0	0	260	tags=47%, list=16%, signal=54%
GSE6269_FLU_VS_E_COLI_INF_PBMC_UP	34	0.704481	2.17874	0	0	0	125	tags=38%, list=8%, signal=41%
KEGG_CYTOKINE_CYTOKINE_RECEPTOR_INTERACTION	34	0.712074	2.17782	0	0	0	269	tags=47%, list=16%, signal=55%
GO_INNATE_IMMUNE_RESPONSE	82	0.636847	2.17283	0	0	0	215	tags=39%, list=13%, signal=43%
GO_RESPONSE_TO_CYTOKINE	115	0.617033	2.17186	0	0	0	351	tags=48%, list=21%, signal=57%
MODULE_46	63	0.669409	2.16935	0	0	0	243	tags=46%, list=15%, signal=52%
GSE34006_A2AR_KO_VS_A2AR_AGONIST_TREATED_TREG_UP	53	0.710666	2.16276	0	0	0	210	tags=47%, list=13%, signal=52%
GSE42021_TREG_PLN_VS_TREG_PRECURSORS_THYMUS_DN	62	0.671544	2.16215	0	0	0	210	tags=47%, list=13%, signal=52%
MODULE_75	69	0.654785	2.15853	0	0	0	243	tags=45%, list=15%, signal=51%
GSE37533_PPARG1_FOXP3_VS_PPARG2_FOXP3_TRANSDUCED_CD4_TCELL_PIOGLITAZONE_TREATED_DN	53	0.684093	2.15476	0	0	0	210	tags=47%, list=13%, signal=52%
GO_IMMUNE_RESPONSE	145	0.576376	2.1506	0	0.00144491	0.01	215	tags=32%, list=13%, signal=34%
GO_RESPONSE_TO_VIRUS	54	0.671609	2.1506	0	0.0012643	0.01	243	tags=48%, list=15%, signal=55%
GSE7509_UNSTIM_VS_IFNA_STIM_IMMATURE_DC_DN	33	0.74119	2.15029	0	0	0	210	tags=61%, list=13%, signal=68%
GO_RESPONSE_TO_VIRUS	54	0.671609	2.14791	0	0	0	243	tags=48%, list=15%, signal=55%
GSE19888_ADENOSINE_A3R_ACT_VS_A3R_ACT_WITH_A3R_INH_PRETREATMENT_IN_MAST_CELL_DN	28	0.770457	2.14433	0	0	0	114	tags=54%, list=7%, signal=57%
WALLACE_PROSTATE_CANCER_RACE_UP	37	0.727268	2.14373	0	0	0	216	tags=49%, list=13%, signal=55%
GSE15930_STIM_VS_STIM_AND_IFNAB_48H_CD8_T_CELL_DN	41	0.693937	2.14169	0	0	0	258	tags=56%, list=16%, signal=65%
MARKEY_RB1_ACUTE_LOF_DN	41	0.710712	2.13918	0	0	0	222	tags=49%, list=14%, signal=55%
GO_INNATE_IMMUNE_RESPONSE	82	0.636847	2.13744	0	0.00112382	0.01	215	tags=39%, list=13%, signal=43%
GSE6259_DEC205_POS_DC_VS_BCELL_DN	34	0.708501	2.13553	0	0	0	210	tags=44%, list=13%, signal=50%
GSE43863_TFH_VS_LY6C_LOW_CXCR5NEG_EFFECTOR_CD4_TCELL_UP	34	0.70913	2.13143	0	0	0	241	tags=56%, list=15%, signal=64%
GSE34156_NOD2_LIGAND_VS_TLR1_TLR2_LIGAND_6H_TREATED_MONOCYTE_UP	40	0.69578	2.12942	0	0	0	210	tags=50%, list=13%, signal=56%
GSE21360_PRIMARY_VS_QUATERNARY_MEMORY_CD8_TCELL_UP	33	0.710455	2.12935	0	0	0	233	tags=64%, list=14%, signal=73%
GO_CELLULAR_RESPONSE_TO_CYTOKINE_STIMULUS	98	0.625658	2.1283	0	0	0	347	tags=49%, list=21%, signal=58%
GO_CYTOKINE_ACTIVITY	26	0.777658	2.12729	0	0.00101144	0.01	118	tags=50%, list=7%, signal=53%
GSE22886_CTRL_VS_LPS_24H_DC_DN	54	0.651726	2.12268	0	0	0	260	tags=52%, list=16%, signal=60%
GO_RESPONSE_TO_INTERFERON_GAMMA	25	0.76805	2.12237	0	0.000919488	0.01	171	tags=52%, list=10%, signal=57%
GO_CYTOKINE_RECEPTOR_BINDING	28	0.712477	2.11579	0	0	0	79	tags=32%, list=5%, signal=33%
MOSERLE_IFNA_RESPONSE	15	0.897386	2.11237	0	0	0	113	tags=80%, list=7%, signal=85%
GSE43863_NAIVE_VS_MEMORY_TH1_CD4_TCELL_D150_LCMV_UP	31	0.728323	2.11161	0	0	0	171	tags=55%, list=10%, signal=60%
HALLMARK_INFLAMMATORY_RESPONSE	37	0.685868	2.11042	0	0	0	241	tags=49%, list=15%, signal=56%
SEITZ_NEOPLASTIC_TRANSFORMATION_BY_8P_DELETION_UP	17	0.81892	2.11021	0	0	0	113	tags=71%, list=7%, signal=75%
DAUER_STAT3_TARGETS_DN	21	0.795333	2.10798	0	0	0	125	tags=62%, list=8%, signal=66%
WINZEN_DEGRADED_VIA_KHSRP	25	0.722048	2.10697	0	0	0	253	tags=56%, list=15%, signal=65%
GSE18791_CTRL_VS_NEWCASTLE_VIRUS_DC_12H_DN	37	0.712601	2.10252	0	0	0	212	tags=51%, list=13%, signal=58%
GRAESSMANN_APOPTOSIS_BY_DOXORUBICIN_UP	188	0.563987	2.10013	0	0	0	220	tags=34%, list=13%, signal=34%
DER_IFN_BETA_RESPONSE_UP	85	0.600456	2.09977	0	0	0	375	tags=48%, list=23%, signal=59%
GO_CELLULAR_RESPONSE_TO_INTERFERON_GAMMA	22	0.799984	2.09517	0	0.000842864	0.01	171	tags=59%, list=10%, signal=65%
GSE37534_UNTREATED_VS_PIOGLITAZONE_TREATED_CD4_TCELL_PPARG1_AND_FOXP3_TRASDUCED_DN	66	0.623213	2.09275	0	0	0	210	tags=45%, list=13%, signal=50%
GO_DEFENSE_RESPONSE_TO_VIRUS	35	0.739868	2.0908	0	0	0	210	tags=57%, list=13%, signal=64%
GO_IMMUNE_RESPONSE	145	0.576376	2.09041	0	0	0	215	tags=32%, list=13%, signal=34%
GSE10325_MYELOID_VS_LUPUS_MYELOID_DN	53	0.634952	2.08797	0	0	0	210	tags=42%, list=13%, signal=46%
GO_CELLULAR_RESPONSE_TO_INTERFERON_GAMMA	22	0.799984	2.08736	0	0	0	171	tags=59%, list=10%, signal=65%
PLASARI_TGFB1_TARGETS_10HR_UP	32	0.697812	2.08628	0	9.94166e-05	0.01	166	tags=38%, list=10%, signal=41%
GSE5589_LPS_AND_IL10_VS_LPS_AND_IL6_STIM_IL6_KO_MACROPHAGE_45MIN_UP	41	0.683057	2.08583	0	9.84607e-05	0.01	212	tags=39%, list=13%, signal=44%
GSE13485_DAY7_VS_DAY21_YF17D_VACCINE_PBMC_UP	46	0.681268	2.08519	0	9.7523e-05	0.01	125	tags=35%, list=8%, signal=37%
GO_RESPONSE_TO_INTERFERON_GAMMA	25	0.76805	2.08463	0	9.6603e-05	0.01	171	tags=52%, list=10%, signal=57%
GSE1740_UNSTIM_VS_IFNA_STIMULATED_MCSF_DERIVED_MACROPHAGE_DN	30	0.734742	2.08315	0	9.57001e-05	0.01	149	tags=50%, list=9%, signal=54%
GSE6269_FLU_VS_STREP_PNEUMO_INF_PBMC_UP	49	0.674741	2.08198	0	9.4814e-05	0.01	125	tags=37%, list=8%, signal=39%
GSE2770_TGFB_AND_IL4_ACT_VS_ACT_CD4_TCELL_2H_DN	40	0.681754	2.08089	0	9.39442e-05	0.01	241	tags=48%, list=15%, signal=54%
GSE37533_PPARG1_FOXP3_VS_FOXP3_TRANSDUCED_CD4_TCELL_PIOGLITAZONE_TREATED_UP	48	0.676252	2.07997	0	9.30901e-05	0.01	241	tags=52%, list=15%, signal=59%
GSE36527_CD62L_HIGH_VS_CD62L_LOW_TREG_CD69_NEG_KLRG1_NEG_UP	46	0.673089	2.07458	0	0.000185298	0.02	263	tags=48%, list=16%, signal=55%
GSE21360_NAIVE_VS_QUATERNARY_MEMORY_CD8_TCELL_UP	46	0.674292	2.06854	0	0.000274378	0.03	210	tags=43%, list=13%, signal=48%
GSE18791_UNSTIM_VS_NEWCATSLE_VIRUS_DC_18H_DN	38	0.709589	2.06851	0	0.00027195	0.03	129	tags=50%, list=8%, signal=53%
GSE18791_CTRL_VS_NEWCASTLE_VIRUS_DC_16H_DN	39	0.700179	2.06755	0	0.000269565	0.03	233	tags=49%, list=14%, signal=55%
GSE37301_MULTIPOTENT_PROGENITOR_VS_GRAN_MONO_PROGENITOR_DN	33	0.674973	2.06751	0	0.000267221	0.03	129	tags=42%, list=8%, signal=45%
GSE21546_UNSTIM_VS_ANTI_CD3_STIM_SAP1A_KO_AND_ELK1_KO_DP_THYMOCYTES_UP	35	0.69168	2.06684	0	0.000264917	0.03	241	tags=54%, list=15%, signal=62%
EINAV_INTERFERON_SIGNATURE_IN_CANCER	15	0.813853	2.0655	0	0.000262653	0.03	241	tags=80%, list=15%, signal=93%
GSE18281_SUBCAPSULAR_VS_CENTRAL_CORTICAL_REGION_OF_THYMUS_DN	40	0.718976	2.06507	0	0.000260427	0.03	210	tags=48%, list=13%, signal=53%
MODULE_436	21	0.72111	2.06483	0	0.000258239	0.03	314	tags=76%, list=19%, signal=93%
GSE18791_CTRL_VS_NEWCASTLE_VIRUS_DC_10H_DN	41	0.696589	2.06265	0	0.000256087	0.03	212	tags=51%, list=13%, signal=57%
GSE2706_R848_VS_LPS_2H_STIM_DC_DN	25	0.719906	2.06031	0	0.00025397	0.03	99	tags=48%, list=6%, signal=50%
RADAEVA_RESPONSE_TO_IFNA1_UP	24	0.787587	2.05703	0	0.000335944	0.04	256	tags=75%, list=16%, signal=88%
GSE30083_SP2_VS_SP4_THYMOCYTE_DN	26	0.720042	2.05324	0	0.000333213	0.04	222	tags=42%, list=14%, signal=48%
GO_RESPONSE_TO_EXTERNAL_STIMULUS	222	0.52967	2.05198	0	0.00155329	0.02	270	tags=34%, list=16%, signal=35%
BENNETT_SYSTEMIC_LUPUS_ERYTHEMATOSUS	16	0.849054	2.05155	0	0.000330526	0.04	188	tags=75%, list=11%, signal=84%
REACTOME_INTERFERON_SIGNALING	33	0.695252	2.04953	0	0.000327882	0.04	210	tags=52%, list=13%, signal=58%
SANA_RESPONSE_TO_IFNG_UP	18	0.789036	2.04806	0	0.000406637	0.05	318	tags=83%, list=19%, signal=102%
GSE1432_CTRL_VS_IFNG_6H_MICROGLIA_DN	44	0.669745	2.04758	0	0.000403435	0.05	195	tags=45%, list=12%, signal=50%
GSE21927_SPLEEN_C57BL6_VS_4T1_TUMOR_BALBC_MONOCYTES_DN	53	0.665245	2.04751	0	0.000400284	0.05	210	tags=47%, list=13%, signal=52%
GSE14000_UNSTIM_VS_4H_LPS_DC_DN	56	0.65277	2.04725	0	0.000397181	0.05	256	tags=48%, list=16%, signal=55%
KEGG_CYTOKINE_CYTOKINE_RECEPTOR_INTERACTION	34	0.712074	2.04436	0	0.00217901	0.03	269	tags=47%, list=16%, signal=55%
GSE35825_IFNA_VS_IFNG_STIM_MACROPHAGE_UP	28	0.763797	2.03794	0	0.000471904	0.06	125	tags=50%, list=8%, signal=53%
GSE14000_UNSTIM_VS_4H_LPS_DC_TRANSLATED_RNA_DN	51	0.640836	2.03764	0	0.000468302	0.06	260	tags=53%, list=16%, signal=61%
GSE22140_GERMFREE_VS_SPF_ARTHRITIC_MOUSE_CD4_TCELL_UP	42	0.699861	2.03704	0	0.000464754	0.06	210	tags=45%, list=13%, signal=51%
GSE2706_UNSTIM_VS_8H_R848_DC_DN	45	0.662249	2.03678	0	0.00046126	0.06	260	tags=49%, list=16%, signal=57%
GO_RESPONSE_TO_MOLECULE_OF_BACTERIAL_ORIGIN	42	0.636197	2.03596	0	0.00203374	0.03	338	tags=55%, list=21%, signal=67%
GSE19888_CTRL_VS_TCELL_MEMBRANES_ACT_MAST_CELL_PRETREAT_A3R_INH_DN	35	0.714099	2.03596	0	0.000457818	0.06	241	tags=51%, list=15%, signal=59%
GO_DEFENSE_RESPONSE_TO_OTHER_ORGANISM	53	0.637491	2.0356	0	0.00190663	0.03	241	tags=43%, list=15%, signal=49%
GO_RESPONSE_TO_TYPE_I_INTERFERON	21	0.75481	2.03502	0	0.00179448	0.03	241	tags=67%, list=15%, signal=77%
GSE16755_CTRL_VS_IFNA_TREATED_MAC_DN	43	0.655032	2.03032	0	0.000454427	0.06	129	tags=37%, list=8%, signal=39%
GSE17974_IL4_AND_ANTI_IL12_VS_UNTREATED_24H_ACT_CD4_TCELL_DN	30	0.713528	2.02953	0	0.000525353	0.07	107	tags=43%, list=7%, signal=46%
HELLER_SILENCED_BY_METHYLATION_UP	46	0.653552	2.0274	0	0.00067083	0.09	128	tags=37%, list=8%, signal=39%
GSE24634_IL4_VS_CTRL_TREATED_NAIVE_CD4_TCELL_DAY5_DN	43	0.675573	2.02538	0	0.000665968	0.09	283	tags=49%, list=17%, signal=57%
GSE32986_CURDLAN_LOWDOSE_VS_CURDLAN_HIGHDOSE_STIM_DC_DN	37	0.680704	2.02374	0	0.000734886	0.1	210	tags=38%, list=13%, signal=42%
GSE23321_CENTRAL_MEMORY_VS_NAIVE_CD8_TCELL_UP	33	0.679381	2.02067	0	0.000729637	0.1	47	tags=27%, list=3%, signal=28%
GO_EXTRACELLULAR_SPACE	140	0.555983	2.01956	0	0.000871423	0.12	275	tags=32%, list=17%, signal=35%
GSE25123_WT_VS_PPARG_KO_MACROPHAGE_UP	30	0.679042	2.01924	0	0.000865287	0.12	127	tags=33%, list=8%, signal=35%
GSE2405_0H_VS_12H_A_PHAGOCYTOPHILUM_STIM_NEUTROPHIL_UP	33	0.665876	2.01625	0	0.000929995	0.13	253	tags=48%, list=15%, signal=56%
GO_DEFENSE_RESPONSE_TO_OTHER_ORGANISM	53	0.637491	2.01388	0	0.00106634	0.15	241	tags=43%, list=15%, signal=49%
REACTOME_CYTOKINE_SIGNALING_IN_IMMUNE_SYSTEM	50	0.615857	2.01313	0	0.00112929	0.16	218	tags=40%, list=13%, signal=45%
GSE9316_IL6_KO_VS_IFNG_KO_INVIVO_EXPANDED_CD4_TCELL_DN	38	0.669829	2.01307	0	0.00112155	0.16	241	tags=47%, list=15%, signal=54%
GO_CYTOKINE_RECEPTOR_BINDING	28	0.712477	2.01052	0	0.00226943	0.04	79	tags=32%, list=5%, signal=33%
GO_INTERFERON_GAMMA_MEDIATED_SIGNALING_PATHWAY	15	0.803708	2.00731	0	0.00214998	0.04	171	tags=60%, list=10%, signal=66%
DER_IFN_ALPHA_RESPONSE_UP	56	0.655793	2.0068	0	0.00139156	0.19	195	tags=41%, list=12%, signal=45%
GO_EXTRACELLULAR_SPACE	140	0.555983	2.00329	0	0.00204248	0.04	275	tags=32%, list=17%, signal=35%
GSE5679_CTRL_VS_PPARG_LIGAND_ROSIGLITAZONE_AND_RARA_AGONIST_AM580_TREATED_DC_UP	32	0.637464	2.00256	0	0.00144998	0.2	186	tags=34%, list=11%, signal=38%
GSE2706_UNSTIM_VS_2H_R848_DC_DN	46	0.66477	2.00086	0	0.0015091	0.21	213	tags=43%, list=13%, signal=49%
GOZGIT_ESR1_TARGETS_DN	101	0.580506	2.0006	0	0.00149904	0.21	317	tags=39%, list=19%, signal=45%
QI_PLASMACYTOMA_UP	44	0.643198	1.99822	0	0.00148911	0.21	389	tags=55%, list=24%, signal=70%
GO_INTERFERON_GAMMA_MEDIATED_SIGNALING_PATHWAY	15	0.803708	1.99603	0	0.00147931	0.21	171	tags=60%, list=10%, signal=66%
MIKKELSEN_MCV6_LCP_WITH_H3K4ME3	23	0.746291	1.99558	0	0.0015361	0.22	188	tags=52%, list=11%, signal=58%
GO_IMMUNE_EFFECTOR_PROCESS	73	0.593166	1.99399	0	0.00194522	0.04	215	tags=37%, list=13%, signal=41%
GSE9601_NFKB_INHIBITOR_VS_PI3K_INHIBITOR_TREATED_HCMV_INF_MONOCYTE_DN	39	0.682413	1.99065	0	0.00159224	0.23	253	tags=49%, list=15%, signal=56%
BROWNE_HCMV_INFECTION_4HR_UP	18	0.787395	1.98899	0	0.00171405	0.25	77	tags=50%, list=5%, signal=52%
GSE21360_NAIVE_VS_SECONDARY_MEMORY_CD8_TCELL_DN	36	0.695311	1.98635	0	0.00183433	0.26	239	tags=53%, list=15%, signal=60%
MISSIAGLIA_REGULATED_BY_METHYLATION_UP	34	0.696867	1.98524	0	0.00188716	0.26	307	tags=59%, list=19%, signal=71%
GSE11818_WT_VS_DICER_KO_TREG_DN	26	0.705147	1.98496	0	0.00187522	0.26	141	tags=31%, list=9%, signal=33%
GSE37534_UNTREATED_VS_ROSIGLITAZONE_TREATED_CD4_TCELL_PPARG1_AND_FOXP3_TRASDUCED_DN	50	0.616004	1.98167	0	0.00192777	0.27	210	tags=40%, list=13%, signal=44%
GSE7768_OVA_ALONE_VS_OVA_WITH_LPS_IMMUNIZED_MOUSE_WHOLE_SPLEEN_6H_DN	28	0.705143	1.9813	0	0.00191572	0.27	149	tags=39%, list=9%, signal=42%
GSE40685_TREG_VS_FOXP3_KO_TREG_PRECURSOR_DN	35	0.685334	1.9813	0	0.00190382	0.27	210	tags=40%, list=13%, signal=45%
GAUSSMANN_MLL_AF4_FUSION_TARGETS_F_UP	23	0.719781	1.98004	0	0.00201658	0.28	118	tags=39%, list=7%, signal=42%
MODULE_84	85	0.580065	1.97557	0	0.00213016	0.3	195	tags=32%, list=12%, signal=34%
GSE43955_TH0_VS_TGFB_IL6_TH17_ACT_CD4_TCELL_42H_UP	36	0.650024	1.97542	0	0.00211717	0.3	202	tags=39%, list=12%, signal=43%
NUYTTEN_NIPP1_TARGETS_UP	103	0.577923	1.97527	0	0.00210434	0.3	185	tags=30%, list=11%, signal=32%
GSE30083_SP1_VS_SP4_THYMOCYTE_DN	30	0.657911	1.97484	0	0.00215238	0.31	222	tags=43%, list=14%, signal=49%
GSE18791_CTRL_VS_NEWCASTLE_VIRUS_DC_2H_DN	25	0.714441	1.97395	0	0.00213949	0.31	129	tags=44%, list=8%, signal=47%
DANG_REGULATED_BY_MYC_DN	42	0.625407	1.97377	0	0.00212676	0.31	253	tags=40%, list=15%, signal=47%
GSE41867_DAY15_EFFECTOR_VS_DAY30_EXHAUSTED_CD8_TCELL_LCMV_CLONE13_UP	34	0.680271	1.97123	0	0.00217496	0.31	126	tags=41%, list=8%, signal=44%
MODULE_64	65	0.599264	1.97014	0	0.00222169	0.31	335	tags=42%, list=20%, signal=50%
GSE19401_PLN_VS_PEYERS_PATCH_FOLLICULAR_DC_DN	52	0.639359	1.9695	0	0.00232919	0.32	210	tags=33%, list=13%, signal=36%
GSE32034_LY6C_HIGH_VS_LOW_MONOCYTE_DN	32	0.684112	1.96801	0	0.0023757	0.33	311	tags=56%, list=19%, signal=68%
GO_RESPONSE_TO_EXTERNAL_STIMULUS	222	0.52967	1.96765	0	0.0024211	0.33	270	tags=34%, list=16%, signal=35%
GO_POSITIVE_REGULATION_OF_IMMUNE_SYSTEM_PROCESS	112	0.543244	1.96193	0	0.00327319	0.07	348	tags=42%, list=21%, signal=50%
GSE24142_EARLY_THYMIC_PROGENITOR_VS_DN3_THYMOCYTE_UP	23	0.718613	1.96141	0	0.00269958	0.36	239	tags=48%, list=15%, signal=55%
GERY_CEBP_TARGETS	20	0.71603	1.96065	0	0.00268415	0.36	253	tags=65%, list=15%, signal=76%
ETS1_B	25	0.666754	1.96052	0	0.00313087	0.07	345	tags=52%, list=21%, signal=65%
GSE10325_BCELL_VS_LUPUS_BCELL_DN	51	0.623315	1.96039	0	0.0026689	0.36	242	tags=45%, list=15%, signal=51%
GSE1791_CTRL_VS_NEUROMEDINU_IN_T_CELL_LINE_3H_UP	23	0.7114	1.96029	0	0.00265382	0.36	149	tags=52%, list=9%, signal=57%
GSE25085_FETAL_BM_VS_ADULT_BM_SP4_THYMIC_IMPLANT_UP	46	0.661485	1.95971	0	0.00263891	0.36	223	tags=48%, list=14%, signal=54%
ZHU_CMV_8_HR_UP	21	0.769827	1.95782	0	0.00285194	0.37	76	tags=43%, list=5%, signal=44%
SEKI_INFLAMMATORY_RESPONSE_LPS_UP	22	0.723924	1.95777	0	0.00283609	0.37	157	tags=55%, list=10%, signal=60%
IRF_Q6	46	0.613432	1.95765	0	0.00386873	0.08	379	tags=57%, list=23%, signal=71%
SCHUETZ_BREAST_CANCER_DUCTAL_INVASIVE_UP	51	0.613228	1.95713	0	0.00287716	0.38	250	tags=43%, list=15%, signal=49%
GSE21360_SECONDARY_VS_QUATERNARY_MEMORY_CD8_TCELL_UP	35	0.684861	1.9556	0	0.00291683	0.39	74	tags=29%, list=5%, signal=29%
GSE22589_HEALTHY_VS_HIV_INFECTED_DC_DN	28	0.689208	1.95478	0	0.00301201	0.4	438	tags=79%, list=27%, signal=105%
GSE7509_UNSTIM_VS_FCGRIIB_STIM_DC_DN	32	0.655722	1.95428	0	0.00305071	0.41	256	tags=50%, list=16%, signal=58%
HORIUCHI_WTAP_TARGETS_UP	51	0.64938	1.95324	0	0.00314438	0.43	260	tags=43%, list=16%, signal=50%
GSE2706_R848_VS_R848_AND_LPS_2H_STIM_DC_DN	39	0.690324	1.9527	0	0.00318189	0.43	113	tags=41%, list=7%, signal=43%
KIM_WT1_TARGETS_UP	32	0.65787	1.95189	0	0.00316488	0.43	197	tags=34%, list=12%, signal=38%
GSE2706_UNSTIM_VS_2H_LPS_AND_R848_DC_DN	44	0.65256	1.94748	0	0.00336525	0.47	221	tags=48%, list=13%, signal=54%
GSE1432_1H_VS_6H_IFNG_MICROGLIA_DN	38	0.647573	1.9468	0	0.00340179	0.47	260	tags=45%, list=16%, signal=52%
MIKKELSEN_MCV6_HCP_WITH_H3K27ME3	16	0.772985	1.94552	0	0.00349171	0.48	128	tags=38%, list=8%, signal=40%
STAMBOLSKY_TARGETS_OF_MUTATED_TP53_DN	17	0.762002	1.94542	0	0.00347343	0.48	241	tags=65%, list=15%, signal=75%
GSE14000_UNSTIM_VS_16H_LPS_DC_TRANSLATED_RNA_DN	39	0.63018	1.94473	0	0.00345534	0.48	262	tags=51%, list=16%, signal=60%
PEDRIOLI_MIR31_TARGETS_DN	48	0.609337	1.9431	0	0.00349027	0.48	370	tags=52%, list=23%, signal=65%
ZHANG_TLX_TARGETS_60HR_UP	41	0.65277	1.93864	0	0.00368241	0.51	365	tags=66%, list=22%, signal=83%
GO_RESPONSE_TO_TYPE_I_INTERFERON	21	0.75481	1.93559	0	0.00387388	0.53	241	tags=67%, list=15%, signal=77%
MIKKELSEN_MEF_LCP_WITH_H3K4ME3	21	0.719693	1.93539	0	0.00385412	0.53	188	tags=43%, list=11%, signal=48%
GSE2706_UNSTIM_VS_2H_LPS_DC_DN	48	0.619158	1.93437	0	0.00383456	0.53	221	tags=42%, list=13%, signal=47%
WNT_UP.V1_DN	27	0.639345	1.93014	0	0.00407197	0.57	269	tags=48%, list=16%, signal=57%
IRF_Q6	46	0.613432	1.92911	0	0.0042565	0.59	379	tags=57%, list=23%, signal=71%
REACTOME_INTERFERON_ALPHA_BETA_SIGNALING	20	0.735893	1.92857	0	0.00423522	0.59	210	tags=60%, list=13%, signal=68%
GO_REGULATION_OF_CYTOKINE_PRODUCTION	84	0.548987	1.92773	0	0.00421415	0.59	348	tags=46%, list=21%, signal=56%
GSE24634_TREG_VS_TCONV_POST_DAY7_IL4_CONVERSION_DN	38	0.646308	1.92713	0	0.00419329	0.59	239	tags=39%, list=15%, signal=45%
GSE7548_NAIVE_VS_DAY7_PCC_IMMUNIZATION_CD4_TCELL_DN	45	0.632753	1.92552	0	0.00432334	0.6	256	tags=47%, list=16%, signal=54%
GSE21670_IL6_VS_TGFB_AND_IL6_TREATED_STAT3_KO_CD4_TCELL_DN	28	0.687315	1.92376	0	0.00430214	0.6	272	tags=54%, list=17%, signal=63%
ISRE_01	44	0.60726	1.92316	0	0.00443079	0.6	259	tags=43%, list=16%, signal=50%
DUTERTRE_ESTRADIOL_RESPONSE_24HR_DN	77	0.544494	1.92184	0	0.00450824	0.62	296	tags=39%, list=18%, signal=45%
GSE33162_HDAC3_KO_VS_HDAC3_KO_MACROPHAGE_UP	36	0.635796	1.91994	0	0.00453555	0.63	191	tags=36%, list=12%, signal=40%
GO_RESPONSE_TO_MOLECULE_OF_BACTERIAL_ORIGIN	42	0.636197	1.91833	0	0.00451374	0.63	338	tags=55%, list=21%, signal=67%
GSE26495_PD1HIGH_VS_PD1LOW_CD8_TCELL_DN	17	0.72075	1.91772	0	0.00454086	0.63	338	tags=53%, list=21%, signal=66%
JISON_SICKLE_CELL_DISEASE_UP	46	0.611503	1.917	0	0.00451923	0.63	275	tags=52%, list=17%, signal=61%
HALLMARK_TNFA_SIGNALING_VIA_NFKB	52	0.639721	1.91519	0	0.00449781	0.63	260	tags=52%, list=16%, signal=60%
GHANDHI_BYSTANDER_IRRADIATION_UP	19	0.758	1.9151	0	0.0044766	0.63	94	tags=47%, list=6%, signal=50%
MODULE_20	15	0.78027	1.91438	0	0.00464773	0.63	218	tags=53%, list=13%, signal=61%
GSE39820_IL1B_IL6_VS_IL1B_IL6_IL23A_TREATED_CD4_TCELL_UP	18	0.778659	1.91371	0	0.0047212	0.63	270	tags=72%, list=16%, signal=86%
MODULE_5	77	0.590857	1.91341	0	0.00474611	0.63	195	tags=30%, list=12%, signal=32%
GSE21379_WT_VS_SAP_KO_TFH_CD4_TCELL_DN	19	0.724649	1.91203	0	0.00481893	0.63	213	tags=53%, list=13%, signal=60%
NABA_SECRETED_FACTORS	28	0.65327	1.91165	0	0.00479672	0.63	243	tags=46%, list=15%, signal=54%
GSE14308_TH2_VS_INDUCED_TREG_UP	15	0.753203	1.91055	0	0.00486747	0.63	257	tags=53%, list=16%, signal=63%
GSE14415_INDUCED_VS_NATURAL_TREG_UP	18	0.750084	1.9087	0	0.00493782	0.63	192	tags=56%, list=12%, signal=62%
JOHNSTONE_PARVB_TARGETS_2_UP	18	0.707815	1.90789	0	0.00491538	0.63	238	tags=50%, list=15%, signal=58%
VERHAAK_GLIOBLASTOMA_MESENCHYMAL	34	0.635039	1.90614	0	0.00512354	0.67	369	tags=44%, list=23%, signal=56%
AFFAR_YY1_TARGETS_UP	29	0.699208	1.90494	0	0.00519236	0.67	256	tags=55%, list=16%, signal=64%
GSE40274_FOXP3_VS_FOXP3_AND_PBX1_TRANSDUCED_ACTIVATED_CD4_TCELL_DN	21	0.728279	1.9047	0	0.00516907	0.67	108	tags=33%, list=7%, signal=35%
GSE19941_UNSTIM_VS_LPS_AND_IL10_STIM_IL10_KO_MACROPHAGE_UP	20	0.719615	1.90414	0	0.005146	0.67	129	tags=45%, list=8%, signal=48%
GSE7509_DC_VS_MONOCYTE_WITH_FCGRIIB_STIM_DN	48	0.620923	1.90383	0	0.0051686	0.67	241	tags=42%, list=15%, signal=47%
MODULE_76	16	0.745521	1.90344	0	0.00514573	0.67	67	tags=38%, list=4%, signal=39%
GSE360_L_DONOVANI_VS_M_TUBERCULOSIS_MAC_DN	31	0.626102	1.90302	0	0.00521254	0.68	182	tags=35%, list=11%, signal=39%
DEBIASI_APOPTOSIS_BY_REOVIRUS_INFECTION_UP	64	0.585472	1.90231	0	0.00518968	0.68	256	tags=41%, list=16%, signal=46%
GO_POSITIVE_REGULATION_OF_IMMUNE_SYSTEM_PROCESS	112	0.543244	1.90068	0	0.0053451	0.68	348	tags=42%, list=21%, signal=50%
GSE22935_UNSTIM_VS_24H_MBOVIS_BCG_STIM_MACROPHAGE_DN	25	0.683851	1.89881	0	0.00554388	0.7	329	tags=56%, list=20%, signal=69%
GSE1925_CTRL_VS_24H_IFNG_STIM_MACROPHAGE_UP	28	0.688516	1.89714	0	0.0055637	0.71	76	tags=29%, list=5%, signal=29%
GRAESSMANN_APOPTOSIS_BY_SERUM_DEPRIVATION_UP	107	0.532133	1.89701	0	0.00553972	0.71	257	tags=36%, list=16%, signal=40%
GO_BLOOD_MICROPARTICLE	16	0.71482	1.89413	0	0.0107731	0.22	247	tags=50%, list=15%, signal=58%
GO_POSITIVE_REGULATION_OF_RESPONSE_TO_EXTERNAL_STIMULUS	35	0.614712	1.89393	0	0.00586667	0.72	348	tags=49%, list=21%, signal=60%
GO_PLACENTA_DEVELOPMENT	17	0.719186	1.89321	0	0.00592844	0.73	221	tags=53%, list=13%, signal=61%
WONG_ADULT_TISSUE_STEM_MODULE	123	0.518047	1.8929	0	0.00594629	0.73	255	tags=36%, list=16%, signal=39%
GSE14415_NATURAL_TREG_VS_TCONV_UP	18	0.752729	1.89198	0	0.00600713	0.74	135	tags=39%, list=8%, signal=42%
GO_ION_HOMEOSTASIS	64	0.574228	1.89195	0	0.0107704	0.23	247	tags=31%, list=15%, signal=35%
JACKSON_DNMT1_TARGETS_UP	24	0.708007	1.89104	0	0.00602526	0.74	155	tags=50%, list=9%, signal=54%
SASSON_RESPONSE_TO_FORSKOLIN_DN	18	0.709124	1.891	0	0.00599994	0.74	112	tags=33%, list=7%, signal=35%
GSE1460_DP_VS_CD4_THYMOCYTE_DN	27	0.639867	1.89019	0	0.00601725	0.74	250	tags=44%, list=15%, signal=52%
GSE15930_STIM_VS_STIM_AND_TRICHOSTATINA_48H_CD8_T_CELL_DN	33	0.645494	1.88942	0	0.006162	0.75	191	tags=45%, list=12%, signal=50%
GSE42021_CD24HI_VS_CD24LOW_TREG_THYMUS_DN	50	0.608645	1.8881	0	0.00617849	0.75	256	tags=44%, list=16%, signal=51%
LINDSTEDT_DENDRITIC_CELL_MATURATION_A	21	0.723	1.8879	0	0.00619503	0.75	238	tags=57%, list=15%, signal=66%
GSE41867_DAY6_EFFECTOR_VS_DAY30_EXHAUSTED_CD8_TCELL_LCMV_CLONE13_UP	42	0.626796	1.88658	0	0.0063375	0.77	158	tags=33%, list=10%, signal=36%
GSE36826_WT_VS_IL1R_KO_SKIN_STAPH_AUREUS_INF_DN	37	0.613731	1.88174	0	0.00676994	0.82	110	tags=32%, list=7%, signal=34%
ZHU_CMV_ALL_UP	32	0.693224	1.8811	0	0.00686714	0.84	129	tags=34%, list=8%, signal=37%
GSE24634_IL4_VS_CTRL_TREATED_NAIVE_CD4_TCELL_DAY3_UP	22	0.652285	1.88063	0	0.00700374	0.84	246	tags=45%, list=15%, signal=53%
MODULE_38	60	0.56644	1.87932	0	0.00701665	0.85	169	tags=28%, list=10%, signal=30%
MCBRYAN_PUBERTAL_BREAST_4_5WK_UP	41	0.654037	1.87905	0	0.00702973	0.85	209	tags=41%, list=13%, signal=46%
FULCHER_INFLAMMATORY_RESPONSE_LECTIN_VS_LPS_DN	71	0.578476	1.8785	0	0.00700149	0.85	211	tags=34%, list=13%, signal=37%
IL21_UP.V1_UP	18	0.706207	1.87735	0	0.00705431	0.86	169	tags=39%, list=10%, signal=43%
GO_RESPONSE_TO_BACTERIUM	54	0.60239	1.87729	0	0.0070262	0.86	348	tags=48%, list=21%, signal=59%
GO_REGULATION_OF_IMMUNE_SYSTEM_PROCESS	179	0.508063	1.87715	0	0.00699832	0.86	356	tags=37%, list=22%, signal=42%
GSE24142_EARLY_THYMIC_PROGENITOR_VS_DN3_THYMOCYTE_ADULT_UP	32	0.671923	1.87659	0	0.00705173	0.86	149	tags=38%, list=9%, signal=40%
MANTOVANI_VIRAL_GPCR_SIGNALING_UP	15	0.765566	1.87655	0	0.00702397	0.86	304	tags=67%, list=19%, signal=81%
ISRE_01	44	0.60726	1.87573	0	0.0126592	0.28	259	tags=43%, list=16%, signal=50%
GSE26030_TH1_VS_TH17_DAY15_POST_POLARIZATION_DN	26	0.679157	1.87473	0	0.00723513	0.87	275	tags=46%, list=17%, signal=55%
GO_BLOOD_MICROPARTICLE	16	0.71482	1.87453	0	0.00720686	0.87	247	tags=50%, list=15%, signal=58%
GO_REGULATION_OF_CYTOKINE_PRODUCTION	84	0.548987	1.87386	0	0.0133326	0.29	348	tags=46%, list=21%, signal=56%
KEGG_TOLL_LIKE_RECEPTOR_SIGNALING_PATHWAY	18	0.712092	1.87357	0	0.00737769	0.88	73	tags=28%, list=4%, signal=29%
HARRIS_HYPOXIA	20	0.70308	1.87342	0	0.00734909	0.88	166	tags=45%, list=10%, signal=49%
GSE6259_FLT3L_INDUCED_DEC205_POS_DC_VS_CD8_TCELL_DN	35	0.660162	1.87316	0	0.00732072	0.88	196	tags=43%, list=12%, signal=48%
GRAESSMANN_RESPONSE_TO_MC_AND_DOXORUBICIN_UP	96	0.551503	1.87188	0	0.00737006	0.88	235	tags=40%, list=14%, signal=44%
GSE15624_CTRL_VS_3H_HALOFUGINONE_TREATED_CD4_TCELL_UP	29	0.671	1.86972	0	0.00761392	0.89	146	tags=28%, list=9%, signal=30%
FRIDMAN_SENESCENCE_UP	15	0.753674	1.86972	0	0.00758486	0.89	91	tags=40%, list=6%, signal=42%
VART_KSHV_INFECTION_ANGIOGENIC_MARKERS_UP	24	0.690147	1.86883	0	0.00775039	0.89	166	tags=42%, list=10%, signal=46%
GSE1112_HY_CD8AB_VS_HY_CD8AA_THYMOCYTE_RTOC_CULTURE_UP	27	0.663334	1.86791	0	0.00783787	0.9	216	tags=48%, list=13%, signal=55%
P53_DN.V1_DN	22	0.660546	1.8659	0	0.00811441	0.92	114	tags=32%, list=7%, signal=34%
GSE39864_WT_VS_GATA3_KO_TREG_UP	38	0.619047	1.86524	0	0.00819921	0.92	210	tags=39%, list=13%, signal=44%
GHANDHI_DIRECT_IRRADIATION_UP	21	0.707911	1.86497	0	0.00820645	0.92	106	tags=43%, list=6%, signal=45%
GO_RESPONSE_TO_BACTERIUM	54	0.60239	1.86424	0	0.0167922	0.39	348	tags=48%, list=21%, signal=59%
GSE27786_CD8_TCELL_VS_NKTCELL_DN	23	0.635321	1.8635	0	0.00840429	0.92	287	tags=48%, list=18%, signal=57%
NFKB_C	38	0.607862	1.86163	0	0.0169175	0.41	328	tags=47%, list=20%, signal=58%
GSE9960_HEALTHY_VS_GRAM_POS_SEPSIS_PBMC_DN	37	0.613372	1.8601	0	0.00909372	0.94	127	tags=35%, list=8%, signal=37%
MODULE_92	22	0.732728	1.85892	0	0.00932425	0.94	247	tags=55%, list=15%, signal=63%
GO_GTPASE_ACTIVITY	33	0.65036	1.8584	0	0.00928984	0.94	122	tags=27%, list=7%, signal=29%
MODULE_45	82	0.546045	1.85627	0	0.00940672	0.95	129	tags=23%, list=8%, signal=24%
GSE13493_CD4INTCD8POS_VS_CD8POS_THYMOCYTE_DN	15	0.708326	1.85597	0.0149254	0.00937226	0.95	120	tags=33%, list=7%, signal=36%
GSE14386_UNTREATED_VS_IFNA_TREATED_ACT_PBMC_MS_PATIENT_DN	36	0.628703	1.85482	0	0.00948752	0.96	171	tags=39%, list=10%, signal=42%
RODRIGUES_THYROID_CARCINOMA_DN	15	0.773382	1.85337	0	0.00993451	0.96	234	tags=53%, list=14%, signal=62%
GSE42088_UNINF_VS_LEISHMANIA_INF_DC_4H_UP	36	0.605743	1.85317	0	0.00997288	0.97	332	tags=44%, list=20%, signal=55%
LTE2_UP.V1_DN	50	0.607212	1.85308	0	0.00993687	0.97	278	tags=46%, list=17%, signal=54%
EBAUER_TARGETS_OF_PAX3_FOXO1_FUSION_UP	22	0.699284	1.85264	0	0.0100105	0.97	242	tags=45%, list=15%, signal=53%
DER_IFN_GAMMA_RESPONSE_UP	52	0.597738	1.85144	0	0.01012	0.97	241	tags=40%, list=15%, signal=46%
GSE3039_CD4_TCELL_VS_B1_BCELL_DN	27	0.614116	1.85041	0	0.0102659	0.97	542	tags=63%, list=33%, signal=93%
GSE24634_TEFF_VS_TCONV_DAY7_IN_CULTURE_DN	32	0.620123	1.85013	0	0.0103027	0.97	362	tags=56%, list=22%, signal=71%
SESTO_RESPONSE_TO_UV_C0	20	0.762506	1.84944	0	0.0103383	0.97	132	tags=35%, list=8%, signal=38%
GSE1460_INTRATHYMIC_T_PROGENITOR_VS_CD4_THYMOCYTE_DN	28	0.663365	1.84926	0	0.0103738	0.97	270	tags=43%, list=16%, signal=50%
GO_IMMUNE_EFFECTOR_PROCESS	73	0.593166	1.84922	0	0.0103373	0.97	215	tags=37%, list=13%, signal=41%
STK33_UP	46	0.610381	1.84895	0	0.010337	0.97	294	tags=48%, list=18%, signal=57%
GO_REGULATION_OF_TRANSMEMBRANE_TRANSPORT	38	0.588769	1.84786	0.012987	0.0197118	0.48	274	tags=34%, list=17%, signal=40%
GSE14699_NAIVE_VS_DELETIONAL_TOLERANCE_CD8_TCELL_DN	29	0.6685	1.84776	0	0.0105873	0.97	253	tags=48%, list=15%, signal=56%
GSE17721_CTRL_VS_CPG_2H_BMDC_DN	25	0.644816	1.84714	0	0.0107631	0.97	155	tags=36%, list=9%, signal=39%
GSE43863_DAY6_EFF_VS_DAY150_MEM_TFH_CD4_TCELL_UP	32	0.649857	1.84695	0.0138889	0.0107612	0.97	244	tags=50%, list=15%, signal=58%
BOYLAN_MULTIPLE_MYELOMA_C_D_DN	32	0.61675	1.84522	0	0.0109	0.97	253	tags=34%, list=15%, signal=40%
MEK_UP.V1_DN	34	0.638674	1.84446	0	0.0110029	0.97	274	tags=47%, list=17%, signal=55%
GSE360_L_DONOVANI_VS_M_TUBERCULOSIS_DC_DN	42	0.566889	1.84329	0	0.0112472	0.97	95	tags=24%, list=6%, signal=25%
GO_INFLAMMATORY_RESPONSE	56	0.570183	1.84321	0	0.0112087	0.97	193	tags=32%, list=12%, signal=35%
GSE22886_NAIVE_BCELL_VS_NEUTROPHIL_DN	31	0.664009	1.84275	0	0.011274	0.97	294	tags=39%, list=18%, signal=46%
GSE22886_NAIVE_CD8_TCELL_VS_MONOCYTE_DN	31	0.601465	1.84267	0	0.0112698	0.97	294	tags=45%, list=18%, signal=54%
GO_REGULATION_OF_IMMUNE_SYSTEM_PROCESS	179	0.508063	1.84212	0	0.020715	0.53	356	tags=37%, list=22%, signal=42%
NABA_MATRISOME_ASSOCIATED	62	0.540988	1.84204	0	0.0112666	0.97	277	tags=35%, list=17%, signal=41%
MODULE_345	22	0.699247	1.84131	0	0.0113325	0.97	314	tags=68%, list=19%, signal=83%
GSE23502_WT_VS_HDC_KO_MYELOID_DERIVED_SUPPRESSOR_CELL_BM_DN	21	0.669357	1.84124	0	0.0113632	0.98	253	tags=43%, list=15%, signal=50%
GSE22886_NAIVE_CD8_TCELL_VS_NEUTROPHIL_DN	24	0.662176	1.83892	0	0.0119076	0.98	314	tags=50%, list=19%, signal=61%
GO_REGULATION_OF_IMMUNE_RESPONSE	107	0.515412	1.8384	0	0.0119701	0.98	348	tags=38%, list=21%, signal=45%
GO_NEGATIVE_REGULATION_OF_VIRAL_PROCESS	19	0.686318	1.83805	0	0.011964	0.98	120	tags=42%, list=7%, signal=45%
STTTCRNTTT_IRF_Q6	43	0.59131	1.83688	0	0.0121278	0.98	358	tags=58%, list=22%, signal=72%
STAT5B_01	30	0.628121	1.83665	0	0.0229048	0.58	249	tags=30%, list=15%, signal=35%
KEGG_CHEMOKINE_SIGNALING_PATHWAY	25	0.657292	1.83565	0	0.0225376	0.58	243	tags=40%, list=15%, signal=46%
GO_GROWTH_FACTOR_ACTIVITY	16	0.747455	1.83303	0	0.0230728	0.59	247	tags=63%, list=15%, signal=73%
MODULE_171	23	0.678512	1.83295	0	0.0129309	0.98	211	tags=48%, list=13%, signal=54%
ZHU_CMV_24_HR_UP	22	0.675854	1.83119	0	0.0131574	0.98	129	tags=32%, list=8%, signal=34%
STTTCRNTTT_IRF_Q6	43	0.59131	1.82981	0	0.0250148	0.62	358	tags=58%, list=22%, signal=72%
GSE24634_TEFF_VS_TCONV_DAY5_IN_CULTURE_DN	22	0.64408	1.82937	0.0153846	0.0134151	0.98	239	tags=32%, list=15%, signal=37%
EGFR_UP.V1_UP	41	0.612883	1.82857	0	0.0135713	0.99	375	tags=46%, list=23%, signal=59%
GSE7509_DC_VS_MONOCYTE_DN	26	0.675661	1.82853	0	0.0135269	0.99	110	tags=35%, list=7%, signal=37%
GO_GTPASE_ACTIVITY	33	0.65036	1.82814	0	0.0246175	0.62	122	tags=27%, list=7%, signal=29%
DELYS_THYROID_CANCER_UP	82	0.556645	1.82788	0	0.0136816	0.99	425	tags=51%, list=26%, signal=66%
LEE_NEURAL_CREST_STEM_CELL_UP	17	0.714694	1.8273	0	0.0137037	0.99	263	tags=59%, list=16%, signal=69%
GO_ION_HOMEOSTASIS	64	0.574228	1.82709	0	0.013692	0.99	247	tags=31%, list=15%, signal=35%
GSE21360_PRIMARY_VS_TERTIARY_MEMORY_CD8_TCELL_DN	42	0.600795	1.82626	0	0.0137472	0.99	198	tags=38%, list=12%, signal=42%
KEGG_TOLL_LIKE_RECEPTOR_SIGNALING_PATHWAY	18	0.712092	1.8254	0	0.0245163	0.64	73	tags=28%, list=4%, signal=29%
GSE12392_WT_VS_IFNB_KO_CD8A_NEG_SPLEEN_DC_DN	31	0.625995	1.82462	0	0.0140294	0.99	237	tags=35%, list=14%, signal=41%
GO_REGULATION_OF_DEFENSE_RESPONSE	102	0.516668	1.82289	0	0.0246914	0.66	348	tags=37%, list=21%, signal=44%
GO_NEGATIVE_REGULATION_OF_MULTI_ORGANISM_PROCESS	24	0.684093	1.82192	0	0.0146363	0.99	120	tags=42%, list=7%, signal=44%
KOBAYASHI_EGFR_SIGNALING_24HR_UP	25	0.632305	1.82166	0	0.0146546	0.99	253	tags=52%, list=15%, signal=61%
CHANG_IMMORTALIZED_BY_HPV31_DN	15	0.771041	1.81952	0	0.0151605	0.99	75	tags=60%, list=5%, signal=62%
GO_CONTRACTILE_FIBER	22	0.633746	1.81951	0	0.0243308	0.66	361	tags=41%, list=22%, signal=52%
GSE36392_TYPE_2_MYELOID_VS_MAC_IL25_TREATED_LUNG_UP	25	0.654244	1.81928	0	0.0151767	0.99	389	tags=60%, list=24%, signal=77%
GSE24634_TREG_VS_TCONV_POST_DAY5_IL4_CONVERSION_DN	22	0.690901	1.81878	0	0.0153229	0.99	383	tags=64%, list=23%, signal=82%
HALLMARK_APOPTOSIS	37	0.591599	1.8187	0	0.0153392	0.99	293	tags=46%, list=18%, signal=55%
GSE9509_LPS_VS_LPS_AND_IL10_STIM_IL10_KO_MACROPHAGE_10MIN_UP	22	0.684935	1.81858	0	0.0153554	0.99	155	tags=45%, list=9%, signal=50%
GSE17974_IL4_AND_ANTI_IL12_VS_UNTREATED_6H_ACT_CD4_TCELL_DN	30	0.588746	1.81804	0	0.0154034	0.99	99	tags=27%, list=6%, signal=28%
NUYTTEN_EZH2_TARGETS_UP	176	0.497915	1.81701	0	0.0157047	0.99	379	tags=39%, list=23%, signal=45%
GSE2826_WT_VS_BTK_KO_BCELL_DN	34	0.588495	1.81663	0	0.0157832	0.99	315	tags=41%, list=19%, signal=50%
GSE3982_DC_VS_CENT_MEMORY_CD4_TCELL_UP	28	0.63214	1.81635	0	0.0157342	0.99	269	tags=43%, list=16%, signal=50%
GSE27786_LIN_NEG_VS_CD8_TCELL_DN	20	0.695709	1.81598	0	0.0157168	0.99	268	tags=45%, list=16%, signal=53%
GSE36078_UNTREATED_VS_AD5_INF_IL1R_KO_MOUSE_LUNG_DC_DN	17	0.696215	1.81364	0	0.0163602	0.99	216	tags=29%, list=13%, signal=34%
GO_INFLAMMATORY_RESPONSE	56	0.570183	1.81311	0	0.0257608	0.69	193	tags=32%, list=12%, signal=35%
GRAHAM_CML_DIVIDING_VS_NORMAL_QUIESCENT_DN	15	0.736623	1.81287	0	0.0164971	0.99	100	tags=40%, list=6%, signal=42%
E2F1_UP.V1_DN	39	0.601351	1.81282	0	0.016478	0.99	384	tags=51%, list=23%, signal=65%
ZHOU_INFLAMMATORY_RESPONSE_LPS_UP	62	0.550071	1.81282	0	0.0164276	0.99	149	tags=32%, list=9%, signal=34%
HINATA_NFKB_TARGETS_KERATINOCYTE_UP	18	0.68578	1.8125	0	0.0164087	0.99	129	tags=33%, list=8%, signal=36%
GSE1432_1H_VS_24H_IFNG_MICROGLIA_DN	34	0.630066	1.81241	0	0.0163589	0.99	195	tags=38%, list=12%, signal=42%
GSE17721_LPS_VS_GARDIQUIMOD_24H_BMDC_UP	30	0.629483	1.81216	0	0.0163093	0.99	304	tags=47%, list=19%, signal=56%
GO_IMMUNE_SYSTEM_PROCESS	273	0.462811	1.81189	0	0.0163219	0.99	356	tags=33%, list=22%, signal=35%
GSE20715_0H_VS_24H_OZONE_LUNG_DN	35	0.648695	1.81187	0	0.016303	0.99	104	tags=29%, list=6%, signal=30%
GSE3982_EOSINOPHIL_VS_MAST_CELL_UP	16	0.663822	1.81145	0	0.0162845	0.99	91	tags=25%, list=6%, signal=26%
JOHNSTONE_PARVB_TARGETS_3_UP	68	0.567598	1.81096	0	0.0163896	0.99	224	tags=37%, list=14%, signal=41%
GSE4748_CTRL_VS_CYANOBACTERIUM_LPSLIKE_STIM_DC_1H_UP	24	0.631829	1.81041	0	0.0164623	0.99	241	tags=42%, list=15%, signal=48%
HAN_SATB1_TARGETS_DN	74	0.567191	1.80959	0	0.0166256	0.99	269	tags=41%, list=16%, signal=46%
GSE16522_MEMORY_VS_NAIVE_ANTI_CD3CD28_STIM_CD8_TCELL_DN	34	0.606071	1.80899	0	0.0166986	0.99	385	tags=53%, list=23%, signal=68%
GSE14769_UNSTIM_VS_120MIN_LPS_BMDM_DN	35	0.6159	1.80861	0	0.0166797	0.99	163	tags=43%, list=10%, signal=47%
GSE29949_MICROGLIA_BRAIN_VS_CD8_POS_DC_SPLEEN_DN	23	0.609603	1.80813	0	0.0168412	0.99	53	tags=26%, list=3%, signal=27%
MODULE_44	52	0.565295	1.80576	0	0.017241	0.99	197	tags=31%, list=12%, signal=34%
GO_G_PROTEIN_COUPLED_RECEPTOR_BINDING	27	0.644078	1.80367	0	0.0293436	0.74	247	tags=41%, list=15%, signal=47%
GSE39110_UNTREATED_VS_IL2_TREATED_CD8_TCELL_DAY6_POST_IMMUNIZATION_DN	32	0.621782	1.80304	0	0.0177283	0.99	246	tags=44%, list=15%, signal=50%
JAATINEN_HEMATOPOIETIC_STEM_CELL_DN	22	0.640756	1.80229	0	0.017826	0.99	385	tags=59%, list=23%, signal=76%
GSE22589_SIV_VS_HIV_AND_SIV_INFECTED_DC_UP	28	0.653062	1.8016	0	0.0178635	0.99	210	tags=46%, list=13%, signal=52%
GSE26488_WT_VS_HDAC7_KO_DOUBLE_POSITIVE_THYMOCYTE_DN	19	0.701105	1.80082	0.0163934	0.0180478	0.99	289	tags=53%, list=18%, signal=63%
BROWN_MYELOID_CELL_DEVELOPMENT_UP	23	0.661583	1.80008	0	0.018025	0.99	253	tags=48%, list=15%, signal=56%
GAUSSMANN_MLL_AF4_FUSION_TARGETS_G_UP	25	0.639342	1.79909	0	0.0182676	0.99	206	tags=40%, list=13%, signal=45%
GO_POSITIVE_REGULATION_OF_RESPONSE_TO_EXTERNAL_STIMULUS	35	0.614712	1.79838	0	0.0317929	0.77	348	tags=49%, list=21%, signal=60%
GSE10325_CD4_TCELL_VS_MYELOID_DN	22	0.663217	1.79819	0	0.0185384	0.99	265	tags=55%, list=16%, signal=64%
GSE6269_HEALTHY_VS_FLU_INF_PBMC_DN	32	0.636634	1.79686	0	0.0188948	0.99	188	tags=41%, list=11%, signal=45%
GO_RESPONSE_TO_TUMOR_NECROSIS_FACTOR	36	0.604059	1.79654	0	0.0188989	0.99	351	tags=53%, list=21%, signal=66%
GSE45365_WT_VS_IFNAR_KO_CD8A_DC_DN	27	0.603757	1.79574	0	0.0191073	0.99	125	tags=30%, list=8%, signal=32%
GSE2706_UNSTIM_VS_8H_LPS_AND_R848_DC_DN	30	0.627266	1.795	0	0.0192274	0.99	129	tags=40%, list=8%, signal=43%
GSE36891_POLYIC_TLR3_VS_PAM_TLR2_STIM_PERITONEAL_MACROPHAGE_UP	33	0.595526	1.7937	0	0.0197235	0.99	270	tags=45%, list=16%, signal=53%
GO_POSITIVE_REGULATION_OF_TRANSPORT	121	0.487881	1.79357	0	0.0196964	0.99	342	tags=35%, list=21%, signal=41%
GSE9960_GRAM_NEG_VS_GRAM_POS_SEPSIS_PBMC_UP	32	0.635972	1.79343	0	0.0197267	0.99	241	tags=47%, list=15%, signal=54%
SMID_BREAST_CANCER_NORMAL_LIKE_UP	45	0.604413	1.79192	0	0.0200735	0.99	260	tags=40%, list=16%, signal=46%
KRAS.BREAST_UP.V1_UP	16	0.730231	1.7894	0	0.0208187	0.99	264	tags=44%, list=16%, signal=52%
MODULE_60	54	0.583582	1.78928	0	0.020817	0.99	373	tags=48%, list=23%, signal=60%
MODULE_94	45	0.540092	1.78895	0	0.0208154	0.99	376	tags=40%, list=23%, signal=50%
STAT_01	35	0.589591	1.78886	0	0.0207859	0.99	247	tags=29%, list=15%, signal=33%
GSE2770_UNTREATED_VS_TGFB_AND_IL4_TREATED_ACT_CD4_TCELL_4H_UP	18	0.672306	1.78853	0.0144928	0.0208697	0.99	471	tags=61%, list=29%, signal=85%
GO_NEGATIVE_REGULATION_OF_VIRAL_PROCESS	19	0.686318	1.78785	0	0.0348208	0.79	120	tags=42%, list=7%, signal=45%
GSE34156_UNTREATED_VS_6H_NOD2_LIGAND_TREATED_MONOCYTE_DN	35	0.61395	1.78746	0	0.0212919	0.99	265	tags=49%, list=16%, signal=57%
BROCKE_APOPTOSIS_REVERSED_BY_IL6	28	0.613697	1.78734	0	0.021345	0.99	135	tags=29%, list=8%, signal=31%
MODULE_111	19	0.6914	1.78715	0	0.0213424	0.99	245	tags=47%, list=15%, signal=55%
GSE1925_CTRL_VS_IFNG_PRIMED_MACROPHAGE_24H_IFNG_STIM_UP	36	0.611414	1.78712	0	0.0213119	0.99	185	tags=42%, list=11%, signal=46%
GSE24634_TREG_VS_TCONV_POST_DAY3_IL4_CONVERSION_DN	33	0.617759	1.78582	0	0.0216154	1	224	tags=42%, list=14%, signal=48%
GSE36888_STAT5_AB_KNOCKIN_VS_WT_TCELL_IL2_TREATED_17H_DN	31	0.576439	1.78533	0	0.0216955	1	338	tags=45%, list=21%, signal=56%
GSE19401_UNSTIM_VS_PAM2CSK4_STIM_FOLLICULAR_DC_DN	34	0.626172	1.78502	0	0.0217196	1	188	tags=35%, list=11%, signal=39%
GSE24142_EARLY_THYMIC_PROGENITOR_VS_DN2_THYMOCYTE_FETAL_UP	24	0.640718	1.78465	0	0.021771	1	276	tags=58%, list=17%, signal=69%
GSE17721_LPS_VS_CPG_8H_BMDC_UP	20	0.660164	1.7843	0.0149254	0.0218771	1	193	tags=45%, list=12%, signal=50%
BECKER_TAMOXIFEN_RESISTANCE_UP	15	0.728221	1.78429	0	0.0218179	1	304	tags=67%, list=19%, signal=81%
GO_RESPONSE_TO_LIPID	110	0.506643	1.78345	0	0.0220334	1	269	tags=33%, list=16%, signal=37%
GRAHAM_CML_QUIESCENT_VS_NORMAL_DIVIDING_UP	16	0.75217	1.78336	0	0.0220288	1	67	tags=38%, list=4%, signal=39%
GO_RESPONSE_TO_ORGANOPHOSPHORUS	15	0.71725	1.78319	0	0.0363387	0.8	198	tags=53%, list=12%, signal=60%
PICCALUGA_ANGIOIMMUNOBLASTIC_LYMPHOMA_UP	32	0.627456	1.7821	0.0294118	0.0224331	1	369	tags=53%, list=23%, signal=67%
GSE13485_DAY1_VS_DAY3_YF17D_VACCINE_PBMC_DN	37	0.595245	1.78068	0	0.0227002	1	120	tags=30%, list=7%, signal=31%
GO_PLACENTA_DEVELOPMENT	17	0.719186	1.78044	0	0.0371125	0.82	221	tags=53%, list=13%, signal=61%
YANG_BCL3_TARGETS_UP	59	0.53983	1.78031	0	0.0227212	1	280	tags=44%, list=17%, signal=51%
SASSON_RESPONSE_TO_GONADOTROPHINS_DN	21	0.668169	1.78026	0	0.0226608	1	112	tags=29%, list=7%, signal=30%
CONCANNON_APOPTOSIS_BY_EPOXOMICIN_UP	47	0.574768	1.7801	0	0.0226817	1	303	tags=40%, list=18%, signal=48%
GSE2770_UNTREATED_VS_IL4_TREATED_ACT_CD4_TCELL_6H_UP	31	0.593536	1.77996	0	0.0226483	1	222	tags=39%, list=14%, signal=44%
GSE43955_TH0_VS_TGFB_IL6_TH17_ACT_CD4_TCELL_4H_DN	35	0.625191	1.77902	0	0.0229372	1	219	tags=31%, list=13%, signal=36%
GSE14415_INDUCED_TREG_VS_FOXP3_KO_INDUCED_TREG_IL2_CULTURE_UP	25	0.650248	1.77895	0	0.0229036	1	253	tags=44%, list=15%, signal=51%
GO_RESPONSE_TO_LIPID	110	0.506643	1.7786	0	0.0378539	0.83	269	tags=33%, list=16%, signal=37%
GSE46606_IRF4HIGH_VS_IRF4MID_CD40L_IL2_IL5_DAY1_STIMULATED_BCELL_DN	26	0.666816	1.77803	0	0.0232712	1	217	tags=46%, list=13%, signal=52%
GSE22025_UNTREATED_VS_TGFB1_AND_PROGESTERONE_TREATED_CD4_TCELL_UP	15	0.761782	1.77724	0	0.023503	1	358	tags=73%, list=22%, signal=93%
NERF_Q2	27	0.644741	1.77712	0	0.0234417	1	434	tags=63%, list=26%, signal=84%
GSE34205_RSV_VS_FLU_INF_INFANT_PBMC_DN	37	0.596379	1.77676	0.0151515	0.0234869	1	259	tags=38%, list=16%, signal=44%
GO_POSITIVE_REGULATION_OF_TRANSPORT	121	0.487881	1.77664	0	0.0374983	0.84	342	tags=35%, list=21%, signal=41%
GSE19941_UNSTIM_VS_LPS_STIM_IL10_KO_MACROPHAGE_UP	24	0.657398	1.77511	0	0.0239818	1	211	tags=33%, list=13%, signal=38%
TAKEDA_TARGETS_OF_NUP98_HOXA9_FUSION_10D_DN	19	0.690162	1.77504	0	0.0239196	1	362	tags=53%, list=22%, signal=67%
GSE360_T_GONDII_VS_B_MALAYI_HIGH_DOSE_DC_UP	29	0.642168	1.77387	0	0.0240152	1	218	tags=41%, list=13%, signal=47%
HALLMARK_ALLOGRAFT_REJECTION	30	0.621578	1.77316	0	0.0241103	1	159	tags=27%, list=10%, signal=29%
GSE24026_PD1_LIGATION_VS_CTRL_IN_ACT_TCELL_LINE_UP	37	0.569403	1.77272	0.016129	0.0241011	1	425	tags=54%, list=26%, signal=71%
KRAS.600.LUNG.BREAST_UP.V1_UP	27	0.590199	1.7725	0	0.0240919	1	149	tags=30%, list=9%, signal=32%
GSE2706_R848_VS_LPS_8H_STIM_DC_DN	21	0.643485	1.77212	0	0.024291	1	262	tags=48%, list=16%, signal=56%
AMIT_EGF_RESPONSE_120_HELA	20	0.672973	1.7718	0	0.0242811	1	224	tags=55%, list=14%, signal=63%
KEGG_CHEMOKINE_SIGNALING_PATHWAY	25	0.657292	1.77155	0	0.0243235	1	243	tags=40%, list=15%, signal=46%
GO_NEGATIVE_REGULATION_OF_MULTI_ORGANISM_PROCESS	24	0.684093	1.771	0	0.0400955	0.88	120	tags=42%, list=7%, signal=44%
GO_REGULATION_OF_MEMBRANE_POTENTIAL	22	0.629444	1.77088	0.0138889	0.0392936	0.88	398	tags=59%, list=24%, signal=77%
GSE3982_DC_VS_TH2_UP	27	0.622746	1.77038	0.0138889	0.0248041	1	359	tags=52%, list=22%, signal=65%
KRAS.600_UP.V1_DN	22	0.668376	1.77012	0	0.0247669	1	241	tags=50%, list=15%, signal=58%
GO_RESPONSE_TO_TUMOR_NECROSIS_FACTOR	36	0.604059	1.76832	0	0.0397423	0.88	351	tags=53%, list=21%, signal=66%
HELLER_HDAC_TARGETS_SILENCED_BY_METHYLATION_UP	58	0.592027	1.7678	0	0.0256045	1	260	tags=38%, list=16%, signal=43%
BRUINS_UVC_RESPONSE_VIA_TP53_GROUP_B	76	0.526391	1.76777	0	0.02554	1	235	tags=36%, list=14%, signal=40%
GSE20715_0H_VS_6H_OZONE_TLR4_KO_LUNG_DN	24	0.623348	1.76642	0	0.0258096	1	249	tags=38%, list=15%, signal=44%
GO_POSITIVE_REGULATION_OF_CELLULAR_PROTEIN_LOCALIZATION	56	0.526784	1.76535	0	0.0261282	1	362	tags=41%, list=22%, signal=51%
DAZARD_RESPONSE_TO_UV_NHEK_UP	43	0.575947	1.76479	0	0.026292	1	253	tags=47%, list=15%, signal=54%
GSE6269_HEALTHY_VS_STAPH_AUREUS_INF_PBMC_UP	46	0.58765	1.76464	0	0.0262265	1	125	tags=30%, list=8%, signal=32%
GO_REGULATION_OF_RESPONSE_TO_EXTERNAL_STIMULUS	114	0.472306	1.76389	0	0.0263135	1	350	tags=32%, list=21%, signal=38%
GO_CONTRACTILE_FIBER	22	0.633746	1.76358	0	0.0263242	1	361	tags=41%, list=22%, signal=52%
GO_NEGATIVE_REGULATION_OF_CELL_PROLIFERATION	94	0.492737	1.76258	0	0.0435637	0.9	129	tags=20%, list=8%, signal=21%
GSE11961_FOLLICULAR_BCELL_VS_MEMORY_BCELL_DAY7_UP	26	0.614683	1.76251	0	0.0265872	1	289	tags=50%, list=18%, signal=60%
GSE22033_UNTREATED_VS_ROSIGLITAZONE_TREATED_MEF_DN	25	0.643572	1.76173	0.0153846	0.0268978	1	375	tags=64%, list=23%, signal=82%
GSE5542_IFNG_VS_IFNA_TREATED_EPITHELIAL_CELLS_6H_DN	19	0.660337	1.76145	0.0327869	0.0269314	1	243	tags=37%, list=15%, signal=43%
GO_REGULATION_OF_I_KAPPAB_KINASE_NF_KAPPAB_SIGNALING	33	0.592149	1.76121	0	0.0268901	1	485	tags=58%, list=30%, signal=80%
GO_GROWTH_FACTOR_ACTIVITY	16	0.747455	1.761	0.0169492	0.026899	1	247	tags=63%, list=15%, signal=73%
GSE22025_UNTREATED_VS_TGFB1_TREATED_CD4_TCELL_DN	26	0.62814	1.76096	0	0.0268585	1	328	tags=46%, list=20%, signal=57%
GSE22196_HEALTHY_VS_OBESE_MOUSE_SKIN_GAMMADELTA_TCELL_UP	39	0.636395	1.76062	0	0.0269164	1	237	tags=49%, list=14%, signal=56%
GO_REGULATION_OF_TRANSMEMBRANE_TRANSPORT	38	0.588769	1.75974	0	0.0271978	1	274	tags=34%, list=17%, signal=40%
ZWANG_TRANSIENTLY_UP_BY_2ND_EGF_PULSE_ONLY	91	0.480187	1.75948	0	0.0272552	1	281	tags=29%, list=17%, signal=33%
GO_REGULATION_OF_DEFENSE_RESPONSE	102	0.516668	1.75944	0	0.027214	1	348	tags=37%, list=21%, signal=44%
GSE40274_CTRL_VS_XBP1_TRANSDUCED_ACTIVATED_CD4_TCELL_UP	22	0.656128	1.75913	0	0.0273455	1	224	tags=36%, list=14%, signal=42%
IRF7_01	39	0.586112	1.75854	0	0.02755	1	263	tags=46%, list=16%, signal=54%
ETS_Q4	21	0.651694	1.7585	0	0.0275082	1	345	tags=52%, list=21%, signal=65%
TARTE_PLASMA_CELL_VS_PLASMABLAST_UP	51	0.566339	1.75804	0	0.0275399	1	285	tags=43%, list=17%, signal=51%
NEMETH_INFLAMMATORY_RESPONSE_LPS_UP	22	0.651377	1.75792	0.0151515	0.027523	1	492	tags=82%, list=30%, signal=115%
PETROVA_ENDOTHELIUM_LYMPHATIC_VS_BLOOD_DN	27	0.63305	1.7576	0	0.0277001	1	215	tags=44%, list=13%, signal=50%
NFKB_C	38	0.607862	1.7573	0	0.0277068	1	328	tags=47%, list=20%, signal=58%
GSE6259_CD4_TCELL_VS_CD8_TCELL_DN	28	0.641637	1.75638	0	0.0281247	1	196	tags=39%, list=12%, signal=44%
ETS_Q4	21	0.651694	1.75576	0	0.0462541	0.92	345	tags=52%, list=21%, signal=65%
PHONG_TNF_RESPONSE_VIA_P38_PARTIAL	39	0.580855	1.75556	0.0138889	0.0284917	1	269	tags=46%, list=16%, signal=54%
GSE15930_NAIVE_VS_48H_IN_VITRO_STIM_CD8_TCELL_UP	24	0.662361	1.75477	0	0.0286184	1	126	tags=29%, list=8%, signal=31%
IRF1_01	38	0.580801	1.75463	0	0.0469316	0.93	347	tags=61%, list=21%, signal=75%
GSE17721_CTRL_VS_GARDIQUIMOD_12H_BMDC_DN	35	0.576311	1.75349	0.0131579	0.0290305	1	261	tags=37%, list=16%, signal=43%
GO_ENDOPLASMIC_RETICULUM	170	0.458703	1.7534	0	0.0290576	1	251	tags=23%, list=15%, signal=24%
GO_POSITIVE_REGULATION_OF_ION_TRANSPORT	24	0.612906	1.75323	0	0.0470272	0.93	274	tags=33%, list=17%, signal=39%
HALLMARK_IL6_JAK_STAT3_SIGNALING	20	0.674383	1.75296	0.0147059	0.0292058	1	379	tags=55%, list=23%, signal=71%
GSE26559_TCF1_KO_VS_WT_LIN_NEG_CELL_DN	19	0.673583	1.75288	0	0.029161	1	171	tags=42%, list=10%, signal=46%
LEE_BMP2_TARGETS_UP	104	0.508501	1.75218	0	0.0293308	1	250	tags=36%, list=15%, signal=39%
GSE17721_LPS_VS_PAM3CSK4_16H_BMDC_UP	26	0.597633	1.75186	0	0.0293572	1	147	tags=31%, list=9%, signal=33%
GO_IRON_ION_HOMEOSTASIS	16	0.6604	1.75102	0	0.0295024	1	159	tags=38%, list=10%, signal=41%
GO_CELLULAR_RESPONSE_TO_ORGANIC_SUBSTANCE	276	0.447716	1.75008	0	0.0476519	0.94	339	tags=32%, list=21%, signal=33%
GO_VACUOLAR_MEMBRANE	70	0.520939	1.7492	0	0.0300507	1	448	tags=46%, list=27%, signal=60%
GSE27670_CTRL_VS_BLIMP1_TRANSDUCED_GC_BCELL_UP	17	0.705726	1.74723	0.0149254	0.030832	1	100	tags=29%, list=6%, signal=31%
KRAS.LUNG.BREAST_UP.V1_UP	21	0.636238	1.74718	0	0.0307842	1	307	tags=48%, list=19%, signal=58%
GO_REGULATION_OF_IMMUNE_RESPONSE	107	0.515412	1.747	0	0.0497137	0.95	348	tags=38%, list=21%, signal=45%
GSE22611_NOD2_TRANSDUCED_VS_CTRL_HEK293T_STIMULATED_WITH_MDP_2H_UP	26	0.602878	1.74676	0.0140845	0.0308781	1	356	tags=54%, list=22%, signal=68%
GSE22432_MULTIPOTENT_PROGENITOR_VS_PDC_UP	34	0.594049	1.74661	0	0.0309246	1	234	tags=32%, list=14%, signal=37%
GSE2197_CPG_DNA_VS_UNTREATED_IN_DC_UP	29	0.6119	1.74655	0	0.0309004	1	343	tags=52%, list=21%, signal=64%
GSE36891_UNSTIM_VS_POLYIC_TLR3_STIM_PERITONEAL_MACROPHAGE_UP	34	0.610182	1.74608	0	0.0309465	1	270	tags=47%, list=16%, signal=55%
GSE42021_TCONV_PLN_VS_CD24HI_TCONV_THYMUS_DN	37	0.610602	1.74521	0	0.0312019	1	113	tags=27%, list=7%, signal=28%
MARKEY_RB1_CHRONIC_LOF_DN	18	0.681188	1.74466	0.015625	0.0314093	1	219	tags=50%, list=13%, signal=57%
GSE18893_TCONV_VS_TREG_2H_CULTURE_DN	33	0.592425	1.74461	0	0.0313843	1	348	tags=52%, list=21%, signal=64%
REACTOME_GPCR_LIGAND_BINDING	23	0.63307	1.74459	0	0.0313131	1	247	tags=39%, list=15%, signal=45%
NERF_Q2	27	0.644741	1.74392	0	0.0510063	0.96	434	tags=63%, list=26%, signal=84%
GO_CELLULAR_RESPONSE_TO_ORGANIC_SUBSTANCE	276	0.447716	1.74371	0	0.0316562	1	339	tags=32%, list=21%, signal=33%
GSE24671_CTRL_VS_SENDAI_VIRUS_INFECTED_MOUSE_SPLENOCYTES_UP	19	0.662428	1.74356	0	0.031608	1	299	tags=53%, list=18%, signal=64%
GSE6269_E_COLI_VS_STREP_PNEUMO_INF_PBMC_DN	21	0.654851	1.74356	0	0.0315368	1	350	tags=43%, list=21%, signal=54%
IRF7_01	39	0.586112	1.74316	0	0.0510202	0.96	263	tags=46%, list=16%, signal=54%
MODULE_27	35	0.565513	1.74309	0.0138889	0.031627	1	328	tags=40%, list=20%, signal=49%
GO_IMMUNE_SYSTEM_PROCESS	273	0.462811	1.74278	0	0.0501699	0.96	356	tags=33%, list=22%, signal=35%
GSE42021_CD24HI_VS_CD24INT_TCONV_THYMUS_UP	27	0.609998	1.74234	0	0.0319007	1	106	tags=26%, list=6%, signal=27%
PEDERSEN_METASTASIS_BY_ERBB2_ISOFORM_1	20	0.663265	1.74215	0.0149254	0.0318521	1	307	tags=55%, list=19%, signal=67%
GO_VACUOLAR_PART	80	0.507932	1.74153	0	0.0500223	0.96	448	tags=45%, list=27%, signal=59%
GSE32423_CTRL_VS_IL7_IL4_MEMORY_CD8_TCELL_DN	27	0.593341	1.74085	0	0.0322137	1	265	tags=44%, list=16%, signal=52%
GO_ERBB_SIGNALING_PATHWAY	19	0.662368	1.74036	0.0144928	0.0500495	0.96	205	tags=32%, list=13%, signal=36%
GSE18791_CTRL_VS_NEWCASTLE_VIRUS_DC_14H_DN	32	0.588502	1.7402	0	0.0325494	1	129	tags=34%, list=8%, signal=37%
ATF2_UP.V1_DN	22	0.647902	1.7401	0	0.0325679	1	94	tags=23%, list=6%, signal=24%
GSE22432_CONVENTIONAL_CDC_VS_PLASMACYTOID_PDC_DN	28	0.595883	1.73994	0.0142857	0.0325407	1	186	tags=32%, list=11%, signal=36%
GSE35685_CD34POS_CD10NEG_CD62LPOS_VS_CD34POS_CD10POS_BONE_MARROW_DN	41	0.569482	1.73964	0	0.0325359	1	527	tags=59%, list=32%, signal=84%
IRF1_01	38	0.580801	1.73927	0	0.0326433	1	347	tags=61%, list=21%, signal=75%
GSE12366_GC_BCELL_VS_PLASMA_CELL_DN	17	0.660037	1.7389	0	0.0327058	1	472	tags=76%, list=29%, signal=106%
STK33_NOMO_UP	42	0.600982	1.73869	0	0.0326785	1	257	tags=40%, list=16%, signal=47%
CHIARADONNA_NEOPLASTIC_TRANSFORMATION_CDC25_UP	22	0.631991	1.73823	0.0289855	0.0326963	1	220	tags=41%, list=13%, signal=47%
GSE35825_UNTREATED_VS_IFNG_STIM_MACROPHAGE_UP	43	0.551538	1.73748	0	0.0329152	1	117	tags=26%, list=7%, signal=27%
GO_REGULATION_OF_SYMBIOSIS_ENCOMPASSING_MUTUALISM_THROUGH_PARASITISM	37	0.560227	1.73706	0	0.0329776	1	135	tags=30%, list=8%, signal=32%
GSE44649_WT_VS_MIR155_KO_ACTIVATED_CD8_TCELL_UP	35	0.581637	1.73705	0	0.0329279	1	191	tags=40%, list=12%, signal=44%
GSE14415_NATURAL_TREG_VS_FOXP3_KO_NATURAL_TREG_DN	18	0.681634	1.73665	0	0.0330339	1	178	tags=39%, list=11%, signal=43%
GO_TUMOR_NECROSIS_FACTOR_MEDIATED_SIGNALING_PATHWAY	19	0.646065	1.73488	0.0142857	0.0337581	1	347	tags=53%, list=21%, signal=66%
ICHIBA_GRAFT_VERSUS_HOST_DISEASE_35D_UP	16	0.707191	1.73445	0	0.0338623	1	110	tags=31%, list=7%, signal=33%
GSE27241_CTRL_VS_DIGOXIN_TREATED_CD4_TCELL_IN_TH17_POLARIZING_CONDITIONS_DN	22	0.641416	1.73383	0	0.0342292	1	79	tags=27%, list=5%, signal=28%
GSE42021_TCONV_PLN_VS_CD24HI_TCONV_THYMUS_UP	39	0.566068	1.73341	0	0.0343525	1	273	tags=41%, list=17%, signal=48%
KRAS.300_UP.V1_DN	15	0.69336	1.73282	0.0175439	0.0346296	1	92	tags=47%, list=6%, signal=49%
GO_I_BAND	16	0.675299	1.7324	0	0.0564902	0.99	361	tags=44%, list=22%, signal=56%
KUMAR_TARGETS_OF_MLL_AF9_FUSION	57	0.502927	1.73227	0.0142857	0.0347085	1	220	tags=26%, list=13%, signal=29%
GSE24972_MARGINAL_ZONE_BCELL_VS_FOLLICULAR_BCELL_UP	23	0.632094	1.73195	0.0144928	0.0347431	1	274	tags=35%, list=17%, signal=41%
GSE16385_ROSIGLITAZONE_IL4_VS_IL4_ALONE_STIM_MACROPHAGE_12H_UP	17	0.657522	1.73136	0	0.0350383	1	314	tags=47%, list=19%, signal=58%
GO_MULTI_MULTICELLULAR_ORGANISM_PROCESS	27	0.590142	1.73111	0	0.0350285	1	250	tags=33%, list=15%, signal=39%
GO_POSITIVE_REGULATION_OF_DEFENSE_RESPONSE	43	0.556535	1.73104	0	0.0349755	1	348	tags=49%, list=21%, signal=60%
LABBE_TARGETS_OF_TGFB1_AND_WNT3A_DN	17	0.678276	1.7306	0	0.0350534	1	77	tags=35%, list=5%, signal=37%
GSE5589_LPS_VS_LPS_AND_IL6_STIM_MACROPHAGE_45MIN_UP	26	0.636757	1.73039	0	0.0350657	1	284	tags=46%, list=17%, signal=55%
GSE25088_ROSIGLITAZONE_VS_IL4_AND_ROSIGLITAZONE_STIM_STAT6_KO_MACROPHAGE_DAY10_DN	31	0.61305	1.73028	0	0.035013	1	420	tags=61%, list=26%, signal=81%
GO_RESPONSE_TO_ORGANOPHOSPHORUS	15	0.71725	1.72954	0.015625	0.0353492	1	198	tags=53%, list=12%, signal=60%
GSE360_L_MAJOR_VS_M_TUBERCULOSIS_DC_DN	32	0.634667	1.72882	0	0.0355316	1	168	tags=28%, list=10%, signal=31%
GSE21063_CTRL_VS_ANTI_IGM_STIM_BCELL_NFATC1_KO_16H_UP	23	0.645647	1.72849	0	0.0356069	1	394	tags=61%, list=24%, signal=79%
GSE46606_IRF4_KO_VS_WT_UNSTIM_BCELL_DN	27	0.573024	1.72833	0	0.0355537	1	323	tags=41%, list=20%, signal=50%
GSE19888_ADENOSINE_A3R_INH_VS_INH_PRETREAT_AND_ACT_WITH_TCELL_MEMBRANES_MAST_CELL_UP	28	0.584923	1.72819	0	0.0355646	1	129	tags=32%, list=8%, signal=34%
IL2_UP.V1_UP	27	0.617744	1.72639	0	0.0364262	1	269	tags=48%, list=16%, signal=57%
GO_TRANSITION_METAL_ION_HOMEOSTASIS	21	0.645326	1.72584	0	0.0367322	1	159	tags=33%, list=10%, signal=36%
REACTOME_IMMUNE_SYSTEM	125	0.476719	1.72522	0	0.0370161	1	355	tags=36%, list=22%, signal=42%
GO_REGULATION_OF_SYMBIOSIS_ENCOMPASSING_MUTUALISM_THROUGH_PARASITISM	37	0.560227	1.72429	0	0.0599623	0.99	135	tags=30%, list=8%, signal=32%
GO_RECEPTOR_BINDING	172	0.457794	1.72388	0	0.0590398	0.99	281	tags=28%, list=17%, signal=30%
GSE30083_SP3_VS_SP4_THYMOCYTE_DN	30	0.580587	1.72379	0.0142857	0.0375724	1	112	tags=27%, list=7%, signal=28%
GO_POSITIVE_REGULATION_OF_CYTOKINE_PRODUCTION	57	0.521672	1.72334	0	0.0586172	0.99	159	tags=30%, list=10%, signal=32%
MULLIGHAN_MLL_SIGNATURE_1_DN	30	0.643256	1.72268	0.0136986	0.0381268	1	151	tags=33%, list=9%, signal=36%
GSE19772_CTRL_VS_HCMV_INF_MONOCYTES_UP	29	0.628566	1.72083	0	0.0389517	1	239	tags=41%, list=15%, signal=48%
GSE40274_CTRL_VS_FOXP3_AND_XBP1_TRANSDUCED_ACTIVATED_CD4_TCELL_DN	21	0.662545	1.72043	0	0.0389771	1	204	tags=33%, list=12%, signal=38%
GSE9960_GRAM_NEG_VS_GRAM_NEG_AND_POS_SEPSIS_PBMC_UP	25	0.634861	1.71992	0	0.0392952	1	127	tags=36%, list=8%, signal=38%
GO_REGULATION_OF_INNATE_IMMUNE_RESPONSE	54	0.530624	1.71837	0	0.0629906	0.99	348	tags=43%, list=21%, signal=52%
MODULE_208	18	0.666164	1.7181	0	0.0400513	1	211	tags=50%, list=13%, signal=57%
STAT5B_01	30	0.628121	1.71804	0	0.0399692	1	249	tags=30%, list=15%, signal=35%
GSE21360_NAIVE_VS_PRIMARY_MEMORY_CD8_TCELL_DN	34	0.577062	1.71763	0.0135135	0.0400959	1	241	tags=41%, list=15%, signal=47%
ETS1_B	25	0.666754	1.71688	0.016129	0.0404494	1	345	tags=52%, list=21%, signal=65%
GALINDO_IMMUNE_RESPONSE_TO_ENTEROTOXIN	19	0.664393	1.71594	0	0.0406384	1	239	tags=58%, list=15%, signal=67%
SWEET_LUNG_CANCER_KRAS_UP	65	0.513906	1.7154	0	0.0408664	1	317	tags=37%, list=19%, signal=44%
ZWANG_CLASS_1_TRANSIENTLY_INDUCED_BY_EGF	66	0.524321	1.7154	0	0.0407836	1	408	tags=45%, list=25%, signal=58%
HALLMARK_APOPTOSIS	37	0.591599	1.71501	0	0	0	293	tags=46%, list=18%, signal=55%
GSE10239_NAIVE_VS_DAY4.5_EFF_CD8_TCELL_UP	29	0.602885	1.71498	0	0.0409066	1	127	tags=28%, list=8%, signal=29%
GSE2585_THYMIC_DC_VS_MTEC_DN	22	0.672036	1.71444	0.015873	0.0409884	1	76	tags=27%, list=5%, signal=28%
GO_DIVALENT_INORGANIC_CATION_HOMEOSTASIS	35	0.566473	1.714	0	0.04107	1	243	tags=29%, list=15%, signal=33%
GSE2706_LPS_VS_R848_AND_LPS_8H_STIM_DC_UP	28	0.600056	1.7135	0.0151515	0.0412951	1	210	tags=36%, list=13%, signal=40%
GSE45365_HEALTHY_VS_MCMV_INFECTION_CD8A_DC_IFNAR_KO_DN	35	0.575873	1.71337	0	0.0412741	1	213	tags=37%, list=13%, signal=42%
GSE32986_CURDLAN_HIGHDOSE_VS_GMCSF_AND_CURDLAN_HIGHDOSE_STIM_DC_DN	39	0.560654	1.71273	0	0.0415373	1	129	tags=28%, list=8%, signal=30%
GO_REGULATION_OF_MULTI_ORGANISM_PROCESS	58	0.53345	1.71105	0	0.0421246	1	260	tags=33%, list=16%, signal=38%
GSE17721_CPG_VS_GARDIQUIMOD_6H_BMDC_UP	26	0.595829	1.71085	0	0.0421215	1	132	tags=27%, list=8%, signal=29%
GSE40274_EOS_VS_FOXP3_AND_EOS_TRANSDUCED_ACTIVATED_CD4_TCELL_DN	18	0.666488	1.7104	0	0.0422811	1	200	tags=39%, list=12%, signal=44%
GO_RESPONSE_TO_NUTRIENT	34	0.585056	1.71036	0	0.042197	1	120	tags=32%, list=7%, signal=34%
GSE42088_UNINF_VS_LEISHMANIA_INF_DC_8H_UP	31	0.606124	1.70983	0	0.0423566	1	186	tags=32%, list=11%, signal=36%
GSE41176_UNSTIM_VS_ANTI_IGM_STIM_BCELL_1H_DN	29	0.618536	1.7089	0	0.0428177	1	246	tags=45%, list=15%, signal=52%
GSE25088_IL4_VS_IL4_AND_ROSIGLITAZONE_STIM_STAT6_KO_MACROPHAGE_DAY10_DN	34	0.570732	1.70856	0	0.0429537	1	379	tags=44%, list=23%, signal=56%
GO_NEURON_PROJECTION_TERMINUS	16	0.652323	1.70649	0.0153846	0.0702825	1	307	tags=50%, list=19%, signal=61%
GO_VACUOLAR_MEMBRANE	70	0.520939	1.70616	0	0.0694098	1	448	tags=46%, list=27%, signal=60%
GO_CELLULAR_TRANSITION_METAL_ION_HOMEOSTASIS	16	0.68058	1.70587	0	0.0443356	1	95	tags=31%, list=6%, signal=33%
GSE45365_NK_CELL_VS_CD8_TCELL_MCMV_INFECTION_DN	30	0.615228	1.70584	0	0.0442886	1	260	tags=37%, list=16%, signal=43%
PHONG_TNF_TARGETS_UP	20	0.657268	1.70547	0	0.0444012	1	260	tags=60%, list=16%, signal=70%
TONKS_TARGETS_OF_RUNX1_RUNX1T1_FUSION_MONOCYTE_UP	38	0.577378	1.70544	0	0.0443539	1	76	tags=21%, list=5%, signal=22%
GO_POSITIVE_REGULATION_OF_RESPONSE_TO_STIMULUS	238	0.448245	1.7053	0	0.0443864	1	348	tags=32%, list=21%, signal=35%
OKUMURA_INFLAMMATORY_RESPONSE_LPS	29	0.611383	1.70449	0	0.0445385	1	332	tags=55%, list=20%, signal=68%
PLASARI_TGFB1_TARGETS_10HR_DN	50	0.55162	1.70436	0	0.0445903	1	144	tags=30%, list=9%, signal=32%
GO_LIPOSACCHARIDE_METABOLIC_PROCESS	17	0.662037	1.70394	0	0.044742	1	221	tags=47%, list=13%, signal=54%
GO_REGULATION_OF_LEUKOCYTE_MIGRATION	18	0.640182	1.70382	0	0.044695	1	67	tags=28%, list=4%, signal=29%
GSE24634_IL4_VS_CTRL_TREATED_NAIVE_CD4_TCELL_DAY10_DN	35	0.580212	1.70243	0	0.0453806	1	251	tags=43%, list=15%, signal=50%
GSE21546_WT_VS_SAP1A_KO_AND_ELK1_KO_DP_THYMOCYTES_UP	30	0.609722	1.7023	0	0.0453323	1	117	tags=23%, list=7%, signal=25%
KRAS.600_UP.V1_UP	27	0.608777	1.70221	0	0.0453426	1	88	tags=22%, list=5%, signal=23%
GSE17974_1.5H_VS_72H_IL4_AND_ANTI_IL12_ACT_CD4_TCELL_UP	25	0.611784	1.70198	0	0.0453725	1	212	tags=36%, list=13%, signal=41%
STAT_01	35	0.589591	1.70154	0	0.0712299	1	247	tags=29%, list=15%, signal=33%
GO_ERBB_SIGNALING_PATHWAY	19	0.662368	1.70141	0	0.0455795	1	205	tags=32%, list=13%, signal=36%
GO_REGULATION_OF_CELLULAR_LOCALIZATION	163	0.462597	1.70119	0	0.0456484	1	366	tags=34%, list=22%, signal=39%
KRAS.DF.V1_UP	29	0.591089	1.70105	0	0.0456784	1	188	tags=31%, list=11%, signal=34%
HALLMARK_COMPLEMENT	41	0.547699	1.70068	0.0133333	0.0458038	1	335	tags=37%, list=20%, signal=45%
GO_POSITIVE_REGULATION_OF_INTRACELLULAR_PROTEIN_TRANSPORT	40	0.537076	1.70038	0	0.0712538	1	362	tags=43%, list=22%, signal=53%
GSE4590_PRE_BCELL_VS_LARGE_PRE_BCELL_UP	22	0.62337	1.70008	0.0153846	0.0461053	1	221	tags=41%, list=13%, signal=47%
GO_POSITIVE_REGULATION_OF_INTRACELLULAR_TRANSPORT	57	0.543457	1.70003	0	0.0704067	1	362	tags=44%, list=22%, signal=54%
GSE29164_UNTREATED_VS_CD8_TCELL_TREATED_MELANOMA_DAY3_DN	32	0.598672	1.69956	0.0149254	0.0462702	1	236	tags=38%, list=14%, signal=43%
GO_RESPONSE_TO_MECHANICAL_STIMULUS	39	0.544526	1.69945	0.0151515	0.0461823	1	338	tags=44%, list=21%, signal=54%
GSE32034_LY6C_HIGH_VS_LOW_ROSIGLIZATONE_TREATED_MONOCYTE_DN	33	0.583578	1.69942	0	0.0460946	1	238	tags=30%, list=15%, signal=35%
GSE22886_NAIVE_VS_IGG_IGA_MEMORY_BCELL_DN	26	0.60843	1.69857	0	0.0463359	1	460	tags=54%, list=28%, signal=74%
GO_POSITIVE_REGULATION_OF_INTRACELLULAR_PROTEIN_TRANSPORT	40	0.537076	1.6984	0	0.046383	1	362	tags=43%, list=22%, signal=53%
GO_G_PROTEIN_COUPLED_RECEPTOR_BINDING	27	0.644078	1.69806	0	0.0465263	1	247	tags=41%, list=15%, signal=47%
GSE8685_IL2_ACT_IL2_STARVED_VS_IL15_ACT_IL2_STARVED_CD4_TCELL_UP	26	0.592191	1.69802	0	0.0464579	1	352	tags=35%, list=21%, signal=43%
GO_RESPONSE_TO_OXYGEN_CONTAINING_COMPOUND	179	0.45499	1.69799	0	0.0464089	1	250	tags=29%, list=15%, signal=31%
GSE46606_UNSTIM_VS_CD40L_IL2_IL5_3DAY_STIMULATED_IRF4MID_SORTED_BCELL_DN	30	0.596362	1.69797	0	0.0463218	1	158	tags=33%, list=10%, signal=36%
GSE19923_E2A_KO_VS_E2A_AND_HEB_KO_DP_THYMOCYTE_DN	44	0.567272	1.69768	0	0.0463497	1	350	tags=41%, list=21%, signal=51%
REACTOME_INNATE_IMMUNE_SYSTEM	38	0.579324	1.69742	0	0.0464728	1	260	tags=32%, list=16%, signal=37%
GO_POSITIVE_REGULATION_OF_CELLULAR_PROTEIN_LOCALIZATION	56	0.526784	1.69738	0	0.0721299	1	362	tags=41%, list=22%, signal=51%
GO_VACUOLE	135	0.46624	1.69679	0	0.0715791	1	362	tags=37%, list=22%, signal=44%
HAN_SATB1_TARGETS_UP	56	0.538412	1.69617	0	0.0470318	1	241	tags=36%, list=15%, signal=40%
GSE17721_0.5H_VS_24H_POLYIC_BMDC_DN	33	0.573468	1.69603	0.0149254	0.047001	1	282	tags=42%, list=17%, signal=50%
GO_RESPONSE_TO_OXYGEN_CONTAINING_COMPOUND	179	0.45499	1.69573	0	0.0713138	1	250	tags=29%, list=15%, signal=31%
GO_POSITIVE_REGULATION_OF_RESPONSE_TO_STIMULUS	238	0.448245	1.69528	0	0.0706426	1	348	tags=32%, list=21%, signal=35%
GO_CELLULAR_CHEMICAL_HOMEOSTASIS	62	0.514035	1.69516	0	0.0474419	1	276	tags=27%, list=17%, signal=32%
GSE5455_EX_VIVO_VS_POST_24H_INCUBATION_MONOCYTES_FROM_TUMOR_BEARING_MOUSE_DN	25	0.60901	1.69504	0.028169	0.047373	1	213	tags=40%, list=13%, signal=45%
GO_REGULATION_OF_I_KAPPAB_KINASE_NF_KAPPAB_SIGNALING	33	0.592149	1.69492	0	0.0699938	1	485	tags=58%, list=30%, signal=80%
MCBRYAN_PUBERTAL_BREAST_3_4WK_UP	26	0.603568	1.69475	0	0.0474931	1	215	tags=38%, list=13%, signal=44%
HOLLMANN_APOPTOSIS_VIA_CD40_DN	46	0.538315	1.69474	0	0.0474053	1	374	tags=41%, list=23%, signal=52%
GO_REGULATION_OF_MULTI_ORGANISM_PROCESS	58	0.53345	1.69373	0	0.0698856	1	260	tags=33%, list=16%, signal=38%
OCT1_Q6	29	0.595114	1.6933	0	0.0483148	1	157	tags=24%, list=10%, signal=26%
GSE24634_TEFF_VS_TCONV_DAY3_IN_CULTURE_DN	34	0.601195	1.69306	0	0.0483756	1	320	tags=41%, list=20%, signal=50%
GSE22342_CD11C_HIGH_VS_LOW_DECIDUAL_MACROPHAGES_DN	16	0.700705	1.69298	0	0.0483052	1	319	tags=56%, list=19%, signal=69%
GSE24292_WT_VS_PPARG_KO_MACROPHAGE_DN	35	0.590536	1.69293	0	0.0482537	1	210	tags=40%, list=13%, signal=45%
GO_VACUOLAR_PART	80	0.507932	1.6929	0	0.0481654	1	448	tags=45%, list=27%, signal=59%
GSE22601_DOUBLE_POSITIVE_VS_CD8_SINGLE_POSITIVE_THYMOCYTE_UP	30	0.585902	1.69287	0.0266667	0.048096	1	395	tags=53%, list=24%, signal=69%
GSE22140_HEALTHY_VS_ARTHRITIC_GERMFREE_MOUSE_CD4_TCELL_UP	37	0.581026	1.69251	0	0.0481573	1	275	tags=35%, list=17%, signal=41%
GSE7460_CD8_TCELL_VS_CD4_TCELL_ACT_UP	27	0.573014	1.69222	0	0.0482922	1	149	tags=33%, list=9%, signal=36%
GSE26669_CD4_VS_CD8_TCELL_IN_MLR_COSTIM_BLOCK_DN	22	0.62383	1.69148	0	0.0485745	1	129	tags=27%, list=8%, signal=29%
GO_TAXIS	63	0.49685	1.69132	0	0.0485603	1	270	tags=33%, list=16%, signal=38%
GO_REGULATION_OF_INNATE_IMMUNE_RESPONSE	54	0.530624	1.69109	0	0.0485643	1	348	tags=43%, list=21%, signal=52%
TONKS_TARGETS_OF_RUNX1_RUNX1T1_FUSION_ERYTHROCYTE_UP	28	0.598119	1.69108	0.0142857	0.0484765	1	373	tags=54%, list=23%, signal=68%
GSE4748_CTRL_VS_LPS_STIM_DC_3H_UP	28	0.590273	1.69082	0	0.0485911	1	188	tags=36%, list=11%, signal=40%
GO_POSITIVE_REGULATION_OF_INTRACELLULAR_TRANSPORT	57	0.543457	1.69038	0	0.0487983	1	362	tags=44%, list=22%, signal=54%
HALLMARK_KRAS_SIGNALING_UP	34	0.587054	1.69003	0	0.0489492	1	334	tags=44%, list=20%, signal=54%
CSR_EARLY_UP.V1_UP	17	0.658968	1.68992	0	0.0489167	1	196	tags=35%, list=12%, signal=40%
GSE5455_HEALTHY_VS_TUMOR_BEARING_MOUSE_SPLEEN_MONOCYTE_24H_INCUBATION_DN	27	0.625315	1.68969	0	0.0489756	1	340	tags=37%, list=21%, signal=46%
GO_ENDOPLASMIC_RETICULUM	170	0.458703	1.68873	0	0.0735929	1	251	tags=23%, list=15%, signal=24%
GO_REGULATION_OF_PROTEIN_COMPLEX_ASSEMBLY	50	0.525926	1.68799	0	0.0498539	1	339	tags=42%, list=21%, signal=51%
GSE40274_GATA1_VS_FOXP3_AND_GATA1_TRANSDUCED_ACTIVATED_CD4_TCELL_UP	31	0.565891	1.68769	0	0.050001	1	357	tags=42%, list=22%, signal=53%
GSE42021_CD24HI_VS_CD24INT_TCONV_THYMUS_DN	35	0.562754	1.68684	0.0136986	0.0504763	1	188	tags=34%, list=11%, signal=38%
PEREZ_TP53_TARGETS	87	0.498955	1.68673	0	0.0504588	1	203	tags=32%, list=12%, signal=35%
RODWELL_AGING_KIDNEY_UP	60	0.542612	1.68586	0	0.0508027	1	355	tags=45%, list=22%, signal=55%
GSE40685_NAIVE_CD4_TCELL_VS_TREG_DN	27	0.598895	1.68545	0.0135135	0.0510198	1	333	tags=52%, list=20%, signal=64%
GSE37605_FOXP3_FUSION_GFP_VS_IRES_GFP_TREG_C57BL6_DN	27	0.618585	1.68501	0	0.051145	1	177	tags=30%, list=11%, signal=33%
GO_RECEPTOR_BINDING	172	0.457794	1.68497	0	0.0510728	1	281	tags=28%, list=17%, signal=30%
GSE22886_DAY1_VS_DAY7_MONOCYTE_IN_CULTURE_UP	36	0.590905	1.68486	0	0.0510182	1	173	tags=22%, list=11%, signal=24%
FREAC4_01	20	0.650635	1.68477	0	0.0510002	1	361	tags=55%, list=22%, signal=70%
DOUGLAS_BMI1_TARGETS_DN	58	0.501145	1.68468	0	0.0509823	1	279	tags=36%, list=17%, signal=42%
GO_REGULATION_OF_RESPONSE_TO_EXTERNAL_STIMULUS	114	0.472306	1.6844	0	0.0751344	1	350	tags=32%, list=21%, signal=38%
GO_TRANSITION_METAL_ION_HOMEOSTASIS	21	0.645326	1.68431	0	0.0744586	1	159	tags=33%, list=10%, signal=36%
GSE37301_COMMON_LYMPHOID_PROGENITOR_VS_RAG2_KO_NK_CELL_DN	23	0.615503	1.6836	0	0.0515014	1	113	tags=26%, list=7%, signal=28%
GO_NEGATIVE_REGULATION_OF_CYTOKINE_PRODUCTION	30	0.593733	1.68207	0.0163934	0.0754374	1	338	tags=53%, list=21%, signal=66%
GO_POSITIVE_REGULATION_OF_SEQUENCE_SPECIFIC_DNA_BINDING_TRANSCRIPTION_FACTOR_ACTIVITY	33	0.55243	1.6816	0	0.052714	1	370	tags=45%, list=23%, signal=58%
GO_CELLULAR_TRANSITION_METAL_ION_HOMEOSTASIS	16	0.68058	1.68087	0	0.0753953	1	95	tags=31%, list=6%, signal=33%
GSE17721_LPS_VS_POLYIC_16H_BMDC_DN	24	0.631885	1.68051	0	0.0531568	1	125	tags=29%, list=8%, signal=31%
GSE44649_WT_VS_MIR155_KO_NAIVE_CD8_TCELL_DN	21	0.664077	1.6805	0.0266667	0.053064	1	170	tags=43%, list=10%, signal=47%
GO_REGULATION_OF_INTRACELLULAR_TRANSPORT	92	0.47739	1.68011	0	0.0531309	1	362	tags=37%, list=22%, signal=45%
GO_POSITIVE_REGULATION_OF_CELL_COMMUNICATION	198	0.437113	1.68002	0	0.0530742	1	369	tags=32%, list=23%, signal=36%
GSE26669_CTRL_VS_COSTIM_BLOCK_MLR_CD8_TCELL_DN	17	0.64663	1.67967	0.0138889	0.053123	1	351	tags=47%, list=21%, signal=59%
GO_RESPONSE_TO_PURINE_CONTAINING_COMPOUND	20	0.647181	1.67962	0	0.0757236	1	198	tags=45%, list=12%, signal=51%
STAT5A_01	34	0.550421	1.6792	0.05	0.075324	1	326	tags=32%, list=20%, signal=40%
GSE15330_LYMPHOID_MULTIPOTENT_VS_MEGAKARYOCYTE_ERYTHROID_PROGENITOR_IKAROS_KO_DN	31	0.567106	1.67879	0	0.0534181	1	253	tags=32%, list=15%, signal=37%
GSE7764_IL15_TREATED_VS_CTRL_NK_CELL_24H_DN	23	0.62599	1.67743	0	0.054121	1	198	tags=39%, list=12%, signal=44%
GSE17580_UNINFECTED_VS_S_MANSONI_INF_TREG_UP	18	0.630214	1.67741	0.0166667	0.0540275	1	210	tags=33%, list=13%, signal=38%
GSE22935_UNSTIM_VS_48H_MBOVIS_BCG_STIM_MYD88_KO_MACROPHAGE_DN	21	0.628517	1.67698	0	0.054233	1	380	tags=62%, list=23%, signal=80%
HIRSCH_CELLULAR_TRANSFORMATION_SIGNATURE_UP	48	0.52798	1.67656	0	0.0543146	1	458	tags=52%, list=28%, signal=70%
GSE411_WT_VS_SOCS3_KO_MACROPHAGE_IL6_STIM_100MIN_DN	23	0.630561	1.67629	0	0.0544665	1	444	tags=61%, list=27%, signal=82%
GSE8621_UNSTIM_VS_LPS_STIM_MACROPHAGE_DN	18	0.664246	1.67574	0.0333333	0.0545483	1	214	tags=39%, list=13%, signal=44%
GSE26343_WT_VS_NFAT5_KO_MACROPHAGE_DN	35	0.552928	1.67558	0	0.0545602	1	223	tags=34%, list=14%, signal=39%
GO_SULFUR_COMPOUND_BINDING	29	0.55726	1.67551	0.0138889	0.0769706	1	87	tags=21%, list=5%, signal=21%
GO_RESPONSE_TO_PURINE_CONTAINING_COMPOUND	20	0.647181	1.67495	0.0135135	0.0547797	1	198	tags=45%, list=12%, signal=51%
SERVITJA_ISLET_HNF1A_TARGETS_UP	23	0.62127	1.67466	0.0147059	0.0548422	1	244	tags=48%, list=15%, signal=55%
GSE7568_IL4_VS_IL4_AND_DEXAMETHASONE_TREATED_MACROPHAGE_DN	19	0.620379	1.67402	0	0.0551301	1	178	tags=32%, list=11%, signal=35%
GSE23308_CTRL_VS_CORTICOSTERONE_TREATED_MACROPHAGE_DN	35	0.602605	1.67345	0	0.0553654	1	155	tags=23%, list=9%, signal=25%
GSE39820_CTRL_VS_IL1B_IL6_CD4_TCELL_DN	26	0.614595	1.673	0	0.0554962	1	157	tags=31%, list=10%, signal=33%
MEK_UP.V1_UP	31	0.583583	1.673	0	0.0554021	1	339	tags=39%, list=21%, signal=48%
GO_REGULATION_OF_LEUKOCYTE_MIGRATION	18	0.640182	1.67252	0	0.0803706	1	67	tags=28%, list=4%, signal=29%
GSE35685_CD34POS_CD38NEG_VS_CD34POS_CD10NEG_CD62LPOS_BONE_MARROW_DN	27	0.584325	1.67192	0.0273973	0.0559637	1	79	tags=15%, list=5%, signal=15%
GO_POSITIVE_REGULATION_OF_INTRACELLULAR_SIGNAL_TRANSDUCTION	113	0.460486	1.67154	0	0.0801638	1	485	tags=42%, list=30%, signal=56%
GSE6269_HEALTHY_VS_STAPH_AUREUS_INF_PBMC_DN	21	0.619101	1.67152	0.0151515	0.0560241	1	503	tags=67%, list=31%, signal=95%
GO_REGULATION_OF_MEMBRANE_POTENTIAL	22	0.629444	1.67114	0	0.0561867	1	398	tags=59%, list=24%, signal=77%
BURTON_ADIPOGENESIS_9	22	0.614232	1.67042	0	0.0565033	1	334	tags=59%, list=20%, signal=73%
GSE13485_DAY3_VS_DAY21_YF17D_VACCINE_PBMC_UP	34	0.576484	1.6704	0	0.0564083	1	182	tags=32%, list=11%, signal=36%
GSE39152_SPLEEN_CD103_NEG_VS_BRAIN_CD103_POS_MEMORY_CD8_TCELL_UP	22	0.647326	1.67016	0.0298507	0.0564676	1	142	tags=27%, list=9%, signal=29%
KRIEG_KDM3A_TARGETS_NOT_HYPOXIA	36	0.564475	1.66976	0	0.0566799	1	192	tags=33%, list=12%, signal=37%
GSE20500_CTRL_VS_RETINOIC_ACID_TREATED_CD4_TCELL_DN	16	0.679995	1.66932	0	0.0568751	1	143	tags=44%, list=9%, signal=47%
GO_CELLULAR_CHEMICAL_HOMEOSTASIS	62	0.514035	1.66865	0.0144928	0.0835559	1	276	tags=27%, list=17%, signal=32%
GSE22313_HEALTHY_VS_SLE_MOUSE_CD4_TCELL_UP	19	0.632314	1.66802	0	0.0575631	1	379	tags=63%, list=23%, signal=81%
GO_POSITIVE_REGULATION_OF_CHEMOTAXIS	15	0.648339	1.6672	0.0701754	0.0580803	1	67	tags=27%, list=4%, signal=28%
GSE46606_IRF4HIGH_VS_IRF4MID_CD40L_IL2_IL5_DAY1_STIMULATED_BCELL_UP	27	0.59249	1.6672	0.0149254	0.0579836	1	272	tags=30%, list=17%, signal=35%
GSE23502_BM_VS_COLON_TUMOR_MYELOID_DERIVED_SUPPRESSOR_CELL_UP	26	0.591922	1.66657	0.0133333	0.0584294	1	253	tags=38%, list=15%, signal=45%
GSE26030_UNSTIM_VS_RESTIM_TH1_DAY5_POST_POLARIZATION_UP	24	0.615795	1.66545	0.0149254	0.0590255	1	222	tags=29%, list=14%, signal=33%
GSE7348_UNSTIM_VS_LPS_STIM_MACROPHAGE_DN	31	0.568829	1.66441	0	0.059671	1	260	tags=45%, list=16%, signal=53%
GO_NEURON_PROJECTION_TERMINUS	16	0.652323	1.66408	0.0172414	0.0598256	1	307	tags=50%, list=19%, signal=61%
GO_NEGATIVE_REGULATION_OF_CELL_PROLIFERATION	94	0.492737	1.66363	0.0131579	0.0601472	1	129	tags=20%, list=8%, signal=21%
GSE21670_UNTREATED_VS_TGFB_TREATED_CD4_TCELL_DN	22	0.608407	1.66342	0.0144928	0.0601824	1	201	tags=32%, list=12%, signal=36%
GSE18791_CTRL_VS_NEWCASTLE_VIRUS_DC_18H_DN	30	0.570218	1.66325	0	0.0602846	1	129	tags=37%, list=8%, signal=39%
GO_POSITIVE_REGULATION_OF_ION_TRANSPORT	24	0.612906	1.66277	0	0.0605361	1	274	tags=33%, list=17%, signal=39%
GSE17721_POLYIC_VS_CPG_1H_BMDC_DN	26	0.611297	1.66235	0.028169	0.0606037	1	264	tags=38%, list=16%, signal=45%
OCT1_Q6	29	0.595114	1.66174	0	0.0885946	1	157	tags=24%, list=10%, signal=26%
VEGF_A_UP.V1_UP	28	0.575294	1.66123	0.0147059	0.061321	1	352	tags=50%, list=21%, signal=63%
GSE360_T_GONDII_VS_B_MALAYI_LOW_DOSE_DC_UP	24	0.609615	1.66121	0.0125	0.0612542	1	221	tags=46%, list=13%, signal=52%
GSE7460_CTRL_VS_FOXP3_OVEREXPR_TCONV_1_DN	20	0.61338	1.66098	0	0.061254	1	247	tags=30%, list=15%, signal=35%
CHEN_METABOLIC_SYNDROM_NETWORK	152	0.445232	1.66029	0	0.0615529	1	280	tags=32%, list=17%, signal=35%
GO_REGULATION_OF_INFLAMMATORY_RESPONSE	40	0.529687	1.65973	0	0.0898953	1	338	tags=40%, list=21%, signal=49%
GSE360_LOW_DOSE_B_MALAYI_VS_M_TUBERCULOSIS_MAC_DN	27	0.606572	1.65944	0.016129	0.0620817	1	320	tags=41%, list=20%, signal=50%
LEE_AGING_CEREBELLUM_UP	18	0.633719	1.65898	0	0.0622132	1	161	tags=39%, list=10%, signal=43%
GSE9650_EFFECTOR_VS_EXHAUSTED_CD8_TCELL_DN	27	0.574791	1.65894	0	0.0621618	1	255	tags=37%, list=16%, signal=43%
GSE4535_BM_DERIVED_DC_VS_FOLLICULAR_DC_UP	27	0.59886	1.65891	0	0.0620777	1	332	tags=37%, list=20%, signal=46%
MODULE_2	62	0.500163	1.65887	0	0.0619775	1	195	tags=24%, list=12%, signal=26%
GSE37301_HEMATOPOIETIC_STEM_CELL_VS_RAG2_KO_NK_CELL_UP	20	0.632805	1.65878	0	0.0619757	1	218	tags=35%, list=13%, signal=40%
GO_I_BAND	16	0.675299	1.65839	0	0.0620724	1	361	tags=44%, list=22%, signal=56%
GO_CHEMICAL_HOMEOSTASIS	106	0.470468	1.65802	0	0.0622019	1	335	tags=29%, list=20%, signal=34%
GSE339_CD8POS_VS_CD4CD8DN_DC_UP	29	0.573282	1.65798	0.015625	0.062102	1	334	tags=38%, list=20%, signal=47%
GSE17721_LPS_VS_GARDIQUIMOD_6H_BMDC_UP	18	0.645591	1.65765	0.015625	0.062264	1	257	tags=39%, list=16%, signal=46%
GO_REGULATION_OF_PROTEIN_COMPLEX_ASSEMBLY	50	0.525926	1.65738	0	0.0910693	1	339	tags=42%, list=21%, signal=51%
GO_REGULATION_OF_IMMUNE_EFFECTOR_PROCESS	54	0.517328	1.65711	0	0.0904247	1	348	tags=39%, list=21%, signal=48%
GO_CELLULAR_HOMEOSTASIS	75	0.487671	1.65708	0	0.0624734	1	522	tags=47%, list=32%, signal=65%
GO_POSITIVE_REGULATION_OF_MULTICELLULAR_ORGANISMAL_PROCESS	177	0.442651	1.65705	0	0.0894627	1	253	tags=26%, list=15%, signal=27%
TAKEDA_TARGETS_OF_NUP98_HOXA9_FUSION_8D_DN	30	0.579769	1.65657	0.015625	0.0627156	1	362	tags=43%, list=22%, signal=55%
GO_POSITIVE_REGULATION_OF_HOMEOSTATIC_PROCESS	35	0.569256	1.65632	0.0138889	0.0889549	1	253	tags=40%, list=15%, signal=46%
FREAC4_01	20	0.650635	1.65617	0.0144928	0.088357	1	361	tags=55%, list=22%, signal=70%
GO_REGULATION_OF_CELLULAR_LOCALIZATION	163	0.462597	1.65538	0	0.0876594	1	366	tags=34%, list=22%, signal=39%
GSE19888_ADENOSINE_A3R_INH_PRETREAT_AND_ACT_BY_A3R_VS_A3R_INH_AND_TCELL_MEMBRANES_ACT_MAST_CELL_DN	22	0.63134	1.65517	0	0.0635084	1	305	tags=41%, list=19%, signal=50%
GSE2405_0H_VS_3H_A_PHAGOCYTOPHILUM_STIM_NEUTROPHIL_UP	33	0.583622	1.6551	0.0140845	0.0634398	1	296	tags=39%, list=18%, signal=47%
TONKS_TARGETS_OF_RUNX1_RUNX1T1_FUSION_HSC_UP	35	0.570227	1.65499	0.012987	0.063371	1	362	tags=46%, list=22%, signal=57%
GSE22886_NAIVE_TCELL_VS_NEUTROPHIL_DN	24	0.590857	1.65485	0	0.063368	1	268	tags=33%, list=16%, signal=39%
GSE22140_GERMFREE_VS_SPF_ARTHRITIC_MOUSE_CD4_TCELL_DN	47	0.52602	1.65423	0	0.0637358	1	352	tags=40%, list=21%, signal=50%
GSE42021_CD24HI_TREG_VS_CD24HI_TCONV_THYMUS_DN	34	0.555832	1.65419	0	0.0637155	1	312	tags=44%, list=19%, signal=53%
GSE25123_WT_VS_PPARG_KO_MACROPHAGE_IL4_STIM_DN	33	0.550085	1.65392	0.0142857	0.0638251	1	239	tags=30%, list=15%, signal=35%
GSE22886_NEUTROPHIL_VS_DC_UP	20	0.62624	1.6535	0.0149254	0.0639338	1	231	tags=40%, list=14%, signal=46%
GSE41867_DAY6_VS_DAY15_LCMV_ARMSTRONG_EFFECTOR_CD8_TCELL_UP	21	0.608668	1.65231	0.0153846	0.0644269	1	129	tags=38%, list=8%, signal=41%
GSE15330_HSC_VS_LYMPHOID_PRIMED_MULTIPOTENT_PROGENITOR_UP	32	0.609121	1.65225	0	0.0643575	1	260	tags=50%, list=16%, signal=58%
HILLION_HMGA1_TARGETS	16	0.66445	1.65214	0	0.0643523	1	275	tags=50%, list=17%, signal=59%
GO_POSITIVE_REGULATION_OF_PROTEIN_LOCALIZATION_TO_NUCLEUS	26	0.577837	1.65195	0	0.0643792	1	362	tags=46%, list=22%, signal=58%
GSE17721_0.5H_VS_4H_POLYIC_BMDC_DN	28	0.568886	1.65175	0	0.0644216	1	255	tags=29%, list=16%, signal=33%
GO_VACUOLE_ORGANIZATION	17	0.635624	1.65035	0.015873	0.0923759	1	409	tags=59%, list=25%, signal=78%
GO_POSITIVE_REGULATION_OF_CELL_COMMUNICATION	198	0.437113	1.65025	0	0.0915469	1	369	tags=32%, list=23%, signal=36%
GSE25123_CTRL_VS_IL4_AND_ROSIGLITAZONE_STIM_PPARG_KO_MACROPHAGE_DN	18	0.619376	1.6501	0.0151515	0.0655311	1	320	tags=39%, list=20%, signal=48%
GSE41867_NAIVE_VS_DAY30_LCMV_CLONE13_EXHAUSTED_CD8_TCELL_UP	37	0.559958	1.64972	0	0.0656997	1	366	tags=49%, list=22%, signal=61%
ZHANG_RESPONSE_TO_IKK_INHIBITOR_AND_TNF_UP	50	0.54767	1.64941	0	0.0658355	1	270	tags=36%, list=16%, signal=42%
GSE16522_MEMORY_VS_NAIVE_ANTI_CD3CD28_STIM_CD8_TCELL_UP	27	0.582645	1.64875	0	0.0662894	1	445	tags=44%, list=27%, signal=60%
GSE3337_CTRL_VS_4H_IFNG_IN_CD8POS_DC_DN	39	0.537423	1.64863	0.0298507	0.0663455	1	380	tags=49%, list=23%, signal=62%
GO_RESPONSE_TO_ALCOHOL	50	0.505382	1.6485	0	0.0663533	1	250	tags=36%, list=15%, signal=41%
GO_REGULATION_OF_INTRACELLULAR_TRANSPORT	92	0.47739	1.64811	0	0.0931234	1	362	tags=37%, list=22%, signal=45%
GSE46606_IRF4_KO_VS_WT_CD40L_IL2_IL5_1DAY_STIMULATED_BCELL_UP	17	0.67088	1.64748	0	0.0669605	1	39	tags=18%, list=2%, signal=18%
GO_REGULATION_OF_TRANSPORT	207	0.41999	1.64708	0	0.0672506	1	342	tags=29%, list=21%, signal=33%
GSE7852_LN_VS_FAT_TREG_DN	29	0.591926	1.64612	0	0.067729	1	255	tags=38%, list=16%, signal=44%
MODULE_12	58	0.515164	1.64591	0	0.0678444	1	376	tags=45%, list=23%, signal=56%
MCBRYAN_PUBERTAL_TGFB1_TARGETS_DN	19	0.621248	1.64549	0.0175439	0.0679596	1	253	tags=42%, list=15%, signal=49%
GSE28726_ACT_CD4_TCELL_VS_ACT_VA24NEG_NKTCELL_DN	23	0.59885	1.64524	0.0135135	0.0680428	1	197	tags=35%, list=12%, signal=39%
GSE2770_IL12_AND_TGFB_VS_IL4_TREATED_ACT_CD4_TCELL_48H_UP	26	0.593112	1.6452	0.0151515	0.0679385	1	434	tags=50%, list=26%, signal=67%
GSE9988_ANTI_TREM1_VS_ANTI_TREM1_AND_LPS_MONOCYTE_DN	37	0.524775	1.64493	0	0.0680836	1	375	tags=51%, list=23%, signal=65%
GO_NEGATIVE_REGULATION_OF_MULTICELLULAR_ORGANISMAL_PROCESS	123	0.443351	1.6446	0	0.0950741	1	281	tags=29%, list=17%, signal=33%
GO_HUMORAL_IMMUNE_RESPONSE	22	0.582359	1.64425	0	0.0946455	1	347	tags=45%, list=21%, signal=57%
MODULE_145	16	0.637061	1.64413	0	0.0684793	1	259	tags=44%, list=16%, signal=51%
MODULE_88	105	0.45561	1.64383	0	0.0686705	1	169	tags=23%, list=10%, signal=24%
GSE22140_HEALTHY_VS_ARTHRITIC_GERMFREE_MOUSE_CD4_TCELL_DN	47	0.534466	1.64203	0	0.0700275	1	238	tags=34%, list=15%, signal=39%
GO_REGULATION_OF_CELL_GROWTH	67	0.489917	1.64151	0	0.0964456	1	356	tags=36%, list=22%, signal=44%
IZADPANAH_STEM_CELL_ADIPOSE_VS_BONE_UP	21	0.611342	1.64132	0	0.0706172	1	404	tags=52%, list=25%, signal=69%
GSE3982_MAST_CELL_VS_BCELL_UP	28	0.58477	1.64118	0	0.0706495	1	270	tags=46%, list=16%, signal=55%
GO_VACUOLE	135	0.46624	1.64108	0	0.0705732	1	362	tags=37%, list=22%, signal=44%
GSE24634_TREG_VS_TCONV_POST_DAY10_IL4_CONVERSION_DN	34	0.560772	1.64098	0.015625	0.0705122	1	220	tags=32%, list=13%, signal=37%
GSE6092_IFNG_VS_IFNG_AND_B_BURGDORFERI_INF_ENDOTHELIAL_CELL_DN	27	0.584185	1.63857	0	0.0724411	1	239	tags=44%, list=15%, signal=51%
GO_MULTI_MULTICELLULAR_ORGANISM_PROCESS	27	0.590142	1.6384	0.012987	0.0987995	1	250	tags=33%, list=15%, signal=39%
IL15_UP.V1_UP	21	0.599858	1.638	0	0.0727009	1	269	tags=43%, list=16%, signal=51%
WIELAND_UP_BY_HBV_INFECTION	22	0.605266	1.63763	0.0147059	0.0728981	1	220	tags=45%, list=13%, signal=52%
GSE6674_UNSTIM_VS_PL2_3_STIM_BCELL_DN	23	0.592799	1.63718	0.030303	0.0731408	1	238	tags=35%, list=15%, signal=40%
GO_POSITIVE_REGULATION_OF_HOMEOSTATIC_PROCESS	35	0.569256	1.63696	0	0.0732304	1	253	tags=40%, list=15%, signal=46%
GSE19198_1H_VS_6H_IL21_TREATED_TCELL_DN	33	0.543674	1.63688	0.0144928	0.0731665	1	118	tags=30%, list=7%, signal=32%
HALLMARK_IL2_STAT5_SIGNALING	37	0.549244	1.63621	0.0142857	0.0735465	1	317	tags=35%, list=19%, signal=43%
GSE34156_UNTREATED_VS_6H_TLR1_TLR2_LIGAND_TREATED_MONOCYTE_UP	24	0.599862	1.63616	0	0.0734975	1	320	tags=50%, list=20%, signal=61%
GSE41978_KLRG1_HIGH_VS_LOW_EFFECTOR_CD8_TCELL_UP	19	0.654393	1.63615	0	0.0734182	1	330	tags=42%, list=20%, signal=52%
LEF1_UP.V1_UP	16	0.656414	1.6361	0	0.0733695	1	157	tags=38%, list=10%, signal=41%
GSE16385_IL4_VS_ROSIGLITAZONE_STIM_MACROPHAGE_DN	22	0.603938	1.63545	0	0.073836	1	241	tags=36%, list=15%, signal=42%
GSE21063_CTRL_VS_ANTI_IGM_STIM_BCELL_NFATC1_KO_3H_UP	29	0.588252	1.63479	0	0.0743761	1	142	tags=24%, list=9%, signal=26%
KINSEY_TARGETS_OF_EWSR1_FLII_FUSION_DN	38	0.566903	1.63453	0	0.0745085	1	277	tags=37%, list=17%, signal=43%
GSE43863_NAIVE_VS_TH1_EFF_CD4_TCELL_D6_LCMV_DN	20	0.60498	1.63377	0	0.0747908	1	126	tags=35%, list=8%, signal=37%
GO_RESPONSE_TO_ORGANIC_CYCLIC_COMPOUND	128	0.433322	1.6333	0	0.10387	1	138	tags=20%, list=8%, signal=20%
GSE35685_CD34POS_CD38NEG_VS_CD34POS_CD10POS_BONE_MARROW_DN	44	0.523182	1.63323	0.0128205	0.0750571	1	379	tags=39%, list=23%, signal=49%
GO_PEPTIDASE_INHIBITOR_ACTIVITY	16	0.646823	1.63304	0	0.0751272	1	423	tags=63%, list=26%, signal=83%
GSE14769_UNSTIM_VS_40MIN_LPS_BMDM_DN	38	0.562449	1.63302	0	0.0750163	1	313	tags=45%, list=19%, signal=54%
GSE24142_EARLY_THYMIC_PROGENITOR_VS_DN2_THYMOCYTE_UP	24	0.595764	1.63249	0.0147059	0.075251	1	276	tags=42%, list=17%, signal=49%
GSE34392_ST2_KO_VS_WT_DAY8_LCMV_EFFECTOR_CD8_TCELL_DN	40	0.555662	1.63232	0.0144928	0.0753656	1	260	tags=40%, list=16%, signal=46%
GSE10325_LUPUS_BCELL_VS_LUPUS_MYELOID_DN	28	0.608188	1.63214	0	0.075434	1	517	tags=64%, list=32%, signal=92%
GO_RESPONSE_TO_NUTRIENT	34	0.585056	1.63185	0.0140845	0.104753	1	120	tags=32%, list=7%, signal=34%
GSE13946_CTRL_VS_DSS_COLITIS_GD_TCELL_FROM_COLON_DN	33	0.550206	1.63177	0	0.0755913	1	198	tags=27%, list=12%, signal=30%
GSE24574_BCL6_HIGH_VS_LOW_TFH_CD4_TCELL_UP	22	0.611718	1.63154	0	0.0757043	1	138	tags=32%, list=8%, signal=34%
GO_TUMOR_NECROSIS_FACTOR_MEDIATED_SIGNALING_PATHWAY	19	0.646065	1.63154	0	0.104063	1	347	tags=53%, list=21%, signal=66%
GO_RESPONSE_TO_CORTICOSTEROID	20	0.643149	1.6314	0	0.0756384	1	114	tags=35%, list=7%, signal=37%
GO_POSITIVE_REGULATION_OF_CYTOPLASMIC_TRANSPORT	41	0.519175	1.63113	0.0144928	0.0758551	1	362	tags=41%, list=22%, signal=52%
GSE360_T_GONDII_VS_M_TUBERCULOSIS_DC_DN	32	0.571729	1.63067	0.0151515	0.0760273	1	411	tags=53%, list=25%, signal=70%
REN_ALVEOLAR_RHABDOMYOSARCOMA_DN	66	0.497555	1.63007	0	0.0763621	1	406	tags=36%, list=25%, signal=46%
GSE30083_SP1_VS_SP2_THYMOCYTE_DN	31	0.589328	1.62984	0.0147059	0.0764737	1	214	tags=42%, list=13%, signal=47%
MODULE_292	20	0.630849	1.62914	0.0153846	0.0768361	1	314	tags=55%, list=19%, signal=67%
GSE34205_HEALTHY_VS_FLU_INF_INFANT_PBMC_DN	41	0.562676	1.62905	0	0.0767988	1	188	tags=39%, list=11%, signal=43%
GSE13229_IMM_VS_MATURE_NKCELL_DN	26	0.573964	1.62813	0.03125	0.0773959	1	411	tags=38%, list=25%, signal=51%
NABA_MATRISOME	83	0.492101	1.6277	0	0.0775499	1	277	tags=33%, list=17%, signal=37%
GSE557_WT_VS_I_AB_KO_DC_UP	23	0.60454	1.62739	0.0434783	0.0777318	1	336	tags=48%, list=21%, signal=59%
MODULE_188	17	0.64184	1.62681	0	0.0780749	1	319	tags=53%, list=19%, signal=65%
GO_G_PROTEIN_COUPLED_RECEPTOR_SIGNALING_PATHWAY	50	0.484385	1.62584	0.0131579	0.109122	1	247	tags=34%, list=15%, signal=39%
GSE3337_4H_VS_16H_IFNG_IN_CD8POS_DC_DN	30	0.549751	1.62552	0	0.0790198	1	224	tags=33%, list=14%, signal=38%
RPS14_DN.V1_UP	29	0.556658	1.62552	0	0.0789061	1	294	tags=38%, list=18%, signal=45%
GO_POSITIVE_REGULATION_OF_MULTICELLULAR_ORGANISMAL_PROCESS	177	0.442651	1.62544	0	0.0788366	1	253	tags=26%, list=15%, signal=27%
GSE11057_PBMC_VS_MEM_CD4_TCELL_UP	20	0.64249	1.62537	0.0136986	0.0787526	1	338	tags=55%, list=21%, signal=68%
GSE3982_BASOPHIL_VS_CENT_MEMORY_CD4_TCELL_UP	23	0.620625	1.62517	0.0181818	0.0787428	1	333	tags=43%, list=20%, signal=54%
GSE3565_CTRL_VS_LPS_INJECTED_SPLENOCYTES_UP	21	0.634567	1.62474	0	0.0788925	1	141	tags=29%, list=9%, signal=31%
GSE7460_TCONV_VS_TREG_LN_UP	22	0.588254	1.62421	0.0294118	0.0792167	1	533	tags=59%, list=33%, signal=86%
GO_RECYCLING_ENDOSOME	17	0.622896	1.62394	0	0.0793659	1	505	tags=76%, list=31%, signal=109%
GSE25123_IL4_VS_IL4_AND_ROSIGLITAZONE_STIM_PPARG_KO_MACROPHAGE_DAY10_DN	26	0.625143	1.62393	0	0.0792675	1	402	tags=62%, list=25%, signal=80%
GSE3982_EOSINOPHIL_VS_BCELL_UP	30	0.535228	1.62374	0.0140845	0.0792414	1	226	tags=30%, list=14%, signal=34%
GO_UBIQUITIN_LIKE_PROTEIN_LIGASE_ACTIVITY	20	0.602168	1.62352	0.0375	0.0793461	1	399	tags=40%, list=24%, signal=52%
GSE17721_PAM3CSK4_VS_CPG_4H_BMDC_DN	25	0.627478	1.62164	0	0.0810107	1	230	tags=40%, list=14%, signal=46%
GSE2405_S_AUREUS_VS_A_PHAGOCYTOPHILUM_NEUTROPHIL_UP	23	0.615219	1.62158	0	0.080968	1	223	tags=43%, list=14%, signal=50%
HOXA9_DN.V1_UP	16	0.647601	1.62156	0.0136986	0.0808535	1	294	tags=44%, list=18%, signal=53%
GO_GUANYL_NUCLEOTIDE_BINDING	51	0.514563	1.62121	0.0136986	0.0809846	1	196	tags=29%, list=12%, signal=32%
GSE27786_LIN_NEG_VS_NKCELL_DN	28	0.598276	1.6209	0	0.0811144	1	308	tags=46%, list=19%, signal=56%
GO_POSITIVE_REGULATION_OF_DEFENSE_RESPONSE	43	0.556535	1.62089	0	0.114304	1	348	tags=49%, list=21%, signal=60%
GO_MAINTENANCE_OF_LOCATION	24	0.577854	1.6202	0.0149254	0.114112	1	108	tags=21%, list=7%, signal=22%
ZWANG_EGF_INTERVAL_DN	25	0.58136	1.62001	0.0149254	0.0817916	1	425	tags=52%, list=26%, signal=69%
GSE12366_GC_VS_NAIVE_BCELL_DN	24	0.592729	1.61974	0.0140845	0.0818768	1	212	tags=33%, list=13%, signal=38%
IRF2_01	25	0.57217	1.61967	0.0277778	0.0818187	1	259	tags=56%, list=16%, signal=65%
GO_NEGATIVE_REGULATION_OF_IMMUNE_SYSTEM_PROCESS	55	0.503841	1.61947	0	0.0818758	1	269	tags=35%, list=16%, signal=40%
MODULE_128	18	0.611293	1.61934	0	0.0818898	1	243	tags=44%, list=15%, signal=52%
GO_NEGATIVE_REGULATION_OF_CELL_GROWTH	34	0.54106	1.6191	0.0128205	0.0819602	1	270	tags=35%, list=16%, signal=41%
GSE24142_EARLY_THYMIC_PROGENITOR_VS_DN2_THYMOCYTE_ADULT_UP	31	0.582959	1.61905	0	0.0818742	1	276	tags=35%, list=17%, signal=42%
GSE11057_CD4_CENT_MEM_VS_PBMC_DN	29	0.570472	1.61883	0	0.0820021	1	350	tags=45%, list=21%, signal=56%
GSE33374_CD8_ALPHAALPHA_VS_ALPHABETA_CD161_HIGH_TCELL_UP	22	0.588855	1.6188	0.015625	0.0818879	1	352	tags=41%, list=21%, signal=51%
GSE3994_WT_VS_PAC1_KO_ACTIVATED_MAST_CELL_DN	23	0.561211	1.61872	0.0441177	0.0818306	1	135	tags=26%, list=8%, signal=28%
GSE42724_NAIVE_VS_MEMORY_BCELL_UP	22	0.61945	1.61832	0.0416667	0.0820135	1	347	tags=55%, list=21%, signal=68%
LENAOUR_DENDRITIC_CELL_MATURATION_DN	29	0.5815	1.6182	0	0.0820125	1	339	tags=45%, list=21%, signal=56%
VERHAAK_AML_WITH_NPM1_MUTATED_DN	29	0.588576	1.61818	0.0147059	0.0819272	1	269	tags=38%, list=16%, signal=45%
GSE14415_INDUCED_TREG_VS_FOXP3_KO_INDUCED_TREG_IL2_CULTURE_DN	19	0.654757	1.61792	0	0.0821241	1	162	tags=37%, list=10%, signal=40%
GSE43955_1H_VS_60H_ACT_CD4_TCELL_UP	31	0.553754	1.61764	0	0.082179	1	259	tags=39%, list=16%, signal=45%
GO_POSITIVE_REGULATION_OF_PROTEIN_LOCALIZATION_TO_NUCLEUS	26	0.577837	1.6176	0	0.116454	1	362	tags=46%, list=22%, signal=58%
GSE10325_LUPUS_CD4_TCELL_VS_LUPUS_MYELOID_DN	31	0.566296	1.61759	0	0.0821499	1	342	tags=52%, list=21%, signal=64%
GO_IRON_ION_HOMEOSTASIS	16	0.6604	1.61698	0.0144928	0.115968	1	159	tags=38%, list=10%, signal=41%
PHONG_TNF_RESPONSE_NOT_VIA_P38	53	0.506723	1.61697	0	0.0825269	1	307	tags=36%, list=19%, signal=43%
GSE18893_CTRL_VS_TNF_TREATED_TREG_2H_DN	24	0.573496	1.61665	0.0140845	0.0826101	1	381	tags=50%, list=23%, signal=64%
GO_REGULATION_OF_SEQUENCE_SPECIFIC_DNA_BINDING_TRANSCRIPTION_FACTOR_ACTIVITY	50	0.492971	1.61642	0	0.0826225	1	338	tags=38%, list=21%, signal=46%
GO_REGULATION_OF_SECRETION	82	0.477612	1.61585	0	0.116406	1	385	tags=37%, list=23%, signal=45%
GO_REGULATION_OF_RESPONSE_TO_WOUNDING	58	0.486495	1.61575	0	0.0830824	1	338	tags=36%, list=21%, signal=44%
HUANG_GATA2_TARGETS_UP	23	0.582464	1.6157	0	0.0829966	1	159	tags=39%, list=10%, signal=43%
GO_MEMBRANE_LIPID_METABOLIC_PROCESS	22	0.585223	1.61551	0.031746	0.0831201	1	287	tags=50%, list=18%, signal=60%
GSE15930_NAIVE_VS_72H_IN_VITRO_STIM_CD8_TCELL_UP	23	0.590927	1.61533	0.015625	0.0830905	1	128	tags=26%, list=8%, signal=28%
GSE26669_CD4_VS_CD8_TCELL_IN_MLR_UP	28	0.559214	1.6152	0.031746	0.0830465	1	239	tags=32%, list=15%, signal=37%
GO_POSITIVE_REGULATION_OF_I_KAPPAB_KINASE_NF_KAPPAB_SIGNALING	25	0.586378	1.61512	0	0.083072	1	485	tags=56%, list=30%, signal=78%
FLECHNER_BIOPSY_KIDNEY_TRANSPLANT_REJECTED_VS_OK_UP	17	0.680584	1.6151	0.0151515	0.0829729	1	339	tags=47%, list=21%, signal=59%
GO_PERINUCLEAR_REGION_OF_CYTOPLASM	93	0.476951	1.61491	0	0.116835	1	231	tags=28%, list=14%, signal=31%
GSE21360_NAIVE_VS_SECONDARY_MEMORY_CD8_TCELL_UP	27	0.603137	1.61466	0.0144928	0.0834017	1	332	tags=37%, list=20%, signal=46%
GO_LYTIC_VACUOLE	56	0.500766	1.61463	0	0.0833022	1	362	tags=43%, list=22%, signal=53%
GO_POSITIVE_REGULATION_OF_PROTEIN_IMPORT	22	0.560206	1.61449	0.0571429	0.0833134	1	362	tags=50%, list=22%, signal=63%
GSE360_DC_VS_MAC_M_TUBERCULOSIS_UP	38	0.554283	1.61383	0.0140845	0.0837799	1	335	tags=53%, list=20%, signal=65%
GO_SPHINGOLIPID_METABOLIC_PROCESS	16	0.631289	1.61335	0.0384615	0.117524	1	287	tags=56%, list=18%, signal=68%
GO_PERINUCLEAR_REGION_OF_CYTOPLASM	93	0.476951	1.61271	0	0.0846185	1	231	tags=28%, list=14%, signal=31%
GSE3920_UNTREATED_VS_IFNA_TREATED_ENDOTHELIAL_CELL_UP	32	0.567572	1.61263	0	0.0846005	1	253	tags=34%, list=15%, signal=40%
TOOKER_GEMCITABINE_RESISTANCE_UP	17	0.625772	1.61214	0	0.0849404	1	76	tags=24%, list=5%, signal=24%
VERHAAK_AML_WITH_NPM1_MUTATED_UP	33	0.545726	1.61184	0	0.0850868	1	383	tags=48%, list=23%, signal=62%
GSE14769_UNSTIM_VS_60MIN_LPS_BMDM_DN	38	0.526422	1.61171	0.028169	0.085027	1	302	tags=42%, list=18%, signal=50%
GO_REGULATION_OF_ADAPTIVE_IMMUNE_RESPONSE	17	0.6039	1.6117	0.015625	0.117857	1	234	tags=35%, list=14%, signal=41%
GO_ENDOSOMAL_PART	55	0.504085	1.61152	0	0.117117	1	520	tags=51%, list=32%, signal=72%
GO_RESPONSE_TO_MECHANICAL_STIMULUS	39	0.544526	1.6115	0.0142857	0.116125	1	338	tags=44%, list=21%, signal=54%
KRAS.PROSTATE_UP.V1_DN	16	0.682224	1.61105	0.0149254	0.085337	1	121	tags=31%, list=7%, signal=33%
GSE11924_TH1_VS_TH17_CD4_TCELL_UP	16	0.665235	1.61101	0.028169	0.0852226	1	310	tags=56%, list=19%, signal=69%
GO_PHOSPHOLIPID_METABOLIC_PROCESS	45	0.498919	1.611	0	0.115934	1	539	tags=49%, list=33%, signal=71%
FEVR_CTNNB1_TARGETS_UP	93	0.470422	1.61084	0	0.0852451	1	416	tags=43%, list=25%, signal=54%
GO_CELLULAR_HOMEOSTASIS	75	0.487671	1.61068	0.0126582	0.115312	1	522	tags=47%, list=32%, signal=65%
GSE5679_RARA_AGONIST_AM580_VS_AM580_AND_ROSIGLITAZONE_TREATED_DC_DN	26	0.566192	1.61015	0	0.0857032	1	241	tags=31%, list=15%, signal=36%
BOQUEST_STEM_CELL_CULTURED_VS_FRESH_UP	77	0.47287	1.61012	0.0138889	0.0856163	1	157	tags=29%, list=10%, signal=30%
GSE360_DC_VS_MAC_B_MALAYI_HIGH_DOSE_DN	34	0.551077	1.61002	0.0138889	0.0855567	1	241	tags=32%, list=15%, signal=37%
GO_POSITIVE_REGULATION_OF_CYTOKINE_PRODUCTION	57	0.521672	1.60958	0	0.0857959	1	159	tags=30%, list=10%, signal=32%
KEGG_JAK_STAT_SIGNALING_PATHWAY	26	0.571346	1.60933	0.0144928	0.116159	1	379	tags=35%, list=23%, signal=44%
GO_REGULATION_OF_CELL_GROWTH	67	0.489917	1.60903	0	0.0863465	1	356	tags=36%, list=22%, signal=44%
GO_CHEMICAL_HOMEOSTASIS	106	0.470468	1.60887	0	0.11606	1	335	tags=29%, list=20%, signal=34%
MARTENS_TRETINOIN_RESPONSE_UP	47	0.517615	1.60868	0	0.0864889	1	247	tags=32%, list=15%, signal=37%
ENK_UV_RESPONSE_KERATINOCYTE_UP	77	0.482114	1.60856	0	0.0864831	1	239	tags=34%, list=15%, signal=38%
DURCHDEWALD_SKIN_CARCINOGENESIS_DN	37	0.530156	1.60849	0.0131579	0.0863953	1	214	tags=32%, list=13%, signal=36%
GO_POSITIVE_REGULATION_OF_I_KAPPAB_KINASE_NF_KAPPAB_SIGNALING	25	0.586378	1.60836	0	0.115704	1	485	tags=56%, list=30%, signal=78%
GSE6269_FLU_VS_STREP_PNEUMO_INF_PBMC_DN	20	0.595467	1.60788	0	0.0866726	1	397	tags=55%, list=24%, signal=72%
MODULE_6	57	0.523334	1.60766	0	0.0868409	1	245	tags=33%, list=15%, signal=38%
GSE3203_HEALTHY_VS_INFLUENZA_INFECTED_LN_BCELL_DN	19	0.615483	1.60725	0.0136986	0.087062	1	320	tags=47%, list=20%, signal=58%
LI_AMPLIFIED_IN_LUNG_CANCER	38	0.528772	1.60702	0	0.0872022	1	334	tags=42%, list=20%, signal=52%
MCLACHLAN_DENTAL_CARIES_UP	44	0.521186	1.60654	0.0273973	0.0875443	1	339	tags=48%, list=21%, signal=59%
GO_ENDOSOMAL_PART	55	0.504085	1.60637	0.028169	0.0875895	1	520	tags=51%, list=32%, signal=72%
ICSBP_Q6	47	0.512264	1.60586	0.027027	0.117948	1	259	tags=40%, list=16%, signal=47%
GO_POSITIVE_REGULATION_OF_IMMUNE_EFFECTOR_PROCESS	20	0.618764	1.60581	0.0322581	0.117171	1	348	tags=55%, list=21%, signal=69%
GSE36078_UNTREATED_VS_AD5_T425A_HEXON_INF_MOUSE_LUNG_DC_UP	24	0.584454	1.6058	0	0.087837	1	192	tags=33%, list=12%, signal=37%
GSE17721_12H_VS_24H_LPS_BMDC_UP	40	0.524805	1.60564	0.0135135	0.0878285	1	260	tags=40%, list=16%, signal=46%
GO_NEGATIVE_REGULATION_OF_IMMUNE_SYSTEM_PROCESS	55	0.503841	1.60506	0	0.1169	1	269	tags=35%, list=16%, signal=40%
GSE26156_DOUBLE_POSITIVE_VS_CD4_SINGLE_POSITIVE_THYMOCYTE_UP	34	0.554633	1.60483	0.0153846	0.0884069	1	161	tags=26%, list=10%, signal=29%
ICSBP_Q6	47	0.512264	1.60482	0	0.0882913	1	259	tags=40%, list=16%, signal=47%
GSE2706_2H_VS_8H_LPS_STIM_DC_DN	21	0.602784	1.60437	0.0294118	0.0886413	1	318	tags=43%, list=19%, signal=52%
GSE24726_WT_VS_E2_2_KO_PDC_DN	34	0.57136	1.60352	0	0.0894012	1	347	tags=50%, list=21%, signal=62%
GSE28783_ANTI_MIR33_VS_CTRL_ATHEROSCLEROSIS_MACROPHAGE_UP	25	0.570087	1.60349	0.0149254	0.0893112	1	142	tags=28%, list=9%, signal=30%
GO_LYTIC_VACUOLE	56	0.500766	1.60291	0	0.117856	1	362	tags=43%, list=22%, signal=53%
SENESE_HDAC3_TARGETS_UP	82	0.473528	1.60268	0	0.0899505	1	221	tags=24%, list=13%, signal=27%
GSE19825_CD24LOW_VS_IL2RA_HIGH_DAY3_EFF_CD8_TCELL_UP	22	0.620093	1.60263	0	0.0898603	1	402	tags=64%, list=25%, signal=83%
GSE26343_UNSTIM_VS_LPS_STIM_NFAT5_KO_MACROPHAGE_DN	33	0.584142	1.60076	0.0144928	0.0915283	1	335	tags=48%, list=20%, signal=60%
GSE17721_CTRL_VS_LPS_12H_BMDC_DN	32	0.547254	1.60052	0	0.0916079	1	303	tags=34%, list=18%, signal=41%
GSE2770_TGFB_AND_IL4_VS_IL12_TREATED_ACT_CD4_TCELL_6H_UP	35	0.534521	1.60047	0.028169	0.0915161	1	275	tags=43%, list=17%, signal=50%
NFKAPPAB_01	33	0.541483	1.59994	0	0.09207	1	129	tags=21%, list=8%, signal=23%
GSE7348_UNSTIM_VS_TOLERIZED_AND_LPS_STIM_MACROPHAGE_DN	30	0.583945	1.59991	0.0123457	0.0919644	1	527	tags=70%, list=32%, signal=101%
GSE2770_IL12_VS_TGFB_AND_IL12_TREATED_ACT_CD4_TCELL_48H_UP	23	0.598922	1.59939	0	0.0923318	1	237	tags=35%, list=14%, signal=40%
GSE23505_UNTREATED_VS_4DAY_IL6_IL1_TGFB_TREATED_CD4_TCELL_DN	28	0.579284	1.5987	0	0.0928431	1	68	tags=18%, list=4%, signal=18%
GSE36476_YOUNG_VS_OLD_DONOR_MEMORY_CD4_TCELL_16H_TSST_ACT_UP	18	0.630971	1.59853	0	0.09296	1	287	tags=44%, list=18%, signal=53%
SENESE_HDAC2_TARGETS_DN	20	0.60711	1.59823	0.0163934	0.0930894	1	334	tags=45%, list=20%, signal=56%
ATF2_S_UP.V1_DN	26	0.596824	1.59802	0.0273973	0.0931528	1	104	tags=27%, list=6%, signal=28%
HFH4_01	20	0.611751	1.59753	0	0.093358	1	340	tags=50%, list=21%, signal=62%
AMEF2_Q6	27	0.555079	1.59686	0.0266667	0.124052	1	295	tags=30%, list=18%, signal=36%
SATO_SILENCED_BY_METHYLATION_IN_PANCREATIC_CANCER_1	50	0.518321	1.59676	0.012987	0.094033	1	260	tags=44%, list=16%, signal=51%
GO_ENDOSOME	95	0.463553	1.59661	0.0131579	0.0940686	1	520	tags=48%, list=32%, signal=67%
GSE22935_WT_VS_MYD88_KO_MACROPHAGE_12H_MBOVIS_BCG_STIM_DN	34	0.521856	1.59643	0	0.0941431	1	155	tags=24%, list=9%, signal=25%
GO_TAXIS	63	0.49685	1.5964	0	0.12341	1	270	tags=33%, list=16%, signal=38%
LIU_VAV3_PROSTATE_CARCINOGENESIS_UP	19	0.64256	1.59631	0	0.0941141	1	129	tags=42%, list=8%, signal=45%
GSE557_CIITA_KO_VS_I_AB_KO_DC_UP	24	0.632333	1.59598	0	0.0942013	1	294	tags=46%, list=18%, signal=55%
NFKAPPAB65_01	23	0.576087	1.59539	0.0298507	0.123584	1	483	tags=57%, list=29%, signal=79%
GO_POSITIVE_REGULATION_OF_ERK1_AND_ERK2_CASCADE	24	0.578021	1.59528	0.0142857	0.12288	1	429	tags=50%, list=26%, signal=67%
GO_REGULATION_OF_IMMUNE_EFFECTOR_PROCESS	54	0.517328	1.59444	0.0133333	0.0957389	1	348	tags=39%, list=21%, signal=48%
GSE42021_TREG_PLN_VS_CD24LO_TREG_THYMUS_UP	20	0.613709	1.5941	0.0333333	0.0959538	1	351	tags=55%, list=21%, signal=69%
GO_REGULATION_OF_ADAPTIVE_IMMUNE_RESPONSE	17	0.6039	1.59401	0	0.0959871	1	234	tags=35%, list=14%, signal=41%
GSE43955_TH0_VS_TGFB_IL6_TH17_ACT_CD4_TCELL_52H_UP	36	0.511213	1.59395	0	0.0959174	1	155	tags=33%, list=9%, signal=36%
WANG_SMARCE1_TARGETS_UP	42	0.545172	1.59323	0	0.0965956	1	221	tags=33%, list=13%, signal=38%
GSE25123_IL4_VS_IL4_AND_ROSIGLITAZONE_STIM_MACROPHAGE_DAY10_DN	18	0.613174	1.59317	0.016129	0.096538	1	291	tags=44%, list=18%, signal=53%
GO_DIVALENT_INORGANIC_CATION_HOMEOSTASIS	35	0.566473	1.59302	0	0.124693	1	243	tags=29%, list=15%, signal=33%
IZADPANAH_STEM_CELL_ADIPOSE_VS_BONE_DN	16	0.628105	1.59221	0	0.0973287	1	219	tags=44%, list=13%, signal=50%
GO_POSITIVE_REGULATION_OF_ESTABLISHMENT_OF_PROTEIN_LOCALIZATION	72	0.46951	1.59205	0	0.0973604	1	362	tags=36%, list=22%, signal=44%
GSE17721_LPS_VS_CPG_12H_BMDC_UP	22	0.610605	1.592	0	0.0973018	1	44	tags=23%, list=3%, signal=23%
GSE22886_DAY0_VS_DAY1_MONOCYTE_IN_CULTURE_DN	43	0.500995	1.592	0.0131579	0.0971796	1	375	tags=42%, list=23%, signal=53%
GO_REGULATION_OF_TYPE_I_INTERFERON_PRODUCTION	26	0.551837	1.59185	0	0.125001	1	141	tags=35%, list=9%, signal=37%
GSE20715_0H_VS_24H_OZONE_TLR4_KO_LUNG_DN	30	0.549503	1.59173	0.0140845	0.0971854	1	98	tags=23%, list=6%, signal=24%
GO_RECYCLING_ENDOSOME	17	0.622896	1.59172	0.0196078	0.124144	1	505	tags=76%, list=31%, signal=109%
GSE17974_IL4_AND_ANTI_IL12_VS_UNTREATED_2H_ACT_CD4_TCELL_DN	17	0.63232	1.59165	0.0277778	0.0971402	1	149	tags=35%, list=9%, signal=38%
ACEVEDO_FGFR1_TARGETS_IN_PROSTATE_CANCER_MODEL_UP	48	0.479754	1.59087	0	0.0979002	1	215	tags=33%, list=13%, signal=37%
GSE37301_COMMON_LYMPHOID_PROGENITOR_VS_GRAN_MONO_PROGENITOR_DN	27	0.560299	1.59022	0.015873	0.0984655	1	370	tags=33%, list=23%, signal=42%
GSE14308_TH1_VS_INDUCED_TREG_UP	30	0.526807	1.59013	0	0.0984065	1	122	tags=20%, list=7%, signal=21%
GO_POSITIVE_REGULATION_OF_IMMUNE_EFFECTOR_PROCESS	20	0.618764	1.58971	0.0140845	0.0987017	1	348	tags=55%, list=21%, signal=69%
GSE2770_IL12_AND_TGFB_VS_IL4_TREATED_ACT_CD4_TCELL_48H_DN	30	0.542878	1.58954	0.0298507	0.0987567	1	216	tags=37%, list=13%, signal=41%
SMID_BREAST_CANCER_LUMINAL_B_DN	68	0.466361	1.58933	0.0128205	0.0987986	1	269	tags=35%, list=16%, signal=40%
GSE33424_CD161_HIGH_VS_NEG_CD8_TCELL_UP	30	0.542713	1.58927	0	0.0987266	1	105	tags=20%, list=6%, signal=21%
AMIT_SERUM_RESPONSE_120_MCF10A	15	0.677835	1.58915	0	0.0987686	1	253	tags=53%, list=15%, signal=62%
SMID_BREAST_CANCER_ERBB2_UP	15	0.67144	1.589	0.0434783	0.0987731	1	169	tags=40%, list=10%, signal=44%
GO_HOMEOSTATIC_PROCESS	160	0.424369	1.58883	0	0.0988018	1	339	tags=31%, list=21%, signal=35%
GO_CYTOKINE_PRODUCTION	18	0.613171	1.58878	0.0166667	0.09873	1	176	tags=39%, list=11%, signal=43%
GO_REGULATION_OF_SECRETION	82	0.477612	1.5876	0	0.0997158	1	385	tags=37%, list=23%, signal=45%
GSE21360_TERTIARY_VS_QUATERNARY_MEMORY_CD8_TCELL_DN	30	0.543391	1.58749	0	0.0996561	1	238	tags=40%, list=15%, signal=46%
NAGASHIMA_NRG1_SIGNALING_UP	33	0.519319	1.58747	0.0307692	0.0995583	1	269	tags=39%, list=16%, signal=46%
HELLEBREKERS_SILENCED_DURING_TUMOR_ANGIOGENESIS	16	0.622848	1.5872	0.0149254	0.0996995	1	220	tags=50%, list=13%, signal=57%
GO_CYTOKINE_PRODUCTION	18	0.613171	1.58639	0.0597015	0.130889	1	176	tags=39%, list=11%, signal=43%
GSE36888_STAT5_AB_KNOCKIN_VS_WT_TCELL_IL2_TREATED_6H_UP	31	0.576175	1.58632	0	0.100417	1	517	tags=65%, list=32%, signal=92%
GO_POSITIVE_REGULATION_OF_SEQUENCE_SPECIFIC_DNA_BINDING_TRANSCRIPTION_FACTOR_ACTIVITY	33	0.55243	1.58583	0.0434783	0.130611	1	370	tags=45%, list=23%, signal=58%
GO_SECRETORY_GRANULE	45	0.46005	1.58539	0	0.101218	1	318	tags=31%, list=19%, signal=38%
KEGG_ERBB_SIGNALING_PATHWAY	17	0.59912	1.58488	0.056338	0.130792	1	218	tags=29%, list=13%, signal=34%
GO_RESPONSE_TO_METAL_ION	57	0.485563	1.5846	0.0384615	0.101768	1	351	tags=35%, list=21%, signal=43%
GO_REGULATION_OF_RESPONSE_TO_WOUNDING	58	0.486495	1.58447	0	0.130371	1	338	tags=36%, list=21%, signal=44%
KEGG_LYSOSOME	21	0.569258	1.58431	0.0144928	0.101893	1	360	tags=48%, list=22%, signal=60%
FORTSCHEGGER_PHF8_TARGETS_DN	113	0.443842	1.58385	0	0.102292	1	445	tags=42%, list=27%, signal=53%
GSE6674_ANTI_IGM_VS_ANTI_IGM_AND_CPG_STIM_BCELL_UP	20	0.585496	1.58369	0	0.102304	1	346	tags=45%, list=21%, signal=56%
GSE16385_UNTREATED_VS_12H_ROSIGLITAZONE_TREATED_MACROPHAGE_DN	15	0.613261	1.58319	0.0153846	0.102602	1	271	tags=33%, list=17%, signal=40%
GO_CELL_CELL_ADHESION_VIA_PLASMA_MEMBRANE_ADHESION_MOLECULES	19	0.595986	1.58319	0	0.130704	1	165	tags=26%, list=10%, signal=29%
GO_POSITIVE_REGULATION_OF_PROTEIN_COMPLEX_ASSEMBLY	30	0.544126	1.583	0.0166667	0.129843	1	338	tags=47%, list=21%, signal=58%
GO_NEGATIVE_REGULATION_OF_CYTOKINE_PRODUCTION	30	0.593733	1.58292	0.015873	0.102738	1	338	tags=53%, list=21%, signal=66%
GSE36527_CD62L_HIGH_CD69_NEG_VS_CD62L_LOW_CD69_POS_TREG_KLRG1_NEG_DN	32	0.525957	1.58249	0.0131579	0.103123	1	389	tags=50%, list=24%, signal=64%
GO_UBIQUITIN_LIKE_PROTEIN_TRANSFERASE_ACTIVITY	39	0.515105	1.58247	0	0.103022	1	419	tags=41%, list=26%, signal=54%
GO_EXTERNAL_SIDE_OF_PLASMA_MEMBRANE	29	0.542335	1.5821	0.015625	0.129806	1	493	tags=52%, list=30%, signal=73%
GSE27896_HDAC6_KO_VS_WT_TREG_DN	23	0.571994	1.5818	0	0.103553	1	442	tags=52%, list=27%, signal=70%
GSE16385_IFNG_TNF_VS_IL4_STIM_MACROPHAGE_UP	22	0.574531	1.58179	0.0277778	0.103427	1	193	tags=27%, list=12%, signal=30%
GSE5542_IFNG_VS_IFNA_TREATED_EPITHELIAL_CELLS_24H_DN	21	0.575044	1.5817	0.0169492	0.103413	1	357	tags=43%, list=22%, signal=54%
GO_TRANSMEMBRANE_TRANSPORTER_ACTIVITY	72	0.441572	1.58169	0	0.129623	1	251	tags=29%, list=15%, signal=33%
RAY_TUMORIGENESIS_BY_ERBB2_CDC25A_DN	22	0.567967	1.58159	0.0166667	0.103361	1	147	tags=27%, list=9%, signal=30%
GO_SULFUR_COMPOUND_BINDING	29	0.55726	1.58149	0.0142857	0.103273	1	87	tags=21%, list=5%, signal=21%
KEGG_JAK_STAT_SIGNALING_PATHWAY	26	0.571346	1.58058	0	0.104156	1	379	tags=35%, list=23%, signal=44%
GSE45365_CD8A_DC_VS_CD11B_DC_IFNAR_KO_MCMV_INFECTION_DN	22	0.612796	1.5805	0.0277778	0.104092	1	67	tags=27%, list=4%, signal=28%
GSE1432_6H_VS_24H_IFNG_MICROGLIA_UP	31	0.550867	1.58044	0.0126582	0.104077	1	489	tags=58%, list=30%, signal=81%
YAGI_AML_WITH_T_9_11_TRANSLOCATION	19	0.609779	1.58041	0	0.103964	1	188	tags=37%, list=11%, signal=41%
GO_CELL_CELL_ADHESION_VIA_PLASMA_MEMBRANE_ADHESION_MOLECULES	19	0.595986	1.58039	0.0540541	0.103901	1	165	tags=26%, list=10%, signal=29%
GO_REGULATION_OF_ION_TRANSPORT	57	0.496157	1.58035	0	0.129589	1	274	tags=30%, list=17%, signal=35%
GO_RESPONSE_TO_ALCOHOL	50	0.505382	1.58031	0.0142857	0.128759	1	250	tags=36%, list=15%, signal=41%
GO_HOMEOSTATIC_PROCESS	160	0.424369	1.58007	0	0.128087	1	339	tags=31%, list=21%, signal=35%
GSE27434_WT_VS_DNMT1_KO_TREG_DN	42	0.532163	1.58003	0.0153846	0.104082	1	302	tags=40%, list=18%, signal=48%
GSE9946_IMMATURE_VS_PROSTAGLANDINE2_TREATED_MATURE_DC_UP	17	0.600555	1.5798	0.0133333	0.104092	1	197	tags=24%, list=12%, signal=26%
GO_OUTER_MEMBRANE	24	0.555689	1.57965	0.025974	0.127564	1	135	tags=21%, list=8%, signal=22%
GO_REGULATION_OF_PEPTIDASE_ACTIVITY	55	0.481736	1.57934	0	0.126837	1	430	tags=42%, list=26%, signal=55%
GO_REGULATION_OF_ERK1_AND_ERK2_CASCADE	35	0.526713	1.57898	0	0.126616	1	231	tags=26%, list=14%, signal=29%
GSE30971_WBP7_HET_VS_KO_MACROPHAGE_2H_LPS_STIM_UP	25	0.53303	1.57859	0.0333333	0.105271	1	342	tags=52%, list=21%, signal=65%
GSE14908_RESTING_VS_HDM_STIM_CD4_TCELL_NONATOPIC_PATIENT_UP	27	0.562192	1.57851	0	0.105242	1	488	tags=44%, list=30%, signal=62%
GO_RESPONSE_TO_EXTRACELLULAR_STIMULUS	68	0.460114	1.57796	0.0140845	0.126884	1	120	tags=22%, list=7%, signal=23%
GO_AXON	53	0.474377	1.57692	0	0.127548	1	354	tags=36%, list=22%, signal=44%
GSE19941_IL10_KO_VS_IL10_KO_AND_NFKBP50_KO_UNSTIM_MACROPHAGE_DN	21	0.599335	1.57671	0.057971	0.10689	1	565	tags=67%, list=34%, signal=100%
GO_POSITIVE_REGULATION_OF_ERK1_AND_ERK2_CASCADE	24	0.578021	1.57663	0.0289855	0.106884	1	429	tags=50%, list=26%, signal=67%
GO_REGULATION_OF_SYSTEM_PROCESS	53	0.506174	1.57637	0.0253165	0.127324	1	335	tags=34%, list=20%, signal=41%
ZHANG_TLX_TARGETS_36HR_UP	29	0.532339	1.57624	0.016129	0.107181	1	315	tags=45%, list=19%, signal=55%
GSE21063_WT_VS_NFATC1_KO_3H_ANTI_IGM_STIM_BCELL_UP	19	0.585865	1.57615	0.0151515	0.107102	1	135	tags=26%, list=8%, signal=28%
DURAND_STROMA_S_UP	28	0.531104	1.57557	0	0.107568	1	243	tags=43%, list=15%, signal=49%
GO_VACUOLAR_TRANSPORT	39	0.510335	1.57556	0.025641	0.127718	1	438	tags=44%, list=27%, signal=58%
FREAC3_01	24	0.579089	1.57497	0.0142857	0.108069	1	255	tags=38%, list=16%, signal=44%
GSE5679_PPARG_LIGAND_ROSIGLITAZONE_VS_RARA_AGONIST_AM580_TREATED_DC_DN	19	0.608221	1.57496	0.0333333	0.107941	1	213	tags=42%, list=13%, signal=48%
SNF5_DN.V1_DN	18	0.624352	1.57496	0.0454545	0.107814	1	314	tags=56%, list=19%, signal=68%
GSE32034_LY6C_HIGH_VS_LOW_ROSIGLIZATONE_TREATED_MONOCYTE_UP	37	0.529757	1.57471	0.0136986	0.107939	1	243	tags=32%, list=15%, signal=37%
GSE11961_UNSTIM_VS_ANTI_IGM_AND_CD40_STIM_6H_FOLLICULAR_BCELL_DN	19	0.618287	1.57407	0	0.108365	1	304	tags=53%, list=19%, signal=64%
GSE17721_PAM3CSK4_VS_CPG_2H_BMDC_DN	22	0.572534	1.57385	0.0285714	0.108513	1	233	tags=23%, list=14%, signal=26%
GO_POSITIVE_REGULATION_OF_PROTEIN_COMPLEX_ASSEMBLY	30	0.544126	1.57321	0.0136986	0.109046	1	338	tags=47%, list=21%, signal=58%
GSE1740_MCSF_VS_MCSF_AND_IFNG_DAY2_DERIVED_MACROPHAGE_UP	27	0.566928	1.57305	0.0149254	0.109097	1	193	tags=37%, list=12%, signal=41%
GSE22611_MUTANT_NOD2_VS_CTRL_TRANSDUCED_HEK293T_CELL_UP	30	0.545209	1.57298	0.0266667	0.109041	1	77	tags=20%, list=5%, signal=21%
GSE30971_CTRL_VS_LPS_STIM_MACROPHAGE_WBP7_KO_4H_DN	28	0.550405	1.57296	0	0.108913	1	342	tags=64%, list=21%, signal=80%
GSE360_T_GONDII_VS_B_MALAYI_LOW_DOSE_MAC_DN	25	0.577032	1.57283	0	0.108952	1	198	tags=24%, list=12%, signal=27%
HINATA_NFKB_TARGETS_FIBROBLAST_UP	17	0.579856	1.57208	0.0142857	0.109516	1	129	tags=29%, list=8%, signal=32%
GO_REGULATION_OF_SYSTEM_PROCESS	53	0.506174	1.572	0.012987	0.109483	1	335	tags=34%, list=20%, signal=41%
GO_UBIQUITIN_LIKE_PROTEIN_TRANSFERASE_ACTIVITY	39	0.515105	1.57197	0	0.131899	1	419	tags=41%, list=26%, signal=54%
GSE3982_NEUTROPHIL_VS_EFF_MEMORY_CD4_TCELL_UP	24	0.570401	1.57188	0.0149254	0.109427	1	536	tags=58%, list=33%, signal=85%
GO_POSITIVE_REGULATION_OF_RESPONSE_TO_WOUNDING	21	0.592217	1.57185	0.0447761	0.131244	1	338	tags=48%, list=21%, signal=59%
GSE28737_WT_VS_BCL6_KO_MARGINAL_ZONE_BCELL_UP	19	0.599464	1.57149	0.0149254	0.109882	1	188	tags=32%, list=11%, signal=35%
WIERENGA_STAT5A_TARGETS_UP	34	0.520307	1.57136	0.0138889	0.109849	1	155	tags=32%, list=9%, signal=35%
GSE2405_0H_VS_6H_A_PHAGOCYTOPHILUM_STIM_NEUTROPHIL_DN	18	0.597097	1.57135	0.0136986	0.109721	1	256	tags=39%, list=16%, signal=46%
GO_POSITIVE_REGULATION_OF_LOCOMOTION	58	0.464277	1.57078	0	0.110219	1	385	tags=33%, list=23%, signal=41%
GO_HOMEOSTASIS_OF_NUMBER_OF_CELLS	26	0.556655	1.57043	0.0169492	0.110471	1	339	tags=50%, list=21%, signal=62%
GSE3982_DC_VS_MAC_UP	24	0.564608	1.57015	0	0.110675	1	445	tags=46%, list=27%, signal=62%
GO_RESPONSE_TO_EXTRACELLULAR_STIMULUS	68	0.460114	1.5699	0.0117647	0.110935	1	120	tags=22%, list=7%, signal=23%
GO_REGULATION_OF_LEUKOCYTE_MEDIATED_IMMUNITY	22	0.57356	1.56974	0.0131579	0.110994	1	241	tags=36%, list=15%, signal=42%
GO_REGULATION_OF_LEUKOCYTE_MEDIATED_IMMUNITY	22	0.57356	1.56933	0.0322581	0.133065	1	241	tags=36%, list=15%, signal=42%
GSE17721_CTRL_VS_PAM3CSK4_24H_BMDC_DN	32	0.53077	1.56929	0.0410959	0.111279	1	433	tags=50%, list=26%, signal=67%
GSE339_EX_VIVO_VS_IN_CULTURE_CD4CD8DN_DC_DN	26	0.536324	1.56912	0.0634921	0.111351	1	427	tags=42%, list=26%, signal=56%
GSE46606_UNSTIM_VS_CD40L_IL2_IL5_1DAY_STIMULATED_IRF4_KO_BCELL_UP	29	0.559267	1.56907	0.0597015	0.111258	1	157	tags=28%, list=10%, signal=30%
GSE15930_STIM_VS_STIM_AND_IL12_48H_CD8_T_CELL_UP	26	0.56023	1.56904	0.0144928	0.111141	1	350	tags=46%, list=21%, signal=58%
AGGAAGC_MIR5163P	15	0.626546	1.56881	0.0410959	0.111154	1	63	tags=20%, list=4%, signal=21%
GO_POSITIVE_REGULATION_OF_ESTABLISHMENT_OF_PROTEIN_LOCALIZATION	72	0.46951	1.56876	0	0.133071	1	362	tags=36%, list=22%, signal=44%
GSE37301_HEMATOPOIETIC_STEM_CELL_VS_LYMPHOID_PRIMED_MPP_DN	21	0.59406	1.56869	0	0.111096	1	225	tags=33%, list=14%, signal=38%
GO_REGULATION_OF_ION_TRANSPORT	57	0.496157	1.56827	0	0.111367	1	274	tags=30%, list=17%, signal=35%
STK33_SKM_UP	39	0.520348	1.56784	0	0.111742	1	322	tags=44%, list=20%, signal=53%
REACTOME_MEMBRANE_TRAFFICKING	15	0.662836	1.56669	0.0192308	0.112969	1	362	tags=60%, list=22%, signal=76%
GSE29618_BCELL_VS_MDC_DAY7_FLU_VACCINE_UP	19	0.600387	1.56622	0.0461538	0.113317	1	373	tags=58%, list=23%, signal=74%
GSE6269_STAPH_AUREUS_VS_STREP_PNEUMO_INF_PBMC_UP	20	0.601604	1.56522	0	0.114318	1	173	tags=25%, list=11%, signal=28%
ZHOU_INFLAMMATORY_RESPONSE_LIVE_UP	65	0.475548	1.56446	0	0.115094	1	221	tags=25%, list=13%, signal=27%
GSE9988_ANTI_TREM1_VS_CTRL_TREATED_MONOCYTES_UP	42	0.515036	1.56398	0	0.115429	1	168	tags=38%, list=10%, signal=41%
GO_NEGATIVE_REGULATION_OF_MULTICELLULAR_ORGANISMAL_PROCESS	123	0.443351	1.56356	0	0.115737	1	281	tags=29%, list=17%, signal=33%
GO_ENDOSOME	95	0.463553	1.56313	0	0.139143	1	520	tags=48%, list=32%, signal=67%
NFKAPPAB65_01	23	0.576087	1.5629	0.0392157	0.116278	1	483	tags=57%, list=29%, signal=79%
GSE37416_0H_VS_6H_F_TULARENSIS_LVS_NEUTROPHIL_UP	21	0.580301	1.56244	0.0142857	0.116864	1	211	tags=24%, list=13%, signal=27%
GO_MEMBRANE_LIPID_METABOLIC_PROCESS	22	0.585223	1.56241	0.0461538	0.139109	1	287	tags=50%, list=18%, signal=60%
GSE25677_MPL_VS_MPL_AND_R848_STIM_BCELL_DN	15	0.621995	1.56211	0.0178571	0.117194	1	255	tags=33%, list=16%, signal=39%
POOLA_INVASIVE_BREAST_CANCER_DN	15	0.616462	1.56209	0.0153846	0.117084	1	274	tags=40%, list=17%, signal=48%
RUIZ_TNC_TARGETS_UP	25	0.572604	1.56207	0.0298507	0.116951	1	253	tags=52%, list=15%, signal=61%
GO_RESPONSE_TO_INORGANIC_SUBSTANCE	79	0.446592	1.56206	0.0121951	0.116819	1	281	tags=29%, list=17%, signal=33%
BOQUEST_STEM_CELL_DN	26	0.564016	1.56192	0.0384615	0.116813	1	382	tags=58%, list=23%, signal=74%
GSE13411_IGM_VS_SWITCHED_MEMORY_BCELL_UP	20	0.579676	1.5619	0.0289855	0.116716	1	202	tags=35%, list=12%, signal=39%
LABBE_TGFB1_TARGETS_DN	17	0.66821	1.5619	0.0307692	0.116584	1	253	tags=35%, list=15%, signal=41%
GO_POSITIVE_REGULATION_OF_HORMONE_SECRETION	18	0.612857	1.56177	0	0.116614	1	240	tags=28%, list=15%, signal=32%
GO_LIPID_LOCALIZATION	26	0.541989	1.56176	0.0289855	0.139152	1	108	tags=19%, list=7%, signal=20%
GSE32533_WT_VS_MIR17_OVEREXPRESS_ACT_CD4_TCELL_DN	21	0.58156	1.56077	0.0144928	0.117399	1	274	tags=38%, list=17%, signal=45%
GSE7852_LN_VS_THYMUS_TREG_UP	18	0.608726	1.56064	0.0289855	0.11745	1	411	tags=50%, list=25%, signal=66%
GO_GUANYL_NUCLEOTIDE_BINDING	51	0.514563	1.56007	0	0.141271	1	196	tags=29%, list=12%, signal=32%
GSE3982_DC_VS_MAC_LPS_STIM_DN	27	0.553504	1.55982	0.030303	0.118015	1	210	tags=33%, list=13%, signal=38%
GSE3982_MAST_CELL_VS_CENT_MEMORY_CD4_TCELL_UP	37	0.534436	1.55975	0.0149254	0.117928	1	536	tags=51%, list=33%, signal=75%
GO_RESPONSE_TO_ORGANIC_CYCLIC_COMPOUND	128	0.433322	1.55955	0	0.118069	1	138	tags=20%, list=8%, signal=20%
MODULE_121	23	0.604073	1.55938	0	0.118233	1	127	tags=30%, list=8%, signal=33%
GSE40274_FOXP3_VS_FOXP3_AND_GATA1_TRANSDUCED_ACTIVATED_CD4_TCELL_DN	27	0.563319	1.55924	0.0149254	0.118215	1	530	tags=67%, list=32%, signal=97%
MODULE_117	53	0.505375	1.55891	0.0126582	0.118437	1	136	tags=23%, list=8%, signal=24%
CHEBOTAEV_GR_TARGETS_DN	17	0.608185	1.5587	0.0294118	0.118476	1	243	tags=41%, list=15%, signal=48%
GSE37533_UNTREATED_VS_PIOGLIZATONE_TREATED_CD4_TCELL_FOXP3_TRASDUCED_CD4_TCELL_UP	18	0.603289	1.55862	0.0967742	0.118469	1	431	tags=61%, list=26%, signal=82%
HFH4_01	20	0.611751	1.55823	0.0266667	0.142642	1	340	tags=50%, list=21%, signal=62%
GSE13485_PRE_VS_POST_YF17D_VACCINATION_PBMC_UP	22	0.595739	1.55808	0.0298507	0.118905	1	310	tags=27%, list=19%, signal=33%
MODULE_223	27	0.58704	1.55782	0.0136986	0.119089	1	159	tags=33%, list=10%, signal=36%
GSE5589_WT_VS_IL6_KO_LPS_STIM_MACROPHAGE_45MIN_DN	21	0.593381	1.55767	0.028169	0.119172	1	371	tags=52%, list=23%, signal=67%
GO_RESPONSE_TO_CORTICOSTEROID	20	0.643149	1.55717	0	0.142974	1	114	tags=35%, list=7%, signal=37%
GSE20366_TREG_VS_NAIVE_CD4_TCELL_DN	24	0.595698	1.55691	0.0277778	0.11991	1	150	tags=25%, list=9%, signal=27%
GSE42021_TCONV_PLN_VS_CD24LO_TCONV_THYMUS_DN	30	0.541913	1.55689	0.0447761	0.119777	1	260	tags=43%, list=16%, signal=51%
GO_REGULATION_OF_CHEMOTAXIS	21	0.558109	1.55652	0.028169	0.120027	1	350	tags=43%, list=21%, signal=54%
GSE12845_PRE_GC_VS_DARKZONE_GC_TONSIL_BCELL_UP	34	0.547343	1.55652	0	0.119906	1	166	tags=41%, list=10%, signal=45%
SARRIO_EPITHELIAL_MESENCHYMAL_TRANSITION_DN	30	0.518098	1.5563	0.0253165	0.119987	1	373	tags=50%, list=23%, signal=64%
MEISSNER_NPC_HCP_WITH_H3_UNMETHYLATED	25	0.588644	1.5559	0.0298507	0.120248	1	128	tags=28%, list=8%, signal=30%
MODULE_238	17	0.60502	1.55583	0.0147059	0.120194	1	206	tags=41%, list=13%, signal=47%
GO_REGULATION_OF_CELLULAR_PROTEIN_LOCALIZATION	80	0.457537	1.55552	0	0.143622	1	362	tags=33%, list=22%, signal=40%
GSE13887_RESTING_VS_ACT_CD4_TCELL_DN	19	0.602244	1.55517	0.0136986	0.120745	1	427	tags=53%, list=26%, signal=70%
GO_RESPONSE_TO_HEAT	15	0.617056	1.55492	0.0338983	0.120881	1	40	tags=20%, list=2%, signal=20%
GO_REGULATION_OF_BODY_FLUID_LEVELS	70	0.464482	1.5549	0	0.120771	1	553	tags=53%, list=34%, signal=76%
GO_NEGATIVE_REGULATION_OF_SECRETION	24	0.577828	1.55476	0.0266667	0.120784	1	40	tags=21%, list=2%, signal=21%
WEST_ADRENOCORTICAL_TUMOR_DN	63	0.467545	1.5545	0.0121951	0.120886	1	259	tags=32%, list=16%, signal=36%
GSE2128_CTRL_VS_MIMETOPE_NEGATIVE_SELECTION_DP_THYMOCYTE_C57BL6_UP	21	0.602935	1.55441	0.0133333	0.120898	1	398	tags=62%, list=24%, signal=81%
GCANCTGNY_MYOD_Q6	81	0.443305	1.55407	0.0123457	0.121134	1	307	tags=28%, list=19%, signal=33%
GSE13522_CTRL_VS_T_CRUZI_Y_STRAIN_INF_SKIN_IFNAR_KO_DN	33	0.538654	1.55399	0.015625	0.121035	1	157	tags=30%, list=10%, signal=33%
GSE13484_12H_UNSTIM_VS_YF17D_VACCINE_STIM_PBMC_DN	24	0.542349	1.55392	0.0277778	0.121003	1	256	tags=33%, list=16%, signal=39%
GO_REGULATION_OF_REACTIVE_OXYGEN_SPECIES_BIOSYNTHETIC_PROCESS	15	0.621236	1.5539	0.0547945	0.120893	1	338	tags=47%, list=21%, signal=58%
GSE17721_CTRL_VS_PAM3CSK4_12H_BMDC_DN	28	0.555083	1.55384	0.046875	0.120828	1	296	tags=43%, list=18%, signal=51%
GSE17721_PAM3CSK4_VS_CPG_12H_BMDC_DN	31	0.52593	1.55365	0.0289855	0.121017	1	159	tags=26%, list=10%, signal=28%
GSE5099_MONOCYTE_VS_CLASSICAL_M1_MACROPHAGE_UP	21	0.59579	1.55361	0.0298507	0.120952	1	208	tags=38%, list=13%, signal=43%
GSE22229_UNTREATED_VS_IMMUNOSUPP_THERAPY_RENAL_TRANSPLANT_PATIENT_PBMC_DN	18	0.613388	1.55359	0.0333333	0.120854	1	327	tags=44%, list=20%, signal=55%
GO_REGULATION_OF_VASCULATURE_DEVELOPMENT	38	0.527433	1.55335	0.0133333	0.120933	1	166	tags=24%, list=10%, signal=26%
GSE3982_MAC_VS_NKCELL_UP	24	0.584204	1.55331	0.0153846	0.120825	1	202	tags=38%, list=12%, signal=42%
UDAYAKUMAR_MED1_TARGETS_DN	36	0.540469	1.55227	0	0.121907	1	406	tags=53%, list=25%, signal=69%
TGFB_UP.V1_DN	29	0.54011	1.55225	0.0441177	0.121787	1	260	tags=41%, list=16%, signal=48%
GSE14769_UNSTIM_VS_80MIN_LPS_BMDM_DN	39	0.523159	1.55224	0.0147059	0.121666	1	260	tags=36%, list=16%, signal=42%
WU_CELL_MIGRATION	31	0.525438	1.55187	0	0.121953	1	334	tags=42%, list=20%, signal=52%
GSE41978_WT_VS_ID2_KO_KLRG1_LOW_EFFECTOR_CD8_TCELL_DN	22	0.587485	1.55178	0.0138889	0.121898	1	207	tags=32%, list=13%, signal=36%
TAAYNRNNTCC_UNKNOWN	21	0.576179	1.55157	0.03125	0.147804	1	255	tags=38%, list=16%, signal=45%
GSE34156_UNTREATED_VS_24H_NOD2_LIGAND_TREATED_MONOCYTE_DN	25	0.553065	1.5514	0.031746	0.122326	1	320	tags=44%, list=20%, signal=54%
GSE17721_PAM3CSK4_VS_GADIQUIMOD_4H_BMDC_DN	28	0.549427	1.55106	0	0.122545	1	213	tags=29%, list=13%, signal=32%
GSE8921_UNSTIM_VS_TLR1_2_STIM_MONOCYTE_24H_DN	26	0.560179	1.55094	0.057971	0.122589	1	250	tags=38%, list=15%, signal=45%
GSE2585_CD80_HIGH_VS_LOW_MTEC_DN	20	0.570556	1.55051	0.0333333	0.122763	1	275	tags=45%, list=17%, signal=53%
GSE37416_0H_VS_24H_F_TULARENSIS_LVS_NEUTROPHIL_UP	22	0.552743	1.55039	0.057971	0.122817	1	559	tags=64%, list=34%, signal=95%
FREAC3_01	24	0.579089	1.55009	0.0151515	0.148726	1	255	tags=38%, list=16%, signal=44%
GO_REGULATION_OF_CALCIUM_ION_TRANSPORT	25	0.575884	1.55001	0	0.14783	1	247	tags=32%, list=15%, signal=37%
CHARAFE_BREAST_CANCER_LUMINAL_VS_BASAL_DN	82	0.442986	1.54996	0.0125	0.123133	1	273	tags=28%, list=17%, signal=32%
GSE29164_UNTREATED_VS_CD8_TCELL_AND_IL12_TREATED_MELANOMA_DAY7_DN	30	0.528916	1.54958	0	0.123426	1	215	tags=27%, list=13%, signal=30%
AMEF2_Q6	27	0.555079	1.54923	0.0149254	0.12373	1	295	tags=30%, list=18%, signal=36%
GSE40068_CXCR5POS_BCL6POS_TFH_VS_CXCR5NEG_BCL6NEG_CD4_TCELL_DN	33	0.526072	1.54912	0.0289855	0.123751	1	352	tags=39%, list=21%, signal=49%
GO_HUMORAL_IMMUNE_RESPONSE	22	0.582359	1.54898	0.015625	0.123749	1	347	tags=45%, list=21%, signal=57%
SENESE_HDAC2_TARGETS_UP	24	0.550268	1.54892	0.0434783	0.123671	1	106	tags=21%, list=6%, signal=22%
GO_SPHINGOLIPID_METABOLIC_PROCESS	16	0.631289	1.54886	0.0645161	0.123615	1	287	tags=56%, list=18%, signal=68%
GSE3039_ALPHAALPHA_CD8_TCELL_VS_B2_BCELL_UP	16	0.612035	1.54885	0.0289855	0.123506	1	235	tags=31%, list=14%, signal=36%
GSE360_L_MAJOR_VS_T_GONDII_DC_DN	19	0.584871	1.54828	0.027027	0.124003	1	154	tags=26%, list=9%, signal=29%
GSE13946_CTRL_VS_DSS_COLITIS_GD_TCELL_FROM_COLON_UP	29	0.545669	1.5481	0.0533333	0.124108	1	155	tags=24%, list=9%, signal=26%
GO_POSITIVE_REGULATION_OF_INTRACELLULAR_SIGNAL_TRANSDUCTION	113	0.460486	1.54802	0	0.124085	1	485	tags=42%, list=30%, signal=56%
PID_P53_DOWNSTREAM_PATHWAY	27	0.541113	1.54762	0.0153846	0.124428	1	110	tags=30%, list=7%, signal=31%
GO_MAINTENANCE_OF_LOCATION	24	0.577854	1.54761	0.0147059	0.124307	1	108	tags=21%, list=7%, signal=22%
GSE360_L_MAJOR_VS_T_GONDII_MAC_UP	21	0.549137	1.54732	0.031746	0.124564	1	320	tags=38%, list=20%, signal=47%
GO_REGULATION_OF_VASCULATURE_DEVELOPMENT	38	0.527433	1.54624	0.0135135	0.151971	1	166	tags=24%, list=10%, signal=26%
GSE22886_NAIVE_CD4_TCELL_VS_NEUTROPHIL_DN	27	0.551954	1.54599	0.0428571	0.125838	1	330	tags=48%, list=20%, signal=59%
GO_VACUOLAR_TRANSPORT	39	0.510335	1.54561	0	0.126103	1	438	tags=44%, list=27%, signal=58%
KEGG_ERBB_SIGNALING_PATHWAY	17	0.59912	1.54547	0.0461538	0.126142	1	218	tags=29%, list=13%, signal=34%
GO_VACUOLE_ORGANIZATION	17	0.635624	1.54518	0.015625	0.126385	1	409	tags=59%, list=25%, signal=78%
GO_PEPTIDASE_INHIBITOR_ACTIVITY	16	0.646823	1.5448	0.03125	0.152966	1	423	tags=63%, list=26%, signal=83%
SHEDDEN_LUNG_CANCER_GOOD_SURVIVAL_A12	26	0.536579	1.54453	0.0277778	0.126947	1	83	tags=19%, list=5%, signal=20%
GSE36078_WT_VS_IL1R_KO_LUNG_DC_AFTER_AD5_T425A_HEXON_INF_DN	25	0.550998	1.54446	0.0294118	0.126846	1	351	tags=44%, list=21%, signal=55%
GO_POSITIVE_REGULATION_OF_SECRETION	48	0.495256	1.5444	0.0128205	0.126819	1	335	tags=33%, list=20%, signal=41%
GSE17974_IL4_AND_ANTI_IL12_VS_UNTREATED_48H_ACT_CD4_TCELL_DN	29	0.585325	1.54434	0.0285714	0.12675	1	266	tags=41%, list=16%, signal=49%
DARWICHE_SQUAMOUS_CELL_CARCINOMA_UP	18	0.618206	1.54391	0.0625	0.127077	1	39	tags=17%, list=2%, signal=17%
STAT5A_01	34	0.550421	1.54343	0.0128205	0.127412	1	326	tags=32%, list=20%, signal=40%
GSE43955_10H_VS_30H_ACT_CD4_TCELL_UP	33	0.536043	1.5429	0	0.127885	1	375	tags=52%, list=23%, signal=65%
KATSANOU_ELAVL1_TARGETS_UP	22	0.611328	1.54287	0.0294118	0.127763	1	263	tags=45%, list=16%, signal=53%
GSE40274_CTRL_VS_GATA1_TRANSDUCED_ACTIVATED_CD4_TCELL_UP	17	0.632933	1.54268	0.05	0.12781	1	228	tags=35%, list=14%, signal=41%
GSE2706_2H_VS_8H_R848_STIM_DC_DN	40	0.490477	1.54248	0	0.127974	1	221	tags=40%, list=13%, signal=45%
LIM_MAMMARY_STEM_CELL_UP	43	0.507329	1.54199	0.015625	0.12838	1	201	tags=35%, list=12%, signal=39%
GO_POSITIVE_REGULATION_OF_CYTOPLASMIC_TRANSPORT	41	0.519175	1.54135	0.028169	0.157319	1	362	tags=41%, list=22%, signal=52%
GSE29618_BCELL_VS_MONOCYTE_DN	29	0.585892	1.54135	0	0.128924	1	265	tags=34%, list=16%, signal=40%
RAO_BOUND_BY_SALL4_ISOFORM_A	20	0.575591	1.5411	0.0289855	0.129096	1	42	tags=15%, list=3%, signal=15%
GSE19923_WT_VS_HEB_AND_E2A_KO_DP_THYMOCYTE_DN	35	0.533429	1.54077	0.0136986	0.129478	1	157	tags=31%, list=10%, signal=34%
LENAOUR_DENDRITIC_CELL_MATURATION_UP	20	0.570569	1.54055	0.0294118	0.129533	1	77	tags=30%, list=5%, signal=31%
GSE6269_E_COLI_VS_STAPH_AUREUS_INF_PBMC_DN	23	0.557858	1.54049	0.0476191	0.129441	1	350	tags=35%, list=21%, signal=44%
ALFANO_MYC_TARGETS	40	0.507787	1.54044	0.0307692	0.129381	1	402	tags=43%, list=25%, signal=55%
HALLMARK_ESTROGEN_RESPONSE_EARLY	32	0.50839	1.54	0.0151515	0.129816	1	329	tags=44%, list=20%, signal=54%
GO_LIPOSACCHARIDE_METABOLIC_PROCESS	17	0.662037	1.53981	0.030303	0.158656	1	221	tags=47%, list=13%, signal=54%
GSE369_PRE_VS_POST_IL6_INJECTION_IFNG_KO_LIVER_UP	23	0.555418	1.53976	0.0169492	0.130039	1	502	tags=74%, list=31%, signal=105%
GO_LIPID_LOCALIZATION	26	0.541989	1.53963	0.0447761	0.130062	1	108	tags=19%, list=7%, signal=20%
GSE2128_CTRL_VS_MIMETOPE_NEGATIVE_SELECTION_DP_THYMOCYTE_NOD_UP	35	0.506785	1.53849	0	0.131057	1	237	tags=31%, list=14%, signal=36%
GSE9037_CTRL_VS_LPS_1H_STIM_BMDM_DN	30	0.54297	1.53832	0.0285714	0.13109	1	362	tags=50%, list=22%, signal=63%
RSRFC4_Q2	31	0.497335	1.53824	0.0289855	0.131029	1	255	tags=29%, list=16%, signal=34%
GSE46242_CTRL_VS_EGR2_DELETED_TH1_CD4_TCELL_DN	15	0.619297	1.53811	0.0491803	0.131051	1	239	tags=33%, list=15%, signal=39%
GO_POSITIVE_REGULATION_OF_CHEMOTAXIS	15	0.648339	1.53803	0.015873	0.159902	1	67	tags=27%, list=4%, signal=28%
GSE39556_CD8A_DC_VS_NK_CELL_MOUSE_3H_POST_POLYIC_INJ_DN	26	0.564619	1.53781	0.0333333	0.131334	1	483	tags=50%, list=29%, signal=70%
GO_POSITIVE_REGULATION_OF_HORMONE_SECRETION	18	0.612857	1.53773	0.0645161	0.159336	1	240	tags=28%, list=15%, signal=32%
GO_REGULATION_OF_CALCIUM_ION_TRANSPORT	25	0.575884	1.53726	0.0298507	0.131814	1	247	tags=32%, list=15%, signal=37%
GO_REGULATION_OF_TRANSPORT	207	0.41999	1.53713	0	0.159127	1	342	tags=29%, list=21%, signal=33%
HOSHIDA_LIVER_CANCER_SURVIVAL_UP	16	0.588716	1.53702	0.031746	0.131897	1	171	tags=31%, list=10%, signal=35%
GSE20715_WT_VS_TLR4_KO_LUNG_DN	22	0.594603	1.53697	0.0126582	0.131846	1	259	tags=41%, list=16%, signal=48%
GO_POSITIVE_REGULATION_OF_RESPONSE_TO_WOUNDING	21	0.592217	1.53689	0.0151515	0.131826	1	338	tags=48%, list=21%, signal=59%
ACEVEDO_LIVER_CANCER_WITH_H3K27ME3_UP	23	0.563492	1.53655	0.0588235	0.132191	1	335	tags=35%, list=20%, signal=43%
GO_PHOSPHOLIPID_METABOLIC_PROCESS	45	0.498919	1.53643	0	0.13215	1	539	tags=49%, list=33%, signal=71%
GSE23568_ID3_KO_VS_WT_CD8_TCELL_DN	33	0.513575	1.53625	0.0394737	0.132182	1	317	tags=36%, list=19%, signal=44%
RASHI_RESPONSE_TO_IONIZING_RADIATION_2	27	0.553132	1.53622	0.0483871	0.132078	1	260	tags=37%, list=16%, signal=43%
GSE19401_UNSTIM_VS_RETINOIC_ACID_STIM_FOLLICULAR_DC_UP	35	0.515363	1.53621	0.0138889	0.131955	1	347	tags=46%, list=21%, signal=57%
GSE13306_TREG_VS_TCONV_UP	19	0.550714	1.53508	0.0350877	0.133235	1	239	tags=26%, list=15%, signal=30%
GSE20151_CTRL_VS_FUSOBACT_NUCLEATUM_NEUTROPHIL_UP	24	0.567371	1.53483	0.0266667	0.133389	1	410	tags=50%, list=25%, signal=66%
GSE19401_UNSTIM_VS_RETINOIC_ACID_AND_PAM2CSK4_STIM_FOLLICULAR_DC_DN	36	0.525814	1.53479	0	0.133296	1	335	tags=39%, list=20%, signal=48%
MODULE_209	16	0.601653	1.53464	0.015873	0.133367	1	195	tags=25%, list=12%, signal=28%
GSE43955_1H_VS_20H_ACT_CD4_TCELL_WITH_TGFB_IL6_DN	32	0.554204	1.53441	0.0294118	0.1335	1	260	tags=38%, list=16%, signal=44%
GO_REGULATION_OF_CELL_DEATH	213	0.396779	1.5344	0	0.133366	1	371	tags=33%, list=23%, signal=37%
GO_REGULATION_OF_INFLAMMATORY_RESPONSE	40	0.529687	1.53432	0.0405405	0.133334	1	338	tags=40%, list=21%, signal=49%
GSE7460_WT_VS_FOXP3_HET_ACT_WITH_TGFB_TCONV_DN	22	0.558183	1.5342	0.0135135	0.133343	1	271	tags=41%, list=17%, signal=48%
GO_REGULATION_OF_METAL_ION_TRANSPORT	36	0.504648	1.53346	0	0.162737	1	247	tags=28%, list=15%, signal=32%
GSE3982_CENT_MEMORY_CD4_TCELL_VS_NKCELL_DN	15	0.620374	1.5333	0.0545455	0.134253	1	211	tags=33%, list=13%, signal=38%
REACTOME_BIOLOGICAL_OXIDATIONS	16	0.608803	1.53289	0.0163934	0.134569	1	187	tags=31%, list=11%, signal=35%
RUTELLA_RESPONSE_TO_CSF2RB_AND_IL4_DN	61	0.458602	1.53279	0	0.134597	1	264	tags=33%, list=16%, signal=38%
GSE411_UNSTIM_VS_100MIN_IL6_STIM_MACROPHAGE_DN	23	0.538055	1.53227	0.0285714	0.135085	1	675	tags=74%, list=41%, signal=124%
GSE29617_CTRL_VS_DAY7_TIV_FLU_VACCINE_PBMC_2008_UP	26	0.549718	1.53178	0.0454545	0.135634	1	244	tags=35%, list=15%, signal=40%
GSE16385_UNTREATED_VS_12H_IL4_TREATED_MACROPHAGE_UP	26	0.547009	1.53159	0.028169	0.135693	1	225	tags=50%, list=14%, signal=57%
GSE2405_0H_VS_1.5H_A_PHAGOCYTOPHILUM_STIM_NEUTROPHIL_UP	28	0.528591	1.53158	0.0126582	0.135577	1	347	tags=46%, list=21%, signal=58%
GSE9509_LPS_VS_LPS_AND_IL10_STIM_IL10_KO_MACROPHAGE_20MIN_UP	19	0.588068	1.53156	0.0149254	0.135463	1	577	tags=58%, list=35%, signal=88%
GSE7768_OVA_ALONE_VS_OVA_WITH_MPL_IMMUNIZED_MOUSE_WHOLE_SPLEEN_6H_DN	24	0.571926	1.53156	0.028169	0.135338	1	76	tags=21%, list=5%, signal=22%
GSE27786_CD8_TCELL_VS_NKCELL_DN	16	0.638687	1.5315	0.0147059	0.135264	1	134	tags=38%, list=8%, signal=40%
GO_REGULATION_OF_CELL_DEATH	213	0.396779	1.53143	0	0.16441	1	371	tags=33%, list=23%, signal=37%
MODULE_170	19	0.58231	1.53131	0.046875	0.135312	1	362	tags=53%, list=22%, signal=67%
IRF2_01	25	0.57217	1.53121	0.0441177	0.163772	1	259	tags=56%, list=16%, signal=65%
GSE37301_PRO_BCELL_VS_CD4_TCELL_DN	20	0.587229	1.53105	0.0769231	0.135582	1	99	tags=25%, list=6%, signal=26%
GO_POSITIVE_REGULATION_OF_NUCLEOCYTOPLASMIC_TRANSPORT	25	0.54952	1.53104	0.0147059	0.1632	1	362	tags=48%, list=22%, signal=61%
GO_REGULATION_OF_CATION_TRANSMEMBRANE_TRANSPORT	24	0.547259	1.53074	0.015625	0.135792	1	132	tags=21%, list=8%, signal=22%
GSE10240_CTRL_VS_IL22_STIM_PRIMARY_BRONCHIAL_EPITHELIAL_CELLS_UP	23	0.537397	1.5307	0.0289855	0.135667	1	356	tags=52%, list=22%, signal=66%
GAGCCAG_MIR149	18	0.611194	1.5307	0.0434783	0.135532	1	564	tags=67%, list=34%, signal=101%
GSE21670_STAT3_KO_VS_WT_CD4_TCELL_UP	20	0.59591	1.5304	0.015873	0.135731	1	244	tags=40%, list=15%, signal=46%
GO_REGULATION_OF_CHEMOTAXIS	21	0.558109	1.53035	0.0169492	0.162748	1	350	tags=43%, list=21%, signal=54%
LABBE_TARGETS_OF_TGFB1_AND_WNT3A_UP	21	0.602204	1.53029	0.0294118	0.135728	1	142	tags=29%, list=9%, signal=31%
GSE45365_NK_CELL_VS_CD11B_DC_DN	34	0.531097	1.52955	0.0136986	0.136379	1	270	tags=38%, list=16%, signal=45%
GSE1740_UNSTIM_VS_IFNA_STIMULATED_MCSF_IFNG_DERIVED_MACROPHAGE_UP	19	0.606259	1.52905	0.031746	0.136879	1	274	tags=37%, list=17%, signal=44%
GSE3982_BCELL_VS_TH2_UP	19	0.598546	1.52905	0.0289855	0.136754	1	249	tags=42%, list=15%, signal=49%
KEGG_LYSOSOME	21	0.569258	1.52884	0.0447761	0.163809	1	360	tags=48%, list=22%, signal=60%
GO_POSITIVE_REGULATION_OF_LEUKOCYTE_MIGRATION	16	0.608714	1.52851	0	0.163247	1	67	tags=25%, list=4%, signal=26%
MODULE_55	106	0.426476	1.52835	0.0117647	0.137392	1	247	tags=26%, list=15%, signal=29%
GSE37605_FOXP3_FUSION_GFP_VS_IRES_GFP_TREG_NOD_DN	16	0.638315	1.52831	0.0377359	0.137277	1	361	tags=56%, list=22%, signal=71%
GSE16385_ROSIGLITAZONE_IL4_VS_IFNG_TNF_STIM_MACROPHAGE_UP	20	0.605573	1.52802	0.028169	0.137452	1	288	tags=45%, list=18%, signal=54%
GSE24142_ADULT_VS_FETAL_EARLY_THYMIC_PROGENITOR_UP	28	0.536223	1.52774	0	0.137667	1	289	tags=32%, list=18%, signal=38%
GSE14769_20MIN_VS_360MIN_LPS_BMDM_DN	18	0.559869	1.52753	0.0461538	0.137833	1	48	tags=17%, list=3%, signal=17%
GSE36476_CTRL_VS_TSST_ACT_16H_MEMORY_CD4_TCELL_YOUNG_DN	29	0.520686	1.527	0	0.138118	1	501	tags=62%, list=31%, signal=88%
RICKMAN_TUMOR_DIFFERENTIATED_WELL_VS_POORLY_DN	50	0.489559	1.52687	0	0.138113	1	477	tags=46%, list=29%, signal=63%
GO_G_PROTEIN_COUPLED_RECEPTOR_SIGNALING_PATHWAY	50	0.484385	1.52673	0.025	0.138137	1	247	tags=34%, list=15%, signal=39%
GSE24081_CONTROLLER_VS_PROGRESSOR_HIV_SPECIFIC_CD8_TCELL_DN	31	0.538115	1.52655	0.0263158	0.138201	1	125	tags=29%, list=8%, signal=31%
GO_HEMOSTASIS	48	0.491191	1.52618	0.0147059	0.165845	1	546	tags=52%, list=33%, signal=76%
GSE37416_CTRL_VS_24H_F_TULARENSIS_LVS_NEUTROPHIL_UP	33	0.497683	1.52616	0.025	0.138573	1	212	tags=24%, list=13%, signal=27%
GSE11961_MARGINAL_ZONE_BCELL_VS_MEMORY_BCELL_DAY40_UP	25	0.53701	1.52594	0.0285714	0.138696	1	271	tags=32%, list=17%, signal=38%
GO_LYTIC_VACUOLE_MEMBRANE	27	0.547006	1.52593	0.015625	0.165558	1	362	tags=44%, list=22%, signal=56%
GO_REGULATION_OF_RESPONSE_TO_STRESS	201	0.407428	1.52549	0	0.165102	1	348	tags=31%, list=21%, signal=34%
GSE17721_0.5H_VS_4H_CPG_BMDC_DN	35	0.555086	1.52537	0.0327869	0.139108	1	375	tags=46%, list=23%, signal=58%
GSE17974_IL4_AND_ANTI_IL12_VS_UNTREATED_72H_ACT_CD4_TCELL_DN	36	0.495491	1.525	0.0361446	0.139529	1	393	tags=50%, list=24%, signal=64%
GO_TRANSMEMBRANE_TRANSPORTER_ACTIVITY	72	0.441572	1.52473	0.0136986	0.13977	1	251	tags=29%, list=15%, signal=33%
GSE15330_MEGAKARYOCYTE_ERYTHROID_VS_GRANULOCYTE_MONOCYTE_PROGENITOR_UP	30	0.554476	1.52471	0.030303	0.139664	1	253	tags=33%, list=15%, signal=39%
GSE9988_ANTI_TREM1_AND_LPS_VS_CTRL_TREATED_MONOCYTES_UP	40	0.511636	1.52467	0	0.139578	1	375	tags=58%, list=23%, signal=73%
MODULE_239	17	0.584978	1.52439	0.0151515	0.139798	1	483	tags=53%, list=29%, signal=74%
WANG_CLIM2_TARGETS_DN	23	0.570286	1.52364	0.03125	0.140563	1	427	tags=61%, list=26%, signal=81%
GSE17721_POLYIC_VS_GARDIQUIMOD_2H_BMDC_DN	26	0.555058	1.5236	0.025974	0.140486	1	535	tags=62%, list=33%, signal=90%
HSIAO_LIVER_SPECIFIC_GENES	32	0.522271	1.52347	0.0447761	0.140459	1	247	tags=31%, list=15%, signal=36%
GSE16522_ANTI_CD3CD28_STIM_VS_UNSTIM_MEMORY_CD8_TCELL_DN	20	0.562344	1.52335	0.046875	0.140431	1	147	tags=25%, list=9%, signal=27%
DAUER_STAT3_TARGETS_UP	16	0.628841	1.52324	0	0.140433	1	247	tags=38%, list=15%, signal=44%
GO_REGULATION_OF_CELLULAR_PROTEIN_LOCALIZATION	80	0.457537	1.5232	0	0.140347	1	362	tags=33%, list=22%, signal=40%
GSE37533_UNTREATED_VS_PIOGLIZATONE_TREATED_CD4_TCELL_PPARG1_AND_FOXP3_TRASDUCED_DN	25	0.570365	1.5231	0.0428571	0.140349	1	71	tags=20%, list=4%, signal=21%
GO_CIRCULATORY_SYSTEM_PROCESS	40	0.513876	1.5226	0.0135135	0.169003	1	253	tags=30%, list=15%, signal=35%
GSE22886_NAIVE_TCELL_VS_MONOCYTE_DN	29	0.534771	1.52251	0.0285714	0.140862	1	542	tags=66%, list=33%, signal=96%
GSE5589_LPS_VS_LPS_AND_IL6_STIM_IL6_KO_MACROPHAGE_45MIN_UP	25	0.562545	1.52194	0	0.141444	1	297	tags=28%, list=18%, signal=34%
GSE2770_UNTREATED_VS_ACT_CD4_TCELL_2H_UP	29	0.546038	1.52188	0.030303	0.141426	1	241	tags=34%, list=15%, signal=40%
GO_REGULATION_OF_RESPONSE_TO_STRESS	201	0.407428	1.52162	0.0116279	0.141641	1	348	tags=31%, list=21%, signal=34%
GSE3039_ALPHAALPHA_CD8_TCELL_VS_B2_BCELL_DN	34	0.510211	1.52134	0.015625	0.141876	1	191	tags=24%, list=12%, signal=26%
GO_REGULATION_OF_SEQUENCE_SPECIFIC_DNA_BINDING_TRANSCRIPTION_FACTOR_ACTIVITY	50	0.492971	1.52099	0.0133333	0.170337	1	338	tags=38%, list=21%, signal=46%
GSE1925_3H_VS_24H_IFNG_STIM_MACROPHAGE_DN	35	0.536266	1.5206	0.0416667	0.142647	1	76	tags=23%, list=5%, signal=23%
GSE33425_CD161_HIGH_VS_NEG_CD8_TCELL_DN	35	0.51553	1.52045	0.0133333	0.142715	1	237	tags=29%, list=14%, signal=33%
MODULE_79	18	0.611293	1.5201	0.0625	0.143143	1	243	tags=44%, list=15%, signal=52%
GO_NEGATIVE_REGULATION_OF_SECRETION	24	0.577828	1.52008	0.0615385	0.170754	1	40	tags=21%, list=2%, signal=21%
GSE40274_CTRL_VS_FOXP3_TRANSDUCED_ACTIVATED_CD4_TCELL_DN	20	0.595126	1.51903	0.015873	0.144134	1	289	tags=40%, list=18%, signal=48%
GSE2585_AIRE_KO_VS_WT_CD80_LOW_MTEC_UP	17	0.572792	1.51859	0.0615385	0.144433	1	438	tags=59%, list=27%, signal=79%
MODULE_181	21	0.562917	1.51833	0.0285714	0.144645	1	276	tags=38%, list=17%, signal=45%
GO_POSITIVE_REGULATION_OF_NUCLEOCYTOPLASMIC_TRANSPORT	25	0.54952	1.51826	0.0166667	0.144623	1	362	tags=48%, list=22%, signal=61%
MODULE_119	15	0.613074	1.51802	0.046875	0.144834	1	203	tags=40%, list=12%, signal=45%
GO_RIBONUCLEOPROTEIN_GRANULE	21	0.548861	1.51739	0.0416667	0.173717	1	65	tags=14%, list=4%, signal=15%
GSE2128_C57BL6_VS_NOD_CD4CD8_DP_THYMOCYTE_UP	29	0.517021	1.51685	0.0149254	0.146352	1	166	tags=28%, list=10%, signal=30%
GO_REGULATION_OF_MYELOID_LEUKOCYTE_DIFFERENTIATION	15	0.623081	1.51593	0.016129	0.174883	1	255	tags=47%, list=16%, signal=55%
GO_NEGATIVE_REGULATION_OF_GROWTH	39	0.499708	1.51591	0.0519481	0.174013	1	270	tags=33%, list=16%, signal=39%
GO_REGULATION_OF_PEPTIDASE_ACTIVITY	55	0.481736	1.51581	0	0.147402	1	430	tags=42%, list=26%, signal=55%
REACTOME_CLASS_I_MHC_MEDIATED_ANTIGEN_PROCESSING_PRESENTATION	35	0.512361	1.51578	0.0689655	0.147272	1	521	tags=54%, list=32%, signal=78%
CAHOY_ASTROGLIAL	15	0.602679	1.51566	0.0294118	0.147228	1	241	tags=40%, list=15%, signal=46%
CASORELLI_ACUTE_PROMYELOCYTIC_LEUKEMIA_UP	19	0.559163	1.51549	0.0483871	0.14733	1	385	tags=53%, list=23%, signal=68%
RUTELLA_RESPONSE_TO_HGF_VS_CSF2RB_AND_IL4_UP	89	0.443002	1.51547	0	0.14721	1	332	tags=37%, list=20%, signal=44%
GSE2706_2H_VS_8H_R848_AND_LPS_STIM_DC_DN	34	0.516952	1.51536	0.031746	0.147215	1	278	tags=41%, list=17%, signal=49%
GSE3203_UNTREATED_VS_IFNB_TREATED_LN_BCELL_DN	21	0.582357	1.515	0.0454545	0.14748	1	75	tags=24%, list=5%, signal=25%
GO_CELL_CHEMOTAXIS	25	0.513278	1.51492	0.0285714	0.147438	1	244	tags=40%, list=15%, signal=46%
GO_POSITIVE_REGULATION_OF_CELLULAR_COMPONENT_BIOGENESIS	54	0.453454	1.51475	0.0285714	0.14752	1	338	tags=37%, list=21%, signal=45%
DELPUECH_FOXO3_TARGETS_UP	44	0.474076	1.51396	0.0266667	0.02	0.03	340	tags=41%, list=21%, signal=50%
GO_RIBONUCLEOPROTEIN_GRANULE	21	0.548861	1.51388	0.0461538	0.148648	1	65	tags=14%, list=4%, signal=15%
GSE40666_WT_VS_STAT1_KO_CD8_TCELL_UP	25	0.539009	1.51367	0.0757576	0.148777	1	465	tags=56%, list=28%, signal=77%
GSE557_WT_VS_CIITA_KO_DC_UP	24	0.535736	1.51349	0.0441177	0.1488	1	591	tags=58%, list=36%, signal=90%
GSE37416_12H_VS_24H_F_TULARENSIS_LVS_NEUTROPHIL_UP	33	0.535204	1.51337	0	0.148814	1	209	tags=30%, list=13%, signal=34%
HOSHIDA_LIVER_CANCER_SUBCLASS_S3	40	0.487082	1.51273	0.0144928	0.149372	1	195	tags=28%, list=12%, signal=30%
LEF1_UP.V1_DN	34	0.488413	1.51258	0.0142857	0.149433	1	263	tags=35%, list=16%, signal=41%
FARMER_BREAST_CANCER_APOCRINE_VS_LUMINAL	52	0.468417	1.51201	0.0116279	0.149942	1	282	tags=35%, list=17%, signal=40%
GO_POSITIVE_REGULATION_OF_IMMUNE_RESPONSE	63	0.444697	1.51196	0.0273973	0.178929	1	347	tags=37%, list=21%, signal=45%
GSE19941_LPS_VS_LPS_AND_IL10_STIM_IL10_KO_MACROPHAGE_DN	18	0.597452	1.5115	0.0153846	0.150458	1	445	tags=56%, list=27%, signal=75%
GSE42724_MEMORY_BCELL_VS_PLASMABLAST_UP	28	0.526393	1.51115	0.0422535	0.150813	1	85	tags=21%, list=5%, signal=22%
GSE17721_0.5H_VS_8H_CPG_BMDC_DN	30	0.518693	1.51075	0.0476191	0.151272	1	341	tags=37%, list=21%, signal=45%
GO_OUTER_MEMBRANE	24	0.555689	1.51054	0.015873	0.151425	1	135	tags=21%, list=8%, signal=22%
GSE32034_UNTREATED_VS_ROSIGLIZATONE_TREATED_LY6C_HIGH_MONOCYTE_UP	28	0.543648	1.51051	0.0144928	0.151303	1	238	tags=29%, list=15%, signal=33%
GSE36891_UNSTIM_VS_POLYIC_TLR3_STIM_PERITONEAL_MACROPHAGE_DN	27	0.545732	1.51024	0.038961	0.151485	1	241	tags=30%, list=15%, signal=34%
GO_HEMOSTASIS	48	0.491191	1.51022	0	0.151372	1	546	tags=52%, list=33%, signal=76%
GO_PEPTIDASE_REGULATOR_ACTIVITY	21	0.581295	1.50965	0.0147059	0.182544	1	260	tags=43%, list=16%, signal=50%
GSE360_LOW_DOSE_B_MALAYI_VS_M_TUBERCULOSIS_DC_DN	39	0.512984	1.50965	0.0151515	0.151895	1	260	tags=41%, list=16%, signal=48%
GSE19401_NAIVE_VS_IMMUNIZED_MOUSE_PLN_FOLLICULAR_DC_UP	48	0.48601	1.50932	0.0133333	0.152235	1	320	tags=38%, list=20%, signal=45%
AGGAAGC_MIR5163P	15	0.626546	1.50923	0.0298507	0.182294	1	63	tags=20%, list=4%, signal=21%
NFKAPPAB_01	33	0.541483	1.50916	0.0434783	0.18151	1	129	tags=21%, list=8%, signal=23%
GSE9988_LOW_LPS_VS_CTRL_TREATED_MONOCYTE_UP	37	0.50477	1.50844	0.0416667	0.153332	1	260	tags=41%, list=16%, signal=47%
GSE22025_UNTREATED_VS_TGFB1_AND_PROGESTERONE_TREATED_CD4_TCELL_DN	27	0.576344	1.5082	0.0454545	0.153531	1	241	tags=44%, list=15%, signal=51%
GSE360_HIGH_DOSE_B_MALAYI_VS_M_TUBERCULOSIS_DC_DN	33	0.514751	1.50802	0	0.153549	1	347	tags=42%, list=21%, signal=53%
LI_INDUCED_T_TO_NATURAL_KILLER_UP	48	0.493474	1.50772	0	0.153766	1	412	tags=44%, list=25%, signal=57%
GO_TRANSMEMBRANE_TRANSPORT	81	0.431758	1.50739	0	0.154028	1	251	tags=27%, list=15%, signal=30%
GSE20715_0H_VS_6H_OZONE_LUNG_DN	32	0.53935	1.50698	0.0476191	0.154497	1	406	tags=50%, list=25%, signal=65%
GSE17721_PAM3CSK4_VS_GADIQUIMOD_6H_BMDC_DN	28	0.522748	1.50681	0.0615385	0.154628	1	222	tags=29%, list=14%, signal=32%
GSE13547_2H_VS_12_H_ANTI_IGM_STIM_ZFX_KO_BCELL_UP	21	0.585218	1.50666	0.0447761	0.154645	1	147	tags=29%, list=9%, signal=31%
GO_POSITIVE_REGULATION_OF_SECRETION	48	0.495256	1.50656	0.025974	0.184938	1	335	tags=33%, list=20%, signal=41%
GSE15624_3H_VS_6H_HALOFUGINONE_TREATED_CD4_TCELL_UP	23	0.579493	1.50652	0.015625	0.154691	1	302	tags=39%, list=18%, signal=47%
GO_GROWTH_FACTOR_BINDING	20	0.57356	1.50649	0.0307692	0.154595	1	166	tags=20%, list=10%, signal=22%
GO_REGULATION_OF_REACTIVE_OXYGEN_SPECIES_BIOSYNTHETIC_PROCESS	15	0.621236	1.50643	0.03125	0.184097	1	338	tags=47%, list=21%, signal=58%
LMO2COM_02	27	0.518232	1.50632	0	0.183318	1	477	tags=52%, list=29%, signal=72%
GSE9988_ANTI_TREM1_AND_LPS_VS_VEHICLE_TREATED_MONOCYTES_UP	40	0.516702	1.50623	0.0441177	0.154753	1	253	tags=45%, list=15%, signal=52%
GO_INTERACTION_WITH_HOST	21	0.568044	1.50613	0.0273973	0.154761	1	220	tags=33%, list=13%, signal=38%
GO_TRANSITION_METAL_ION_TRANSPORT	18	0.588956	1.50564	0	0.183536	1	134	tags=28%, list=8%, signal=30%
GSE6269_STAPH_AUREUS_VS_STREP_PNEUMO_INF_PBMC_DN	26	0.535804	1.50524	0.0285714	0.15575	1	231	tags=23%, list=14%, signal=26%
GO_NEGATIVE_REGULATION_OF_RESPONSE_TO_EXTERNAL_STIMULUS	36	0.519171	1.5051	0.0441177	0.18345	1	308	tags=36%, list=19%, signal=43%
MITSIADES_RESPONSE_TO_APLIDIN_UP	61	0.472056	1.50509	0.0394737	0.155822	1	381	tags=41%, list=23%, signal=51%
RAF_UP.V1_UP	31	0.543604	1.50507	0.0128205	0.155689	1	371	tags=48%, list=23%, signal=61%
LEE_LIVER_CANCER_ACOX1_UP	15	0.58178	1.50507	0.1	0.155546	1	206	tags=40%, list=13%, signal=45%
RYTTCCTG_ETS2_B	99	0.410764	1.50493	0	0.155664	1	318	tags=27%, list=19%, signal=32%
GSE1566_WT_VS_EZH2_KO_LN_TCELL_UP	18	0.612688	1.50459	0	0.155959	1	220	tags=33%, list=13%, signal=38%
GSE17721_POLYIC_VS_CPG_12H_BMDC_UP	21	0.585852	1.50458	0.0289855	0.155836	1	199	tags=38%, list=12%, signal=43%
GSE3039_ALPHAALPHA_CD8_TCELL_VS_B1_BCELL_UP	27	0.541561	1.50451	0.0151515	0.155842	1	232	tags=30%, list=14%, signal=34%
GSE13522_CTRL_VS_T_CRUZI_Y_STRAIN_INF_SKIN_IFNAR_KO_UP	23	0.545339	1.50449	0.0447761	0.15571	1	346	tags=35%, list=21%, signal=43%
GSE7460_TCONV_VS_TREG_LN_DN	35	0.495318	1.50443	0.0298507	0.155596	1	256	tags=29%, list=16%, signal=33%
GO_REGULATION_OF_TYPE_I_INTERFERON_PRODUCTION	26	0.551837	1.50429	0.0483871	0.155612	1	141	tags=35%, list=9%, signal=37%
GO_POSITIVE_REGULATION_OF_APOPTOTIC_SIGNALING_PATHWAY	36	0.487841	1.50402	0.012987	0.184348	1	326	tags=42%, list=20%, signal=51%
HNF3B_01	25	0.564785	1.50401	0.0298507	0.183426	1	330	tags=44%, list=20%, signal=54%
TTCYNRGAA_STAT5B_01	42	0.490195	1.50378	0.028169	0.156119	1	326	tags=29%, list=20%, signal=35%
GSE41867_NAIVE_VS_DAY6_LCMV_ARMSTRONG_EFFECTOR_CD8_TCELL_DN	26	0.529887	1.50377	0.0483871	0.155978	1	157	tags=19%, list=10%, signal=21%
RIGGI_EWING_SARCOMA_PROGENITOR_UP	63	0.458092	1.50372	0.0133333	0.15591	1	253	tags=32%, list=15%, signal=36%
GSE29618_BCELL_VS_MONOCYTE_DAY7_FLU_VACCINE_DN	29	0.524666	1.50351	0.0289855	0.156065	1	350	tags=45%, list=21%, signal=56%
GO_SENSORY_PERCEPTION	32	0.509507	1.50324	0.0428571	0.183906	1	308	tags=38%, list=19%, signal=45%
GSE7219_WT_VS_NIK_NFKB2_KO_DC_UP	42	0.486471	1.5028	0.0135135	0.156755	1	168	tags=31%, list=10%, signal=34%
GSE3565_CTRL_VS_LPS_INJECTED_DUSP1_KO_SPLENOCYTES_DN	24	0.530121	1.50144	0.0131579	0.158317	1	355	tags=38%, list=22%, signal=47%
GSE29949_MICROGLIA_BRAIN_VS_MONOCYTE_BONE_MARROW_UP	21	0.588782	1.50137	0.0294118	0.15822	1	152	tags=29%, list=9%, signal=31%
GO_REGULATION_OF_VIRAL_GENOME_REPLICATION	16	0.614208	1.50129	0.0163934	0.158178	1	120	tags=31%, list=7%, signal=33%
GO_NEGATIVE_REGULATION_OF_IMMUNE_EFFECTOR_PROCESS	19	0.565227	1.50101	0.0428571	0.158412	1	241	tags=37%, list=15%, signal=43%
GO_RESPONSE_TO_METAL_ION	57	0.485563	1.50064	0.012987	0.187546	1	351	tags=35%, list=21%, signal=43%
HELLER_HDAC_TARGETS_UP	48	0.453798	1.50062	0.0307692	0.158885	1	260	tags=29%, list=16%, signal=34%
GSE6259_BCELL_VS_CD8_TCELL_UP	24	0.540567	1.50061	0.0289855	0.158751	1	132	tags=29%, list=8%, signal=31%
GO_HEPARIN_BINDING	20	0.551256	1.50058	0.0151515	0.186673	1	87	tags=25%, list=5%, signal=26%
ZHOU_INFLAMMATORY_RESPONSE_FIMA_UP	56	0.4681	1.50029	0.0140845	0.158984	1	223	tags=32%, list=14%, signal=36%
GSE29164_DAY3_VS_DAY7_CD8_TCELL_AND_IL12_TREATED_MELANOMA_UP	27	0.537615	1.49974	0.0273973	0.159656	1	215	tags=33%, list=13%, signal=38%
MODULE_172	17	0.610464	1.4997	0.0298507	0.159531	1	220	tags=29%, list=13%, signal=34%
HNF3B_01	25	0.564785	1.49964	0	0.159452	1	330	tags=44%, list=20%, signal=54%
NFKB_Q6_01	24	0.536634	1.49939	0.0273973	0.187845	1	472	tags=42%, list=29%, signal=58%
GSE40274_CTRL_VS_SATB1_TRANSDUCED_ACTIVATED_CD4_TCELL_UP	27	0.518146	1.49906	0.04	0.160059	1	339	tags=30%, list=21%, signal=37%
GOBERT_OLIGODENDROCYTE_DIFFERENTIATION_DN	113	0.435462	1.49884	0	0.16018	1	392	tags=37%, list=24%, signal=45%
GO_PROTEIN_POLYUBIQUITINATION	27	0.52833	1.49863	0.0144928	0.188195	1	419	tags=52%, list=26%, signal=69%
MODULE_7	29	0.515188	1.49844	0.0571429	0.160628	1	75	tags=21%, list=5%, signal=21%
GSE21670_STAT3_KO_VS_WT_CD4_TCELL_TGFB_IL6_TREATED_DN	32	0.483021	1.49825	0.0147059	0.160759	1	338	tags=44%, list=21%, signal=54%
GSE28737_FOLLICULAR_VS_MARGINAL_ZONE_BCELL_DN	15	0.584364	1.49823	0.0714286	0.160643	1	164	tags=33%, list=10%, signal=37%
GO_REGULATION_OF_DEFENSE_RESPONSE_TO_VIRUS	17	0.601582	1.49739	0.078125	0.188937	1	348	tags=41%, list=21%, signal=52%
TTCYNRGAA_STAT5B_01	42	0.490195	1.49732	0.0285714	0.188173	1	326	tags=29%, list=20%, signal=35%
GO_LATE_ENDOSOME	25	0.554053	1.49724	0	0.187318	1	346	tags=44%, list=21%, signal=55%
GSE15930_STIM_VS_STIM_AND_IL12_48H_CD8_T_CELL_DN	34	0.534763	1.49703	0	0.162035	1	335	tags=41%, list=20%, signal=51%
MULLIGHAN_MLL_SIGNATURE_2_DN	45	0.469187	1.49676	0.0142857	0.162281	1	151	tags=22%, list=9%, signal=24%
GO_REGULATION_OF_NEURON_APOPTOTIC_PROCESS	37	0.484484	1.49658	0.0142857	0.162318	1	419	tags=46%, list=26%, signal=60%
GSE26030_TH1_VS_TH17_DAY15_POST_POLARIZATION_UP	22	0.57204	1.49632	0.0588235	0.162572	1	340	tags=36%, list=21%, signal=45%
GO_MUSCLE_CELL_DEVELOPMENT	17	0.588554	1.49564	0.0338983	0.163234	1	281	tags=47%, list=17%, signal=56%
FOSTER_TOLERANT_MACROPHAGE_UP	27	0.546416	1.4956	0.0273973	0.163152	1	273	tags=44%, list=17%, signal=52%
RUTELLA_RESPONSE_TO_HGF_UP	85	0.441681	1.49531	0.0119048	0.16327	1	260	tags=32%, list=16%, signal=36%
GSE26030_UNSTIM_VS_RESTIM_TH1_DAY5_POST_POLARIZATION_DN	28	0.510762	1.49529	0.0294118	0.163161	1	235	tags=25%, list=14%, signal=29%
GSE7400_CTRL_VS_CSF3_IN_VIVO_TREATED_PBMC_DN	15	0.555564	1.49487	0.0677966	0.163513	1	572	tags=60%, list=35%, signal=91%
REACTOME_PHOSPHOLIPID_METABOLISM	20	0.583021	1.4948	0.0289855	0.163486	1	411	tags=45%, list=25%, signal=59%
GSE22886_NAIVE_TCELL_VS_DC_DN	42	0.504701	1.49456	0.0422535	0.163692	1	519	tags=67%, list=32%, signal=95%
GSE21063_CTRL_VS_ANTI_IGM_STIM_BCELL_8H_UP	25	0.548916	1.49424	0.0307692	0.163953	1	402	tags=48%, list=25%, signal=63%
GO_ION_TRANSPORT	102	0.414463	1.49414	0	0.163934	1	276	tags=26%, list=17%, signal=30%
GSE3982_MAC_VS_TH2_UP	27	0.545051	1.49382	0.0140845	0.164193	1	202	tags=26%, list=12%, signal=29%
GSE22886_NAIVE_BCELL_VS_DC_DN	43	0.50062	1.49347	0.0289855	0.164434	1	406	tags=47%, list=25%, signal=60%
GSE25087_TREG_VS_TCONV_ADULT_DN	18	0.547161	1.49323	0.0615385	0.164568	1	20	tags=11%, list=1%, signal=11%
GSE12392_CD8A_POS_VS_NEG_SPLEEN_IFNB_KO_DC_UP	40	0.491173	1.49317	0.0285714	0.164487	1	289	tags=40%, list=18%, signal=47%
MAHAJAN_RESPONSE_TO_IL1A_UP	16	0.561518	1.49312	0.0416667	0.164405	1	354	tags=38%, list=22%, signal=47%
TGCTGAY_UNKNOWN	59	0.460225	1.49213	0	0.165388	1	95	tags=12%, list=6%, signal=12%
GSE3203_WT_VS_IFNAR1_KO_INFLUENZA_INFECTED_LN_BCELL_DN	18	0.559626	1.49203	0.0266667	0.165332	1	342	tags=39%, list=21%, signal=49%
GSE7852_TREG_VS_TCONV_FAT_UP	39	0.475045	1.49188	0.0441177	0.165401	1	255	tags=36%, list=16%, signal=41%
GO_REGULATION_OF_METAL_ION_TRANSPORT	36	0.504648	1.49164	0.030303	0.165515	1	247	tags=28%, list=15%, signal=32%
GSE22886_NAIVE_CD4_TCELL_VS_MONOCYTE_DN	31	0.524436	1.49159	0.0684932	0.165441	1	294	tags=39%, list=18%, signal=46%
GSE15930_NAIVE_VS_24H_IN_VITRO_STIM_CD8_TCELL_UP	29	0.535647	1.49157	0.0394737	0.165296	1	126	tags=24%, list=8%, signal=26%
SMIRNOV_RESPONSE_TO_IR_6HR_UP	19	0.569588	1.49143	0.0357143	0.165401	1	106	tags=21%, list=6%, signal=22%
GO_REGULATION_OF_BODY_FLUID_LEVELS	70	0.464482	1.4914	0.0126582	0.195253	1	553	tags=53%, list=34%, signal=76%
LI_WILMS_TUMOR_VS_FETAL_KIDNEY_1_UP	31	0.536589	1.49115	0.0405405	0.165639	1	375	tags=45%, list=23%, signal=57%
GO_REGULATION_OF_LEUKOCYTE_DIFFERENTIATION	32	0.508243	1.49105	0.0298507	0.194665	1	401	tags=50%, list=24%, signal=65%
GSE6259_33D1_POS_DC_VS_CD4_TCELL_DN	26	0.560096	1.49092	0.0454545	0.165798	1	304	tags=38%, list=19%, signal=46%
GO_REGULATION_OF_TRANSCRIPTION_FACTOR_IMPORT_INTO_NUCLEUS	18	0.57795	1.49083	0	0.194186	1	465	tags=50%, list=28%, signal=69%
MODULE_532	44	0.474496	1.49045	0.0263158	0.16615	1	112	tags=25%, list=7%, signal=26%
GSE17186_BLOOD_VS_CORD_BLOOD_NAIVE_BCELL_UP	28	0.537351	1.49021	0.0714286	0.166458	1	439	tags=50%, list=27%, signal=67%
GSE37532_WT_VS_PPARG_KO_VISCERAL_ADIPOSE_TISSUE_TREG_DN	30	0.517574	1.49009	0.0547945	0.166491	1	272	tags=37%, list=17%, signal=43%
GSE17974_IL4_AND_ANTI_IL12_VS_UNTREATED_48H_ACT_CD4_TCELL_UP	17	0.568373	1.48965	0.0441177	0.166965	1	184	tags=35%, list=11%, signal=39%
GSE17721_PAM3CSK4_VS_GADIQUIMOD_1H_BMDC_UP	26	0.550651	1.48939	0	0.167103	1	366	tags=42%, list=22%, signal=54%
FULCHER_INFLAMMATORY_RESPONSE_LECTIN_VS_LPS_UP	92	0.417145	1.48929	0	0.167108	1	407	tags=38%, list=25%, signal=48%
GO_REGULATION_OF_ERK1_AND_ERK2_CASCADE	35	0.526713	1.48895	0.0447761	0.16743	1	231	tags=26%, list=14%, signal=29%
GO_LYTIC_VACUOLE_MEMBRANE	27	0.547006	1.48861	0.056338	0.167709	1	362	tags=44%, list=22%, signal=56%
GSE2770_UNTREATED_VS_TGFB_AND_IL4_TREATED_ACT_CD4_TCELL_2H_UP	29	0.489133	1.4881	0.0555556	0.168383	1	308	tags=31%, list=19%, signal=38%
GO_UBIQUITIN_LIKE_PROTEIN_LIGASE_ACTIVITY	20	0.602168	1.48808	0.0461538	0.197231	1	399	tags=40%, list=24%, signal=52%
CHYLA_CBFA2T3_TARGETS_UP	39	0.501162	1.48805	0.0410959	0.168299	1	250	tags=36%, list=15%, signal=41%
SCHAEFFER_PROSTATE_DEVELOPMENT_48HR_UP	54	0.479112	1.48794	0	0.168312	1	424	tags=48%, list=26%, signal=63%
GO_CIRCULATORY_SYSTEM_PROCESS	40	0.513876	1.48792	0.0263158	0.168202	1	253	tags=30%, list=15%, signal=35%
GSE29618_PDC_VS_MDC_UP	22	0.576594	1.4879	0.027027	0.168083	1	362	tags=41%, list=22%, signal=52%
GSE40277_GATA1_AND_SATB1_TRANSDUCED_VS_CTRL_CD4_TCELL_DN	24	0.552747	1.4874	0.0138889	0.16863	1	588	tags=67%, list=36%, signal=102%
GSE11961_MARGINAL_ZONE_BCELL_VS_MEMORY_BCELL_DAY7_UP	24	0.551145	1.48699	0.03125	0.169046	1	120	tags=21%, list=7%, signal=22%
GSE27786_LIN_NEG_VS_CD4_TCELL_DN	28	0.512189	1.48645	0.0441177	0.169663	1	253	tags=29%, list=15%, signal=33%
GSE31082_DP_VS_CD4_SP_THYMOCYTE_DN	32	0.506971	1.48642	0.0277778	0.169543	1	220	tags=28%, list=13%, signal=32%
WANG_MLL_TARGETS	38	0.512203	1.48615	0.057971	0.169766	1	281	tags=39%, list=17%, signal=47%
GO_RESPONSE_TO_INORGANIC_SUBSTANCE	79	0.446592	1.48606	0	0.199454	1	281	tags=29%, list=17%, signal=33%
GAGCCAG_MIR149	18	0.611194	1.48549	0.0289855	0.199446	1	564	tags=67%, list=34%, signal=101%
GSE43260_BTLA_POS_VS_NEG_INTRATUMORAL_CD8_TCELL_UP	34	0.498004	1.48544	0.0447761	0.170538	1	398	tags=41%, list=24%, signal=53%
JECHLINGER_EPITHELIAL_TO_MESENCHYMAL_TRANSITION_UP	20	0.598993	1.48537	0.015873	0.170558	1	159	tags=50%, list=10%, signal=55%
GO_TRANSITION_METAL_ION_TRANSPORT	18	0.588956	1.48533	0.0508475	0.170456	1	134	tags=28%, list=8%, signal=30%
GSE37416_CTRL_VS_48H_F_TULARENSIS_LVS_NEUTROPHIL_UP	25	0.532103	1.48499	0.0416667	0.170703	1	75	tags=28%, list=5%, signal=29%
GSE17721_0.5H_VS_4H_LPS_BMDC_DN	30	0.530118	1.48473	0.0285714	0.17094	1	379	tags=33%, list=23%, signal=43%
GSE369_PRE_VS_POST_IL6_INJECTION_IFNG_WT_LIVER_UP	26	0.58162	1.48467	0.0273973	0.170846	1	56	tags=19%, list=3%, signal=20%
GO_REGULATION_OF_CYSTEINE_TYPE_ENDOPEPTIDASE_ACTIVITY	41	0.471094	1.48462	0.028169	0.19996	1	391	tags=37%, list=24%, signal=47%
GSE21360_PRIMARY_VS_SECONDARY_MEMORY_CD8_TCELL_DN	23	0.519806	1.4843	0.0547945	0.171195	1	261	tags=39%, list=16%, signal=46%
GSE22886_NAIVE_CD4_TCELL_VS_48H_ACT_TH2_UP	20	0.56015	1.4842	0.0461538	0.171223	1	230	tags=20%, list=14%, signal=23%
GO_INTERACTION_WITH_HOST	21	0.568044	1.48402	0.0461538	0.200089	1	220	tags=33%, list=13%, signal=38%
GSE6674_UNSTIM_VS_ANTI_IGM_AND_CPG_STIM_BCELL_UP	32	0.491095	1.48335	0.0632911	0.172161	1	341	tags=47%, list=21%, signal=58%
GSE3982_EFF_MEMORY_CD4_TCELL_VS_NKCELL_DN	36	0.500259	1.48323	0.038961	0.172145	1	317	tags=39%, list=19%, signal=47%
MODULE_19	57	0.445976	1.48317	0	0.172102	1	201	tags=25%, list=12%, signal=27%
GSE17721_LPS_VS_CPG_0.5H_BMDC_DN	31	0.487381	1.48309	0.0285714	0.172121	1	349	tags=42%, list=21%, signal=52%
GSE31082_CD4_VS_CD8_SP_THYMOCYTE_UP	31	0.544878	1.48289	0.0140845	0.172243	1	434	tags=45%, list=26%, signal=60%
OCT_C	30	0.487083	1.48254	0.0746269	0.172538	1	245	tags=27%, list=15%, signal=31%
GSE35825_UNTREATED_VS_IFNA_STIM_MACROPHAGE_DN	30	0.518491	1.48246	0.0135135	0.172495	1	393	tags=50%, list=24%, signal=65%
GO_POSITIVE_REGULATION_OF_PROTEIN_IMPORT	22	0.560206	1.48221	0.0615385	0.202316	1	362	tags=50%, list=22%, signal=63%
GSE360_L_MAJOR_VS_B_MALAYI_LOW_DOSE_DC_UP	27	0.5247	1.4819	0.0151515	0.17322	1	352	tags=44%, list=21%, signal=56%
DAVICIONI_TARGETS_OF_PAX_FOXO1_FUSIONS_UP	34	0.481468	1.48182	0.0266667	0.173212	1	20	tags=9%, list=1%, signal=9%
GO_REGULATION_OF_PROTEIN_STABILITY	27	0.507962	1.48163	0.0144928	0.173427	1	317	tags=37%, list=19%, signal=45%
GSE19198_CTRL_VS_IL21_TREATED_TCELL_1H_DN	25	0.536278	1.48152	0.0338983	0.173349	1	149	tags=28%, list=9%, signal=30%
GSE39916_B_CELL_SPLEEN_VS_PLASMA_CELL_BONE_MARROW_DN	30	0.52981	1.48151	0.0416667	0.17322	1	253	tags=37%, list=15%, signal=43%
GSE6259_33D1_POS_VS_DEC205_POS_FLT3L_INDUCED_SPLENIC_DC_DN	29	0.509717	1.4808	0.0615385	0.174166	1	235	tags=28%, list=14%, signal=32%
GO_AXON_PART	29	0.521267	1.48058	0.0289855	0.174302	1	354	tags=45%, list=22%, signal=56%
GSE39110_UNTREATED_VS_IL2_TREATED_CD8_TCELL_DAY6_POST_IMMUNIZATION_UP	29	0.515649	1.48057	0.0945946	0.174164	1	131	tags=21%, list=8%, signal=22%
GSE17721_POLYIC_VS_CPG_4H_BMDC_DN	19	0.55875	1.48019	0.0645161	0.174575	1	278	tags=26%, list=17%, signal=31%
HALLMARK_UV_RESPONSE_UP	33	0.508924	1.47971	0.0294118	0.175071	1	151	tags=33%, list=9%, signal=36%
GSE21670_IL6_VS_TGFB_AND_IL6_TREATED_CD4_TCELL_UP	19	0.561203	1.47955	0.0634921	0.175147	1	451	tags=47%, list=28%, signal=65%
GO_PEPTIDASE_REGULATOR_ACTIVITY	21	0.581295	1.47953	0.046875	0.175017	1	260	tags=43%, list=16%, signal=50%
GO_REGULATION_OF_GROWTH	91	0.421867	1.47951	0	0.205525	1	379	tags=34%, list=23%, signal=42%
GSE5503_LIVER_DC_VS_SPLEEN_DC_ACTIVATED_ALLOGENIC_TCELL_DN	17	0.604695	1.47947	0.0666667	0.174965	1	171	tags=41%, list=10%, signal=45%
GSE3982_MAST_CELL_VS_BCELL_DN	15	0.612862	1.47937	0.0307692	0.174955	1	335	tags=47%, list=20%, signal=58%
GSE1925_CTRL_VS_IFNG_PRIMED_MACROPHAGE_24H_IFNG_STIM_DN	34	0.502709	1.47932	0	0.174894	1	168	tags=29%, list=10%, signal=32%
MODULE_212	66	0.440558	1.47917	0.0235294	0.17496	1	237	tags=21%, list=14%, signal=24%
GSE1925_CTRL_VS_3H_IFNG_STIM_MACROPHAGE_UP	33	0.495908	1.47917	0.0175439	0.174823	1	223	tags=27%, list=14%, signal=31%
GO_PROTEIN_POLYUBIQUITINATION	27	0.52833	1.47899	0.0454545	0.17494	1	419	tags=52%, list=26%, signal=69%
TAAYNRNNTCC_UNKNOWN	21	0.576179	1.47867	0.0416667	0.175263	1	255	tags=38%, list=16%, signal=45%
BOQUEST_STEM_CELL_UP	25	0.523746	1.47861	0.056338	0.175202	1	255	tags=40%, list=16%, signal=47%
GO_POSITIVE_REGULATION_OF_CELLULAR_COMPONENT_BIOGENESIS	54	0.453454	1.47861	0.0121951	0.205915	1	338	tags=37%, list=21%, signal=45%
GSE41176_UNSTIM_VS_ANTI_IGM_STIM_TAK1_KO_BCELL_6H_UP	20	0.595479	1.4785	0.0307692	0.175175	1	236	tags=30%, list=14%, signal=35%
BUYTAERT_PHOTODYNAMIC_THERAPY_STRESS_UP	137	0.410464	1.47848	0.0128205	0.17508	1	399	tags=41%, list=24%, signal=50%
GO_TRANSMEMBRANE_TRANSPORT	81	0.431758	1.47813	0.0135135	0.205966	1	251	tags=27%, list=15%, signal=30%
GSE3982_EOSINOPHIL_VS_EFF_MEMORY_CD4_TCELL_UP	37	0.521998	1.47802	0.0153846	0.17557	1	303	tags=41%, list=18%, signal=49%
GO_GROWTH_FACTOR_BINDING	20	0.57356	1.4778	0.0384615	0.205734	1	166	tags=20%, list=10%, signal=22%
GSE1460_INTRATHYMIC_T_PROGENITOR_VS_NAIVE_CD4_TCELL_CORD_BLOOD_DN	24	0.519357	1.47753	0.0422535	0.176016	1	211	tags=25%, list=13%, signal=28%
GSE37605_FOXP3_FUSION_GFP_VS_IRES_GFP_TREG_C57BL6_UP	38	0.491585	1.47741	0.0588235	0.176065	1	256	tags=32%, list=16%, signal=37%
TST1_01	34	0.472576	1.47739	0.0142857	0.175928	1	263	tags=24%, list=16%, signal=27%
SWEET_KRAS_TARGETS_UP	18	0.551848	1.47692	0.0645161	0.176508	1	195	tags=39%, list=12%, signal=44%
GSE20366_EX_VIVO_VS_DEC205_CONVERSION_UP	31	0.506507	1.47629	0.0294118	0.177468	1	244	tags=35%, list=15%, signal=41%
PASINI_SUZ12_TARGETS_DN	39	0.497405	1.47624	0.0333333	0.177405	1	330	tags=33%, list=20%, signal=41%
GSE36476_CTRL_VS_TSST_ACT_72H_MEMORY_CD4_TCELL_YOUNG_UP	21	0.55911	1.47612	0.0410959	0.177461	1	411	tags=48%, list=25%, signal=63%
GSE7460_CTRL_VS_TGFB_TREATED_ACT_FOXP3_MUT_TCONV_UP	27	0.522704	1.47583	0.03125	0.17776	1	350	tags=44%, list=21%, signal=56%
MODULE_23	73	0.440782	1.4756	0.0128205	0.177991	1	247	tags=25%, list=15%, signal=28%
GO_EXTERNAL_SIDE_OF_PLASMA_MEMBRANE	29	0.542335	1.47556	0.0394737	0.177928	1	493	tags=52%, list=30%, signal=73%
GO_REGULATION_OF_MUSCLE_SYSTEM_PROCESS	25	0.533657	1.47554	0.0163934	0.177782	1	334	tags=44%, list=20%, signal=54%
GSE11864_CSF1_IFNG_VS_CSF1_PAM3CYS_IN_MAC_DN	20	0.598474	1.47536	0.0454545	0.177896	1	239	tags=40%, list=15%, signal=46%
GSE34515_CD16_POS_MONOCYTE_VS_DC_DN	27	0.529827	1.47502	0.0540541	0.17822	1	235	tags=37%, list=14%, signal=43%
GSE9988_LPS_VS_LPS_AND_ANTI_TREM1_MONOCYTE_UP	30	0.5072	1.47454	0.0447761	0.178659	1	527	tags=60%, list=32%, signal=87%
GSE37533_UNTREATED_VS_PIOGLIZATONE_TREATED_CD4_TCELL_PPARG1_AND_FOXP3_TRASDUCED_UP	38	0.505868	1.47454	0.027027	0.178512	1	335	tags=37%, list=20%, signal=45%
GO_REGULATION_OF_ANATOMICAL_STRUCTURE_SIZE	54	0.4584	1.47384	0.0131579	0.212047	1	429	tags=39%, list=26%, signal=51%
MYOD_Q6_01	24	0.549292	1.4737	0.0588235	0.179479	1	281	tags=38%, list=17%, signal=45%
GO_LOCOMOTION	136	0.40817	1.47315	0	0.212397	1	270	tags=25%, list=16%, signal=27%
GSE36476_CTRL_VS_TSST_ACT_40H_MEMORY_CD4_TCELL_YOUNG_UP	18	0.534748	1.47287	0.0517241	0.180459	1	324	tags=44%, list=20%, signal=55%
GSE6090_UNSTIM_VS_DC_SIGN_STIM_DC_DN	15	0.587811	1.47268	0.0615385	0.180586	1	361	tags=47%, list=22%, signal=59%
GSE19941_IL10_KO_VS_IL10_KO_AND_NFKBP50_KO_LPS_STIM_MACROPHAGE_UP	19	0.558742	1.47265	0.056338	0.18048	1	371	tags=47%, list=23%, signal=61%
GCANCTGNY_MYOD_Q6	81	0.443305	1.4723	0	0.213198	1	307	tags=28%, list=19%, signal=33%
GO_REGULATION_OF_DEFENSE_RESPONSE_TO_VIRUS	17	0.601582	1.4723	0.0597015	0.18085	1	348	tags=41%, list=21%, signal=52%
GO_PHOSPHATIDYLINOSITOL_BIOSYNTHETIC_PROCESS	19	0.549377	1.47202	0.0333333	0.18106	1	511	tags=47%, list=31%, signal=68%
GSE14000_UNSTIM_VS_16H_LPS_DC_DN	43	0.457955	1.47193	0.0294118	0.181029	1	266	tags=35%, list=16%, signal=41%
GO_REGULATION_OF_ANATOMICAL_STRUCTURE_SIZE	54	0.4584	1.4718	0.0428571	0.181072	1	429	tags=39%, list=26%, signal=51%
GO_REGULATION_OF_PROTEIN_LOCALIZATION	129	0.402657	1.47178	0.0117647	0.180941	1	385	tags=32%, list=23%, signal=38%
GSE41867_DAY6_VS_DAY8_LCMV_CLONE13_EFFECTOR_CD8_TCELL_UP	28	0.49664	1.47171	0.03125	0.180926	1	270	tags=25%, list=16%, signal=29%
GSE8678_IL7R_LOW_VS_HIGH_EFF_CD8_TCELL_DN	24	0.537294	1.47154	0.0769231	0.180995	1	197	tags=21%, list=12%, signal=23%
GSE17721_LPS_VS_CPG_2H_BMDC_UP	34	0.494117	1.47152	0.0266667	0.180889	1	362	tags=50%, list=22%, signal=63%
HESS_TARGETS_OF_HOXA9_AND_MEIS1_DN	18	0.572606	1.47116	0.0476191	0.181206	1	362	tags=56%, list=22%, signal=71%
MORF_LCAT	15	0.60214	1.47093	0.0327869	0.181456	1	194	tags=33%, list=12%, signal=37%
GO_POSITIVE_REGULATION_OF_LEUKOCYTE_MIGRATION	16	0.608714	1.47089	0.0533333	0.181334	1	67	tags=25%, list=4%, signal=26%
GSE46606_IRF4_KO_VS_WT_CD40L_IL2_IL5_3DAY_STIMULATED_BCELL_UP	25	0.556087	1.47088	0.08	0.181187	1	163	tags=24%, list=10%, signal=26%
GSE15324_ELF4_KO_VS_WT_ACTIVATED_CD8_TCELL_DN	25	0.537699	1.47079	0.0857143	0.181181	1	333	tags=52%, list=20%, signal=64%
GSE32901_TH1_VS_TH17_NEG_CD4_TCELL_DN	15	0.599074	1.47069	0.0491803	0.181215	1	270	tags=40%, list=16%, signal=47%
GSE19888_ADENOSINE_A3R_INH_VS_ACT_IN_MAST_CELL_DN	27	0.509655	1.47045	0.0649351	0.181497	1	275	tags=44%, list=17%, signal=53%
GO_ENZYME_LINKED_RECEPTOR_PROTEIN_SIGNALING_PATHWAY	93	0.4311	1.47004	0.0121951	0.215552	1	218	tags=19%, list=13%, signal=21%
GSE29618_MONOCYTE_VS_MDC_UP	33	0.487689	1.46991	0.0422535	0.182091	1	338	tags=39%, list=21%, signal=49%
GO_EMBRYONIC_ORGAN_DEVELOPMENT	26	0.499083	1.46894	0.0540541	0.216793	1	584	tags=65%, list=36%, signal=100%
GO_PLASMA_MEMBRANE_REGION	81	0.421885	1.46893	0	0.215838	1	334	tags=31%, list=20%, signal=37%
GSE19923_E2A_KO_VS_HEB_AND_E2A_KO_DP_THYMOCYTE_UP	39	0.485836	1.46876	0.0410959	0.18354	1	429	tags=49%, list=26%, signal=64%
GO_RESPONSE_TO_HYDROGEN_PEROXIDE	18	0.550493	1.46818	0.0655738	0.216025	1	132	tags=28%, list=8%, signal=30%
LI_WILMS_TUMOR_VS_FETAL_KIDNEY_2_DN	15	0.586657	1.46759	0.0166667	0.185168	1	39	tags=20%, list=2%, signal=20%
GSE27786_LSK_VS_NKTCELL_DN	26	0.510717	1.46757	0.0142857	0.18506	1	351	tags=35%, list=21%, signal=43%
GSE46606_IRF4HIGH_VS_IRF4MID_CD40L_IL2_IL5_DAY3_STIMULATED_BCELL_DN	25	0.513038	1.46705	0.0555556	0.185608	1	209	tags=24%, list=13%, signal=27%
GO_REGULATION_OF_MYELOID_LEUKOCYTE_DIFFERENTIATION	15	0.623081	1.46636	0.0166667	0.186508	1	255	tags=47%, list=16%, signal=55%
GSE39820_CTRL_VS_IL1B_IL6_IL23A_CD4_TCELL_DN	31	0.540381	1.46614	0.0285714	0.186653	1	253	tags=29%, list=15%, signal=34%
GSE29618_BCELL_VS_MDC_DN	31	0.533768	1.46612	0.0461538	0.186544	1	394	tags=48%, list=24%, signal=62%
HALLMARK_P53_PATHWAY	39	0.483647	1.46607	0.0147059	0.186484	1	252	tags=36%, list=15%, signal=41%
GSE3039_B2_VS_B1_BCELL_UP	26	0.513425	1.46586	0.0422535	0.186735	1	171	tags=27%, list=10%, signal=30%
GO_LOCOMOTION	136	0.40817	1.46552	0.0224719	0.187133	1	270	tags=25%, list=16%, signal=27%
GO_AXON	53	0.474377	1.46544	0.0133333	0.187097	1	354	tags=36%, list=22%, signal=44%
GO_REGULATION_OF_MUSCLE_SYSTEM_PROCESS	25	0.533657	1.46536	0.0821918	0.21992	1	334	tags=44%, list=20%, signal=54%
GSE15767_MED_VS_SCS_MAC_LN_UP	30	0.513689	1.46531	0.0181818	0.187225	1	411	tags=47%, list=25%, signal=61%
GSE22935_24H_VS_48H_MBOVIS_BCG_STIM_MYD88_KO_MACROPHAGE_UP	25	0.512395	1.46521	0	0.187197	1	222	tags=24%, list=14%, signal=27%
PEREZ_TP63_TARGETS	33	0.503929	1.46515	0.0136986	0.187129	1	253	tags=36%, list=15%, signal=42%
GO_NEGATIVE_REGULATION_OF_CELL_GROWTH	34	0.54106	1.46511	0.015873	0.219414	1	270	tags=35%, list=16%, signal=41%
GSE26343_UNSTIM_VS_LPS_STIM_MACROPHAGE_DN	44	0.475612	1.46494	0.0273973	0.187273	1	222	tags=25%, list=14%, signal=28%
KEGG_NATURAL_KILLER_CELL_MEDIATED_CYTOTOXICITY	18	0.561747	1.46478	0.0144928	0.218913	1	281	tags=39%, list=17%, signal=46%
GSE9988_ANTI_TREM1_VS_VEHICLE_TREATED_MONOCYTES_UP	31	0.523109	1.46475	0.0285714	0.187416	1	238	tags=42%, list=15%, signal=48%
GSE37301_LYMPHOID_PRIMED_MPP_VS_PRO_BCELL_DN	24	0.532104	1.46461	0.0735294	0.187429	1	455	tags=50%, list=28%, signal=68%
LANDIS_ERBB2_BREAST_TUMORS_324_UP	25	0.510819	1.46426	0.0952381	0.187759	1	419	tags=44%, list=26%, signal=58%
GSE33374_CD8_ALPHAALPHA_VS_ALPHABETA_CD161_HIGH_TCELL_DN	34	0.508781	1.46416	0.056338	0.18782	1	223	tags=35%, list=14%, signal=40%
GO_NEGATIVE_REGULATION_OF_RESPONSE_TO_EXTERNAL_STIMULUS	36	0.519171	1.4641	0.0266667	0.18776	1	308	tags=36%, list=19%, signal=43%
GSE3982_MAC_VS_TH1_UP	20	0.547018	1.464	0.031746	0.187716	1	235	tags=30%, list=14%, signal=35%
GO_NEGATIVE_REGULATION_OF_PEPTIDASE_ACTIVITY	34	0.486159	1.46359	0.0298507	0.188214	1	423	tags=38%, list=26%, signal=50%
GO_PLASMA_MEMBRANE_REGION	81	0.421885	1.46294	0.04	0.188971	1	334	tags=31%, list=20%, signal=37%
GSE22611_UNSTIM_VS_2H_MDP_STIM_NOD2_TRANSDUCED_HEK293T_CELL_UP	20	0.540856	1.46294	0.05	0.188829	1	276	tags=50%, list=17%, signal=59%
NOTCH_DN.V1_UP	15	0.5662	1.46232	0.0793651	0.189704	1	142	tags=33%, list=9%, signal=36%
GSE28408_LY6G_POS_VS_NEG_DC_UP	20	0.574177	1.46229	0.0476191	0.189578	1	249	tags=30%, list=15%, signal=35%
GSE19888_ADENOSINE_A3R_ACT_VS_TCELL_MEMBRANES_ACT_IN_MAST_CELL_UP	21	0.563817	1.46208	0.0869565	0.189799	1	182	tags=29%, list=11%, signal=32%
GO_REGULATION_OF_LEUKOCYTE_DIFFERENTIATION	32	0.508243	1.46185	0.0704225	0.189947	1	401	tags=50%, list=24%, signal=65%
GSE14350_IL2RB_KO_VS_WT_TEFF_UP	22	0.525184	1.46148	0.056338	0.19028	1	376	tags=36%, list=23%, signal=47%
GSE14415_INDUCED_TREG_VS_TCONV_DN	18	0.575123	1.4612	0.0476191	0.190572	1	313	tags=39%, list=19%, signal=48%
GO_SIDE_OF_MEMBRANE	45	0.465885	1.46075	0.0597015	0.225078	1	354	tags=36%, list=22%, signal=44%
GSE21927_HEALTHY_VS_TUMOROUS_BALBC_MOUSE_MONOCYTE_UP	15	0.593681	1.46072	0.0454545	0.191135	1	408	tags=53%, list=25%, signal=70%
GO_ENDOCYTIC_VESICLE	28	0.501649	1.46008	0.0289855	0.225138	1	409	tags=39%, list=25%, signal=51%
GSE17301_IFNA2_VS_IFNA2_AND_ACD3_ACD28_STIM_CD8_TCELL_DN	27	0.508807	1.45973	0.0461538	0.192581	1	142	tags=22%, list=9%, signal=24%
GSE22103_LPS_VS_GMCSF_AND_IFNG_STIM_NEUTROPHIL_DN	24	0.518923	1.45972	0.0757576	0.192462	1	357	tags=38%, list=22%, signal=47%
GO_REGULATION_OF_CATION_TRANSMEMBRANE_TRANSPORT	24	0.547259	1.45941	0.0149254	0.22533	1	132	tags=21%, list=8%, signal=22%
GO_ENDOCYTIC_VESICLE	28	0.501649	1.45892	0.0547945	0.193513	1	409	tags=39%, list=25%, signal=51%
GSE23505_IL6_IL1_IL23_VS_IL6_IL1_TGFB_TREATED_CD4_TCELL_UP	32	0.518429	1.45885	0.0416667	0.193449	1	243	tags=38%, list=15%, signal=43%
GSE7460_TREG_VS_TCONV_ACT_WITH_TGFB_DN	21	0.536779	1.45859	0.0298507	0.193707	1	247	tags=33%, list=15%, signal=39%
THUM_SYSTOLIC_HEART_FAILURE_UP	60	0.438221	1.45857	0.0266667	0.193603	1	273	tags=28%, list=17%, signal=33%
GSE22601_DOUBLE_NEGATIVE_VS_DOUBLE_POSITIVE_THYMOCYTE_UP	19	0.556473	1.4582	0.0192308	0.193962	1	256	tags=42%, list=16%, signal=49%
DARWICHE_PAPILLOMA_RISK_HIGH_UP	18	0.566219	1.45815	0.057971	0.193898	1	17	tags=11%, list=1%, signal=11%
KEGG_NATURAL_KILLER_CELL_MEDIATED_CYTOTOXICITY	18	0.561747	1.45804	0.0333333	0.193922	1	281	tags=39%, list=17%, signal=46%
GO_SENSORY_PERCEPTION	32	0.509507	1.45793	0.0263158	0.193921	1	308	tags=38%, list=19%, signal=45%
GO_RESPONSE_TO_STEROID_HORMONE	60	0.44862	1.45759	0	0.227283	1	250	tags=27%, list=15%, signal=30%
GSE25846_IL10_POS_VS_NEG_CD8_TCELL_DAY7_POST_CORONAVIRUS_BRAIN_UP	33	0.468052	1.45738	0.0625	0.194622	1	89	tags=18%, list=5%, signal=19%
GSE6674_UNSTIM_VS_CPG_STIM_BCELL_UP	18	0.548227	1.45736	0.0298507	0.194494	1	507	tags=50%, list=31%, signal=72%
CSR_LATE_UP.V1_DN	27	0.533862	1.4572	0.0606061	0.194604	1	429	tags=48%, list=26%, signal=64%
GSE17721_ALL_VS_24H_PAM3CSK4_BMDC_UP	23	0.508709	1.4569	0.0821918	0.194985	1	268	tags=43%, list=16%, signal=51%
GO_POSITIVE_REGULATION_OF_CELL_DEATH	104	0.425541	1.45687	0	0.227372	1	335	tags=37%, list=20%, signal=43%
GO_GLYCEROPHOSPHOLIPID_METABOLIC_PROCESS	35	0.484122	1.45673	0.0375	0.226586	1	590	tags=51%, list=36%, signal=79%
GO_CENTRAL_NERVOUS_SYSTEM_NEURON_DIFFERENTIATION	15	0.581465	1.45666	0.09375	0.225677	1	233	tags=33%, list=14%, signal=39%
GO_POSITIVE_REGULATION_OF_VASCULATURE_DEVELOPMENT	18	0.583808	1.45663	0.0298507	0.224732	1	166	tags=28%, list=10%, signal=31%
GO_PHOSPHOLIPID_BIOSYNTHETIC_PROCESS	31	0.491849	1.45618	0.056338	0.224573	1	539	tags=52%, list=33%, signal=75%
GSE22432_PDC_VS_TGFB1_TREATEDCOMMON_DC_PROGENITOR_DN	26	0.532166	1.45606	0.0606061	0.195952	1	252	tags=35%, list=15%, signal=40%
GSE37301_GRANULOCYTE_MONOCYTE_PROGENITOR_VS_RAG2_KO_NK_CELL_DN	26	0.514827	1.45604	0.0273973	0.1958	1	114	tags=23%, list=7%, signal=24%
GSE3920_IFNA_VS_IFNB_TREATED_ENDOTHELIAL_CELL_UP	21	0.570983	1.45557	0.0483871	0.196336	1	162	tags=29%, list=10%, signal=31%
GO_NEGATIVE_REGULATION_OF_RESPONSE_TO_STIMULUS	186	0.363585	1.45553	0.0322581	0.225105	1	489	tags=41%, list=30%, signal=52%
GO_LATE_ENDOSOME	25	0.554053	1.45533	0.0769231	0.196454	1	346	tags=44%, list=21%, signal=55%
GO_REGULATION_OF_CELL_CELL_ADHESION	46	0.455229	1.45521	0.0416667	0.196476	1	485	tags=52%, list=30%, signal=72%
GO_REGULATION_OF_CYSTEINE_TYPE_ENDOPEPTIDASE_ACTIVITY	41	0.471094	1.45493	0	0.196829	1	391	tags=37%, list=24%, signal=47%
GO_GLYCEROLIPID_BIOSYNTHETIC_PROCESS	24	0.516369	1.45474	0.0588235	0.22589	1	527	tags=50%, list=32%, signal=73%
GO_TRANSMEMBRANE_RECEPTOR_PROTEIN_TYROSINE_KINASE_SIGNALING_PATHWAY	67	0.442681	1.45473	0.0238095	0.22496	1	328	tags=27%, list=20%, signal=32%
GO_MODULATION_OF_SYNAPTIC_TRANSMISSION	27	0.516915	1.45462	0.030303	0.224338	1	315	tags=48%, list=19%, signal=59%
GSE40277_EOS_AND_LEF1_TRANSDUCED_VS_CTRL_CD4_TCELL_UP	31	0.50483	1.45449	0.102941	0.197229	1	98	tags=19%, list=6%, signal=20%
GO_VASCULAR_PROCESS_IN_CIRCULATORY_SYSTEM	16	0.581801	1.45374	0.078125	0.198183	1	429	tags=50%, list=26%, signal=67%
GO_MITOCHONDRIAL_TRANSPORT	15	0.59266	1.45328	0.0735294	0.225573	1	135	tags=27%, list=8%, signal=29%
GSE26488_WT_VS_HDAC7_DELTAP_TG_OT2_THYMOCYTE_WITH_PEPTIDE_INJECTION_UP	20	0.530079	1.4528	0.0597015	0.199505	1	409	tags=55%, list=25%, signal=72%
FLORIO_NEOCORTEX_BASAL_RADIAL_GLIA_UP	27	0.515188	1.45279	0.0857143	0.199351	1	207	tags=26%, list=13%, signal=29%
GO_ENZYME_LINKED_RECEPTOR_PROTEIN_SIGNALING_PATHWAY	93	0.4311	1.45259	0.0126582	0.199441	1	218	tags=19%, list=13%, signal=21%
GSE25123_CTRL_VS_ROSIGLITAZONE_STIM_PPARG_KO_MACROPHAGE_UP	22	0.544357	1.45254	0.0625	0.199381	1	302	tags=50%, list=18%, signal=60%
HALLMARK_PROTEIN_SECRETION	15	0.575154	1.45254	0.0746269	0.199228	1	310	tags=40%, list=19%, signal=49%
GSE45365_NK_CELL_VS_CD11B_DC_MCMV_INFECTION_DN	30	0.522689	1.4525	0.0434783	0.199137	1	355	tags=37%, list=22%, signal=46%
GSE1925_CTRL_VS_3H_IFNG_STIM_IFNG_PRIMED_MACROPHAGE_UP	23	0.539144	1.45228	0.0869565	0.199329	1	225	tags=35%, list=14%, signal=40%
GO_ANTIGEN_PROCESSING_AND_PRESENTATION_OF_PEPTIDE_ANTIGEN_VIA_MHC_CLASS_I	16	0.586571	1.45227	0.107692	0.199184	1	347	tags=50%, list=21%, signal=63%
GSE10273_HIGH_VS_LOW_IL7_TREATED_IRF4_8_NULL_PRE_BCELL_DN	25	0.553422	1.45223	0.0285714	0.199046	1	299	tags=40%, list=18%, signal=48%
GO_RESPONSE_TO_STEROID_HORMONE	60	0.44862	1.45163	0.0121951	0.199762	1	250	tags=27%, list=15%, signal=30%
GO_REGULATION_OF_VIRAL_GENOME_REPLICATION	16	0.614208	1.4512	0.0476191	0.228115	1	120	tags=31%, list=7%, signal=33%
GSE16450_CTRL_VS_IFNA_12H_STIM_IMMATURE_NEURON_CELL_LINE_DN	17	0.5817	1.45112	0.0983607	0.200321	1	155	tags=29%, list=9%, signal=32%
GO_POSITIVE_REGULATION_OF_VASCULATURE_DEVELOPMENT	18	0.583808	1.4511	0.0819672	0.200199	1	166	tags=28%, list=10%, signal=31%
GO_REGULATION_OF_GROWTH	91	0.421867	1.45006	0.0131579	0.201758	1	379	tags=34%, list=23%, signal=42%
GSE17721_CPG_VS_GARDIQUIMOD_1H_BMDC_UP	33	0.485266	1.4499	0.0757576	0.201806	1	239	tags=27%, list=15%, signal=31%
SABATES_COLORECTAL_ADENOMA_UP	19	0.567448	1.44983	0.046875	0.201777	1	169	tags=47%, list=10%, signal=52%
GSE21546_UNSTIM_VS_ANTI_CD3_STIM_SAP1A_KO_DP_THYMOCYTES_UP	28	0.539115	1.44965	0.0131579	0.201825	1	244	tags=36%, list=15%, signal=41%
GO_POSITIVE_REGULATION_OF_REACTIVE_OXYGEN_SPECIES_METABOLIC_PROCESS	17	0.543838	1.44961	0	0.201734	1	338	tags=35%, list=21%, signal=44%
NAGASHIMA_EGF_SIGNALING_UP	17	0.568822	1.44959	0.0571429	0.201626	1	157	tags=35%, list=10%, signal=39%
GSE43955_10H_VS_60H_ACT_CD4_TCELL_WITH_TGFB_IL6_DN	31	0.489752	1.44955	0.05	0.201542	1	253	tags=32%, list=15%, signal=37%
GSE29949_MICROGLIA_BRAIN_VS_CD8_NEG_DC_SPLEEN_DN	30	0.50888	1.44907	0.0428571	0.202127	1	166	tags=23%, list=10%, signal=25%
GSE3982_BCELL_VS_BASOPHIL_DN	23	0.523119	1.44899	0.0555556	0.202144	1	479	tags=61%, list=29%, signal=85%
GO_NEGATIVE_REGULATION_OF_SEQUENCE_SPECIFIC_DNA_BINDING_TRANSCRIPTION_FACTOR_ACTIVITY	15	0.588029	1.4488	0.0655738	0.231964	1	254	tags=40%, list=15%, signal=47%
GSE22935_WT_VS_MYD88_KO_MACROPHAGE_UP	33	0.508094	1.44867	0.0526316	0.202456	1	294	tags=33%, list=18%, signal=40%
GSE360_DC_VS_MAC_T_GONDII_UP	18	0.557447	1.44828	0.0178571	0.202924	1	195	tags=22%, list=12%, signal=25%
RSRFC4_Q2	31	0.497335	1.44801	0	0.232369	1	255	tags=29%, list=16%, signal=34%
GO_REGULATION_OF_CELL_ACTIVATION	58	0.459139	1.4474	0.0405405	0.204071	1	485	tags=53%, list=30%, signal=73%
GSE7219_UNSTIM_VS_LPS_AND_ANTI_CD40_STIM_NIK_NFKB2_KO_DC_UP	25	0.528696	1.44717	0.0416667	0.204303	1	197	tags=28%, list=12%, signal=31%
GSE24210_IL35_TREATED_VS_RESTING_TREG_DN	17	0.577954	1.44706	0.0597015	0.204326	1	304	tags=41%, list=19%, signal=50%
GSE13484_UNSTIM_VS_12H_YF17D_VACCINE_STIM_PBMC_DN	32	0.506759	1.44628	0.0151515	0.205524	1	487	tags=53%, list=30%, signal=74%
HFH8_01	22	0.54452	1.44581	0.057971	0.206072	1	364	tags=50%, list=22%, signal=63%
GSE30153_LUPUS_VS_HEALTHY_DONOR_BCELL_UP	23	0.538039	1.4458	0.0597015	0.205916	1	234	tags=30%, list=14%, signal=35%
PUIFFE_INVASION_INHIBITED_BY_ASCITES_DN	15	0.583469	1.44503	0.0666667	0.207026	1	253	tags=33%, list=15%, signal=39%
GO_HOMEOSTASIS_OF_NUMBER_OF_CELLS	26	0.556655	1.44488	0.03125	0.236352	1	339	tags=50%, list=21%, signal=62%
GO_CENTRAL_NERVOUS_SYSTEM_NEURON_DIFFERENTIATION	15	0.581465	1.44463	0.0689655	0.207539	1	233	tags=33%, list=14%, signal=39%
GSE43955_TH0_VS_TGFB_IL6_IL23_TH17_ACT_CD4_TCELL_60H_UP	31	0.498197	1.44461	0.0333333	0.207421	1	250	tags=32%, list=15%, signal=37%
GO_NEGATIVE_REGULATION_OF_TRANSPORT	60	0.443156	1.44448	0.0405405	0.235984	1	40	tags=12%, list=2%, signal=12%
GSE9988_LPS_VS_CTRL_TREATED_MONOCYTE_UP	37	0.467219	1.44407	0.0447761	0.208126	1	260	tags=38%, list=16%, signal=44%
GSE41867_DAY15_EFFECTOR_VS_DAY30_MEMORY_CD8_TCELL_LCMV_ARMSTRONG_UP	25	0.515068	1.44403	0.0704225	0.20803	1	472	tags=40%, list=29%, signal=55%
GO_NEGATIVE_REGULATION_OF_BINDING	24	0.53124	1.44354	0.0666667	0.208719	1	386	tags=50%, list=24%, signal=64%
MYOD_Q6_01	24	0.549292	1.4433	0.0447761	0.237355	1	281	tags=38%, list=17%, signal=45%
GSE17721_PAM3CSK4_VS_CPG_16H_BMDC_DN	21	0.549129	1.44294	0.0945946	0.209583	1	347	tags=33%, list=21%, signal=42%
TGCCAAR_NF1_Q6	77	0.435081	1.44257	0.0447761	0.237767	1	263	tags=23%, list=16%, signal=27%
GSE17721_4_VS_24H_CPG_BMDC_UP	15	0.600457	1.44248	0.0138889	0.210138	1	425	tags=67%, list=26%, signal=89%
GSE22886_NAIVE_CD8_TCELL_VS_DC_DN	34	0.514107	1.4424	0.0422535	0.210141	1	225	tags=41%, list=14%, signal=47%
GSE21360_PRIMARY_VS_TERTIARY_MEMORY_CD8_TCELL_UP	28	0.515247	1.44216	0.0434783	0.210312	1	261	tags=39%, list=16%, signal=46%
GSE3982_NKCELL_VS_TH2_UP	18	0.529596	1.44207	0.0307692	0.210346	1	243	tags=39%, list=15%, signal=45%
GO_NEGATIVE_REGULATION_OF_GROWTH	39	0.499708	1.44196	0.027027	0.210333	1	270	tags=33%, list=16%, signal=39%
GSE43955_TH0_VS_TGFB_IL6_IL23_TH17_ACT_CD4_TCELL_52H_UP	30	0.526246	1.44192	0.0289855	0.210229	1	350	tags=50%, list=21%, signal=62%
SMITH_TERT_TARGETS_DN	19	0.588754	1.44151	0.0149254	0.210774	1	250	tags=42%, list=15%, signal=49%
GSE3982_MEMORY_CD4_TCELL_VS_TH2_UP	27	0.481685	1.44145	0.125	0.210746	1	249	tags=26%, list=15%, signal=30%
GO_REGULATION_OF_CELL_ACTIVATION	58	0.459139	1.44143	0.025	0.23904	1	485	tags=53%, list=30%, signal=73%
MODULE_93	28	0.493251	1.44132	0.0461538	0.210855	1	294	tags=32%, list=18%, signal=38%
GSE43955_TH0_VS_TGFB_IL6_TH17_ACT_CD4_TCELL_1H_DN	21	0.551016	1.44104	0.0714286	0.211063	1	410	tags=43%, list=25%, signal=56%
GSE39556_UNTREATED_VS_3H_POLYIC_INJ_MOUSE_CD8A_DC_DN	33	0.495135	1.44078	0.0769231	0.211415	1	397	tags=45%, list=24%, signal=59%
HNF6_Q6	21	0.535307	1.44057	0.0666667	0.211585	1	362	tags=48%, list=22%, signal=60%
KOYAMA_SEMA3B_TARGETS_UP	36	0.471031	1.44051	0.0294118	0.211526	1	324	tags=42%, list=20%, signal=51%
COULOUARN_TEMPORAL_TGFB1_SIGNATURE_DN	19	0.55887	1.44024	0.0405405	0.211877	1	243	tags=26%, list=15%, signal=31%
GSE21063_WT_VS_NFATC1_KO_3H_ANTI_IGM_STIM_BCELL_DN	28	0.528	1.4402	0.03125	0.21178	1	234	tags=36%, list=14%, signal=41%
RIGGINS_TAMOXIFEN_RESISTANCE_DN	31	0.487659	1.44007	0.030303	0.211835	1	211	tags=26%, list=13%, signal=29%
KARLSSON_TGFB1_TARGETS_DN	26	0.514239	1.44	0.0684932	0.211776	1	402	tags=46%, list=25%, signal=60%
GO_REGULATION_OF_CYTOPLASMIC_TRANSPORT	67	0.422237	1.43978	0.0131579	0.240543	1	362	tags=33%, list=22%, signal=40%
GSE5589_IL6_KO_VS_IL10_KO_LPS_AND_IL10_STIM_MACROPHAGE_45MIN_UP	20	0.561022	1.4397	0.118644	0.212111	1	375	tags=40%, list=23%, signal=51%
GO_POSITIVE_REGULATION_OF_LOCOMOTION	58	0.464277	1.43927	0.0379747	0.240454	1	385	tags=33%, list=23%, signal=41%
GSE36476_CTRL_VS_TSST_ACT_40H_MEMORY_CD4_TCELL_OLD_UP	17	0.553266	1.439	0.056338	0.213248	1	192	tags=24%, list=12%, signal=26%
GO_SECRETION_BY_CELL	61	0.438319	1.43875	0	0.213491	1	343	tags=33%, list=21%, signal=40%
GSE10325_BCELL_VS_MYELOID_DN	25	0.544592	1.43875	0.0625	0.213332	1	350	tags=48%, list=21%, signal=60%
GO_RESPONSE_TO_HYDROGEN_PEROXIDE	18	0.550493	1.43872	0.0454545	0.213227	1	132	tags=28%, list=8%, signal=30%
GO_ION_TRANSPORT	102	0.414463	1.43856	0	0.240929	1	276	tags=26%, list=17%, signal=30%
GSE17186_NAIVE_VS_CD21LOW_TRANSITIONAL_BCELL_UP	25	0.551528	1.43801	0.0136986	0.214088	1	493	tags=56%, list=30%, signal=79%
GO_RESPONSE_TO_TEMPERATURE_STIMULUS	18	0.568006	1.438	0.0869565	0.240805	1	40	tags=17%, list=2%, signal=17%
LIM_MAMMARY_STEM_CELL_DN	56	0.478498	1.4379	0.0142857	0.21408	1	337	tags=39%, list=21%, signal=48%
GO_MUSCLE_CELL_DEVELOPMENT	17	0.588554	1.43759	0.0655738	0.240434	1	281	tags=47%, list=17%, signal=56%
GSE37532_TREG_VS_TCONV_CD4_TCELL_FROM_LN_DN	20	0.533213	1.43684	0.129032	0.215838	1	191	tags=30%, list=12%, signal=34%
GO_NEGATIVE_REGULATION_OF_TRANSPORT	60	0.443156	1.43682	0.0625	0.215716	1	40	tags=12%, list=2%, signal=12%
GSE42021_TREG_PLN_VS_CD24HI_TREG_THYMUS_UP	38	0.48254	1.43668	0.0555556	0.215813	1	302	tags=37%, list=18%, signal=44%
GSE31082_DN_VS_CD4_SP_THYMOCYTE_DN	29	0.518582	1.43645	0.0555556	0.216061	1	129	tags=24%, list=8%, signal=26%
GO_RESPONSE_TO_HEAT	15	0.617056	1.43641	0.046875	0.241423	1	40	tags=20%, list=2%, signal=20%
GSE21670_TGFB_VS_IL6_TREATED_STAT3_KO_CD4_TCELL_DN	23	0.543289	1.43639	0.0694445	0.215984	1	176	tags=30%, list=11%, signal=34%
GO_ANTIGEN_PROCESSING_AND_PRESENTATION_OF_PEPTIDE_ANTIGEN_VIA_MHC_CLASS_I	16	0.586571	1.43601	0.0606061	0.241136	1	347	tags=50%, list=21%, signal=63%
GO_PROTEIN_SECRETION	16	0.522051	1.4358	0.046875	0.240647	1	99	tags=19%, list=6%, signal=20%
GSE17721_LPS_VS_CPG_24H_BMDC_UP	24	0.551272	1.43569	0.0972222	0.216907	1	237	tags=33%, list=14%, signal=38%
GSE17580_TREG_VS_TEFF_S_MANSONI_INF_UP	37	0.485726	1.43565	0.0447761	0.216868	1	204	tags=32%, list=12%, signal=36%
GSE3982_EOSINOPHIL_VS_TH2_UP	26	0.501635	1.43541	0.109375	0.217061	1	594	tags=69%, list=36%, signal=107%
GO_CELL_CHEMOTAXIS	25	0.513278	1.43529	0.0461538	0.240483	1	244	tags=40%, list=15%, signal=46%
GSE5679_CTRL_VS_PPARG_LIGAND_ROSIGLITAZONE_TREATED_DC_DN	23	0.543228	1.43464	0.0540541	0.21813	1	565	tags=57%, list=34%, signal=85%
GO_MODULATION_OF_SYNAPTIC_TRANSMISSION	27	0.516915	1.4345	0.03125	0.218172	1	315	tags=48%, list=19%, signal=59%
ENK_UV_RESPONSE_EPIDERMIS_DN	83	0.3942	1.43429	0.0416667	0.218349	1	543	tags=51%, list=33%, signal=72%
LMO2COM_02	27	0.518232	1.43425	0.0405405	0.218263	1	477	tags=52%, list=29%, signal=72%
GO_VASCULAR_PROCESS_IN_CIRCULATORY_SYSTEM	16	0.581801	1.43425	0.0655738	0.241338	1	429	tags=50%, list=26%, signal=67%
GO_EXTRINSIC_APOPTOTIC_SIGNALING_PATHWAY	16	0.580452	1.43413	0.0606061	0.240621	1	135	tags=31%, list=8%, signal=34%
WANG_SMARCE1_TARGETS_DN	62	0.455085	1.43411	0.025974	0.218357	1	269	tags=29%, list=16%, signal=33%
MODULE_220	40	0.475942	1.43407	0.0394737	0.218316	1	335	tags=38%, list=20%, signal=46%
GSE14769_UNSTIM_VS_360MIN_LPS_BMDM_DN	18	0.540735	1.43345	0.137255	0.219134	1	48	tags=17%, list=3%, signal=17%
GSE2770_TGFB_AND_IL4_VS_IL12_TREATED_ACT_CD4_TCELL_2H_DN	30	0.507509	1.43344	0.0704225	0.218996	1	213	tags=33%, list=13%, signal=38%
GSE17721_0.5H_VS_8H_LPS_BMDC_DN	35	0.496202	1.43328	0.0273973	0.219104	1	261	tags=37%, list=16%, signal=43%
GO_POSITIVE_REGULATION_OF_IMMUNE_RESPONSE	63	0.444697	1.43315	0.0540541	0.219189	1	347	tags=37%, list=21%, signal=45%
GSE7852_LN_VS_THYMUS_TCONV_UP	25	0.53024	1.43282	0.0322581	0.219647	1	161	tags=32%, list=10%, signal=35%
GO_REGULATION_OF_HOMEOSTATIC_PROCESS	68	0.437089	1.43229	0.0512821	0.242994	1	266	tags=28%, list=16%, signal=32%
GSE41867_NAIVE_VS_DAY6_LCMV_EFFECTOR_CD8_TCELL_UP	27	0.521207	1.43184	0.0606061	0.221158	1	516	tags=56%, list=31%, signal=80%
MODULE_317	49	0.439595	1.43152	0.0266667	0.221465	1	112	tags=22%, list=7%, signal=23%
GSE40666_NAIVE_VS_EFFECTOR_CD8_TCELL_UP	26	0.521997	1.43118	0.0441177	0.221809	1	529	tags=62%, list=32%, signal=89%
GSE30971_WBP7_HET_VS_KO_MACROPHAGE_DN	30	0.508449	1.43078	0.0555556	0.222286	1	264	tags=33%, list=16%, signal=39%
GO_TRANSMEMBRANE_RECEPTOR_PROTEIN_SERINE_THREONINE_KINASE_SIGNALING_PATHWAY	25	0.519895	1.43075	0.0714286	0.222132	1	20	tags=12%, list=1%, signal=12%
GSE42021_TREG_PLN_VS_CD24INT_TREG_THYMUS_UP	38	0.467786	1.43075	0.0483871	0.221977	1	332	tags=32%, list=20%, signal=39%
TGCTGAY_UNKNOWN	59	0.460225	1.43057	0.0126582	0.245316	1	95	tags=12%, list=6%, signal=12%
GO_REGULATION_OF_CYTOPLASMIC_TRANSPORT	67	0.422237	1.43049	0.038961	0.2222	1	362	tags=33%, list=22%, signal=40%
GSE339_EX_VIVO_VS_IN_CULTURE_CD4POS_DC_DN	26	0.495238	1.43023	0.0675676	0.222373	1	264	tags=23%, list=16%, signal=27%
GO_REGULATION_OF_TRANSCRIPTION_FACTOR_IMPORT_INTO_NUCLEUS	18	0.57795	1.43012	0.0714286	0.222397	1	465	tags=50%, list=28%, signal=69%
GSE39152_BRAIN_VS_SPLEEN_CD103_NEG_MEMORY_CD8_TCELL_UP	31	0.493769	1.43002	0.0169492	0.222346	1	350	tags=35%, list=21%, signal=44%
GSE9988_LOW_LPS_VS_VEHICLE_TREATED_MONOCYTE_UP	36	0.50578	1.42992	0.0322581	0.222341	1	260	tags=39%, list=16%, signal=45%
GO_POSITIVE_REGULATION_OF_CELL_DEATH	104	0.425541	1.42985	0	0.22229	1	335	tags=37%, list=20%, signal=43%
MOREAUX_B_LYMPHOCYTE_MATURATION_BY_TACI_UP	15	0.59184	1.42952	0.0806452	0.222608	1	351	tags=47%, list=21%, signal=59%
GSE43957_UNTREATED_VS_NACL_TREATED_ANTI_CD3_CD28_STIM_CD4_TCELL_UP	19	0.574123	1.42945	0.0677966	0.222565	1	131	tags=21%, list=8%, signal=23%
DELPUECH_FOXO3_TARGETS_UP	44	0.474076	1.42924	0.0142857	0.222713	1	340	tags=41%, list=21%, signal=50%
GSE15930_STIM_VS_STIM_AND_TRICHOSTATINA_48H_CD8_T_CELL_UP	34	0.495283	1.42916	0.0454545	0.222648	1	374	tags=38%, list=23%, signal=49%
ESC_J1_UP_EARLY.V1_UP	21	0.524488	1.42912	0.0615385	0.222524	1	245	tags=43%, list=15%, signal=50%
MIYAGAWA_TARGETS_OF_EWSR1_ETS_FUSIONS_DN	32	0.523532	1.42911	0.057971	0.222386	1	221	tags=25%, list=13%, signal=28%
GSE16450_IMMATURE_VS_MATURE_NEURON_CELL_LINE_12H_IFNA_STIM_UP	27	0.521576	1.42905	0.0615385	0.222321	1	224	tags=33%, list=14%, signal=38%
GSE15735_CTRL_VS_HDAC_INHIBITOR_TREATED_CD4_TCELL_12H_DN	24	0.519789	1.42844	0.0655738	0.223194	1	505	tags=63%, list=31%, signal=89%
GSE22025_TGFB1_VS_TGFB1_AND_PROGESTERONE_TREATED_CD4_TCELL_DN	20	0.528903	1.42843	0.119403	0.223048	1	152	tags=30%, list=9%, signal=33%
GO_EXTRINSIC_APOPTOTIC_SIGNALING_PATHWAY	16	0.580452	1.42837	0.0461538	0.222946	1	135	tags=31%, list=8%, signal=34%
GSE43863_NAIVE_VS_MEMORY_TFH_CD4_TCELL_D150_LCMV_UP	22	0.497395	1.42835	0.0625	0.222816	1	222	tags=32%, list=14%, signal=36%
GSE2770_TGFB_AND_IL4_ACT_VS_ACT_CD4_TCELL_48H_UP	29	0.49455	1.42791	0.0454545	0.223292	1	291	tags=31%, list=18%, signal=37%
GSE17721_CPG_VS_GARDIQUIMOD_12H_BMDC_UP	25	0.504497	1.42787	0.0555556	0.223182	1	28	tags=12%, list=2%, signal=12%
GAZDA_DIAMOND_BLACKFAN_ANEMIA_ERYTHROID_DN	51	0.469812	1.42772	0.0410959	0.223256	1	288	tags=39%, list=18%, signal=46%
GSE9006_HEALTHY_VS_TYPE_2_DIABETES_PBMC_AT_DX_DN	34	0.477455	1.42741	0.0327869	0.223657	1	329	tags=35%, list=20%, signal=43%
GO_SECRETION	70	0.414057	1.4274	0.0365854	0.223504	1	343	tags=31%, list=21%, signal=38%
NFKB_Q6	32	0.495727	1.42723	0.08	0.251256	1	332	tags=31%, list=20%, signal=38%
CYCLIN_D1_KE_.V1_DN	23	0.532611	1.42717	0.0625	0.22373	1	243	tags=30%, list=15%, signal=35%
GSE24142_ADULT_VS_FETAL_DN2_THYMOCYTE_UP	28	0.510591	1.4268	0.0606061	0.224095	1	246	tags=39%, list=15%, signal=45%
GO_NUCLEAR_OUTER_MEMBRANE_ENDOPLASMIC_RETICULUM_MEMBRANE_NETWORK	107	0.406675	1.42658	0	0.251556	1	541	tags=44%, list=33%, signal=61%
MEISSNER_NPC_HCP_WITH_H3K4ME2	32	0.487854	1.42645	0.0428571	0.224422	1	125	tags=19%, list=8%, signal=20%
MODULE_1	62	0.448015	1.42568	0.0833333	0.225469	1	255	tags=29%, list=16%, signal=33%
GSE13306_TREG_RA_VS_TCONV_RA_DN	18	0.546987	1.42527	0.0597015	0.225985	1	271	tags=22%, list=17%, signal=26%
LANDIS_ERBB2_BREAST_TUMORS_324_DN	20	0.551913	1.42527	0.09375	0.225824	1	494	tags=45%, list=30%, signal=64%
GSE360_HIGH_VS_LOW_DOSE_B_MALAYI_MAC_UP	31	0.492101	1.42488	0.037037	0.22622	1	320	tags=32%, list=20%, signal=39%
GSE17721_CTRL_VS_PAM3CSK4_2H_BMDC_DN	25	0.523075	1.42459	0.109589	0.226471	1	28	tags=16%, list=2%, signal=16%
GO_NUCLEAR_OUTER_MEMBRANE_ENDOPLASMIC_RETICULUM_MEMBRANE_NETWORK	107	0.406675	1.42437	0.0113636	0.226622	1	541	tags=44%, list=33%, signal=61%
GO_REGULATION_OF_ACUTE_INFLAMMATORY_RESPONSE	16	0.567045	1.42422	0.0298507	0.226671	1	185	tags=25%, list=11%, signal=28%
GSE33513_TCF7_KO_VS_HET_EARLY_THYMIC_PROGENITOR_UP	29	0.50385	1.42416	0.0735294	0.226604	1	332	tags=31%, list=20%, signal=38%
CUI_TCF21_TARGETS_2_DN	93	0.410419	1.42397	0.0344828	0.226885	1	469	tags=41%, list=29%, signal=54%
GSE29949_CD8_POS_DC_SPLEEN_VS_DC_BRAIN_DN	22	0.528634	1.42372	0.0298507	0.227106	1	296	tags=41%, list=18%, signal=49%
TGCCAAR_NF1_Q6	77	0.435081	1.42352	0.037037	0.227284	1	263	tags=23%, list=16%, signal=27%
GSE17721_PAM3CSK4_VS_GADIQUIMOD_24H_BMDC_DN	34	0.473032	1.42321	0.0769231	0.227672	1	406	tags=44%, list=25%, signal=57%
GSE17974_IL4_AND_ANTI_IL12_VS_UNTREATED_12H_ACT_CD4_TCELL_DN	19	0.545177	1.42317	0.0454545	0.227597	1	234	tags=42%, list=14%, signal=49%
GO_NEURON_DEVELOPMENT	81	0.417328	1.42257	0	0.258768	1	358	tags=36%, list=22%, signal=44%
GO_CELLULAR_RESPONSE_TO_ORGANIC_CYCLIC_COMPOUND	78	0.408303	1.42249	0.0519481	0.228611	1	245	tags=22%, list=15%, signal=24%
GO_SIDE_OF_MEMBRANE	45	0.465885	1.42224	0.0533333	0.228766	1	354	tags=36%, list=22%, signal=44%
FOSTER_KDM1A_TARGETS_UP	30	0.519941	1.42224	0.0634921	0.228619	1	318	tags=37%, list=19%, signal=45%
GSE24142_DN2_VS_DN3_THYMOCYTE_ADULT_UP	31	0.490179	1.42216	0.0704225	0.228565	1	277	tags=45%, list=17%, signal=53%
GSE13547_WT_VS_ZFX_KO_BCELL_ANTI_IGM_STIM_12H_DN	19	0.574209	1.42215	0.0597015	0.228433	1	162	tags=32%, list=10%, signal=35%
AMIT_EGF_RESPONSE_480_HELA	28	0.498164	1.42215	0.0588235	0.228272	1	481	tags=50%, list=29%, signal=70%
GSE2585_CD80_HIGH_VS_LOW_AIRE_KO_MTEC_UP	20	0.546558	1.42204	0.0606061	0.228284	1	335	tags=40%, list=20%, signal=50%
HFH8_01	22	0.54452	1.42204	0.0491803	0.25919	1	364	tags=50%, list=22%, signal=63%
GSE5542_UNTREATED_VS_IFNG_TREATED_EPITHELIAL_CELLS_6H_UP	26	0.505966	1.42195	0.123077	0.228267	1	140	tags=23%, list=9%, signal=25%
GO_HEPARIN_BINDING	20	0.551256	1.42178	0.0307692	0.228371	1	87	tags=25%, list=5%, signal=26%
CTAWWWATA_RSRFC4_Q2	44	0.454741	1.42141	0.057971	0.228862	1	263	tags=25%, list=16%, signal=29%
GSE22140_GERMFREE_VS_SPF_MOUSE_CD4_TCELL_DN	47	0.471336	1.42127	0.0789474	0.228937	1	362	tags=34%, list=22%, signal=42%
GSE18281_SUBCAPSULAR_VS_CENTRAL_CORTICAL_REGION_OF_THYMUS_UP	20	0.547764	1.42114	0.0819672	0.228926	1	221	tags=35%, list=13%, signal=40%
RYTTCCTG_ETS2_B	99	0.410764	1.42113	0.0246914	0.259766	1	318	tags=27%, list=19%, signal=32%
GO_TRANSMEMBRANE_RECEPTOR_PROTEIN_TYROSINE_KINASE_SIGNALING_PATHWAY	67	0.442681	1.42102	0	0.228873	1	328	tags=27%, list=20%, signal=32%
GO_POSITIVE_REGULATION_OF_PEPTIDASE_ACTIVITY	22	0.507748	1.42092	0.106061	0.259115	1	256	tags=36%, list=16%, signal=43%
CEBPA_01	24	0.483508	1.42085	0.0985916	0.258279	1	255	tags=33%, list=16%, signal=39%
GSE11924_TH1_VS_TH2_CD4_TCELL_DN	18	0.558132	1.42046	0.031746	0.229648	1	170	tags=28%, list=10%, signal=31%
ONDER_CDH1_TARGETS_2_DN	82	0.41556	1.42039	0.0375	0.229607	1	355	tags=35%, list=22%, signal=43%
GSE2585_AIRE_KO_VS_WT_CD80_HIGH_MTEC_DN	25	0.510366	1.42	0.04	0.230037	1	385	tags=48%, list=23%, signal=62%
GO_TRANSMEMBRANE_RECEPTOR_PROTEIN_SERINE_THREONINE_KINASE_SIGNALING_PATHWAY	25	0.519895	1.41967	0.0151515	0.2593	1	20	tags=12%, list=1%, signal=12%
GO_POSITIVE_REGULATION_OF_MYELOID_CELL_DIFFERENTIATION	17	0.554053	1.41948	0.107692	0.258433	1	253	tags=35%, list=15%, signal=41%
GSE22886_NAIVE_CD4_TCELL_VS_12H_ACT_TH1_UP	29	0.505285	1.41948	0.0422535	0.230725	1	360	tags=38%, list=22%, signal=48%
GSE360_DC_VS_MAC_B_MALAYI_LOW_DOSE_DN	25	0.512726	1.41928	0.0441177	0.230849	1	106	tags=24%, list=6%, signal=25%
GO_GLYCEROLIPID_BIOSYNTHETIC_PROCESS	24	0.516369	1.41912	0.0735294	0.230887	1	527	tags=50%, list=32%, signal=73%
GO_NEGATIVE_REGULATION_OF_PEPTIDASE_ACTIVITY	34	0.486159	1.41906	0.0625	0.258434	1	423	tags=38%, list=26%, signal=50%
GSE46606_IRF4MID_VS_WT_CD40L_IL2_IL5_DAY3_STIMULATED_BCELL_DN	37	0.457933	1.41882	0.0476191	0.231166	1	401	tags=43%, list=24%, signal=56%
GSE17721_CTRL_VS_LPS_1H_BMDC_DN	26	0.53669	1.41871	0.0923077	0.231226	1	596	tags=73%, list=36%, signal=113%
GO_SYSTEM_PROCESS	122	0.399401	1.4186	0.0217391	0.231249	1	277	tags=26%, list=17%, signal=29%
GSE21927_SPLENIC_C26GM_TUMOROUS_VS_BONE_MARROW_MONOCYTES_UP	16	0.583654	1.41803	0.0909091	0.231968	1	292	tags=38%, list=18%, signal=45%
GSE22886_DC_VS_MONOCYTE_DN	31	0.506124	1.418	0.0540541	0.23185	1	347	tags=42%, list=21%, signal=52%
TONKS_TARGETS_OF_RUNX1_RUNX1T1_FUSION_HSC_DN	29	0.506274	1.41794	0.0571429	0.231773	1	379	tags=52%, list=23%, signal=66%
DARWICHE_PAPILLOMA_RISK_LOW_UP	19	0.544055	1.41785	0.0746269	0.231782	1	488	tags=53%, list=30%, signal=74%
GSE21380_TFH_VS_GERMINAL_CENTER_TFH_CD4_TCELL_UP	20	0.578956	1.41768	0.0757576	0.231897	1	186	tags=40%, list=11%, signal=45%
GSE33425_CD8_ALPHAALPHA_VS_ALPHABETA_CD161_HIGH_TCELL_UP	28	0.524688	1.41768	0.056338	0.231736	1	171	tags=29%, list=10%, signal=31%
GO_NEURON_DEVELOPMENT	81	0.417328	1.41763	0.025641	0.23166	1	358	tags=36%, list=22%, signal=44%
MODULE_180	15	0.62439	1.41751	0.015873	0.23174	1	219	tags=33%, list=13%, signal=38%
TSAI_RESPONSE_TO_IONIZING_RADIATION	28	0.501592	1.41729	0.0476191	0.231883	1	141	tags=25%, list=9%, signal=27%
GSE15735_CTRL_VS_HDAC_INHIBITOR_TREATED_CD4_TCELL_2H_UP	34	0.481971	1.4172	0.056338	0.231849	1	262	tags=32%, list=16%, signal=38%
STAT_Q6	28	0.491343	1.41719	0.0540541	0.261271	1	473	tags=50%, list=29%, signal=69%
GSE23308_WT_VS_MINERALCORTICOID_REC_KO_MACROPHAGE_CORTICOSTERONE_TREATED_DN	27	0.513988	1.41704	0.0833333	0.231872	1	209	tags=26%, list=13%, signal=29%
GO_REGULATION_OF_RESPONSE_TO_BIOTIC_STIMULUS	24	0.517748	1.41684	0.0384615	0.232008	1	492	tags=54%, list=30%, signal=76%
GO_POSITIVE_REGULATION_OF_APOPTOTIC_SIGNALING_PATHWAY	36	0.487841	1.41683	0.0540541	0.231855	1	326	tags=42%, list=20%, signal=51%
GSE20366_CD103_POS_VS_CD103_KLRG1_DP_TREG_DN	23	0.52034	1.41673	0.0735294	0.231815	1	156	tags=26%, list=10%, signal=28%
GSE28237_FOLLICULAR_VS_LATE_GC_BCELL_UP	23	0.510355	1.41636	0.09375	0.232175	1	105	tags=13%, list=6%, signal=14%
GSE15324_NAIVE_VS_ACTIVATED_CD8_TCELL_UP	18	0.610878	1.41636	0.030303	0.232022	1	291	tags=33%, list=18%, signal=40%
GO_CELL_ACTIVATION	86	0.405045	1.4158	0.0121951	0.232656	1	347	tags=31%, list=21%, signal=38%
GSE10240_IL22_VS_IL17_STIM_PRIMARY_BRONCHIAL_EPITHELIAL_CELLS_DN	20	0.555457	1.41579	0.0606061	0.232503	1	168	tags=30%, list=10%, signal=33%
BILD_HRAS_ONCOGENIC_SIGNATURE	47	0.44606	1.41572	0.0740741	0.232448	1	307	tags=32%, list=19%, signal=38%
GSE7460_CTRL_VS_TGFB_TREATED_ACT_TCONV_DN	22	0.512701	1.41566	0.0757576	0.232379	1	289	tags=32%, list=18%, signal=38%
GSE3720_UNSTIM_VS_PMA_STIM_VD2_GAMMADELTA_TCELL_UP	19	0.549155	1.4155	0.136364	0.232507	1	311	tags=32%, list=19%, signal=39%
GSE37534_GW1929_VS_PIOGLITAZONE_TREATED_CD4_TCELL_PPARG1_FOXP3_TRANSDUCED_UP	32	0.506326	1.41533	0.0298507	0.23264	1	241	tags=28%, list=15%, signal=32%
GSE27859_MACROPHAGE_VS_CD11C_INT_F480_HI_MACROPHAGE_UP	26	0.502685	1.4152	0.0483871	0.232676	1	330	tags=42%, list=20%, signal=52%
GO_REGULATION_OF_ION_HOMEOSTASIS	25	0.504757	1.41502	0.09375	0.264502	1	398	tags=40%, list=24%, signal=52%
WANG_RESPONSE_TO_GSK3_INHIBITOR_SB216763_UP	46	0.460369	1.41479	0.0441177	0.233174	1	383	tags=46%, list=23%, signal=58%
GSE18893_CTRL_VS_TNF_TREATED_TREG_24H_UP	27	0.531818	1.41474	0.0428571	0.233084	1	304	tags=44%, list=19%, signal=54%
GSE2405_HEAT_KILLED_LYSATE_VS_LIVE_A_PHAGOCYTOPHILUM_STIM_NEUTROPHIL_24H_UP	34	0.498005	1.41472	0.0327869	0.232931	1	306	tags=41%, list=19%, signal=50%
GSE17301_ACD3_ACD28_VS_ACD3_ACD28_AND_IFNA2_STIM_CD8_TCELL_DN	17	0.602821	1.41458	0.0535714	0.23296	1	140	tags=35%, list=9%, signal=38%
CHR21Q22	16	0.55779	1.41458	0.0769231	0.232801	1	240	tags=25%, list=15%, signal=29%
GSE29618_PDC_VS_MDC_DN	30	0.508615	1.41447	0.0441177	0.23281	1	294	tags=33%, list=18%, signal=40%
ZWANG_CLASS_3_TRANSIENTLY_INDUCED_BY_EGF	41	0.452296	1.41389	0.0133333	0.233679	1	375	tags=39%, list=23%, signal=49%
GSE40666_UNTREATED_VS_IFNA_STIM_STAT4_KO_EFFECTOR_CD8_TCELL_90MIN_UP	25	0.501159	1.41383	0.0655738	0.233582	1	110	tags=28%, list=7%, signal=30%
GO_REGULATION_OF_CELL_PROLIFERATION	197	0.37857	1.41343	0	0.266484	1	269	tags=24%, list=16%, signal=25%
GO_OXIDOREDUCTASE_ACTIVITY_ACTING_ON_PAIRED_DONORS_WITH_INCORPORATION_OR_REDUCTION_OF_MOLECULAR_OXYGEN	16	0.559365	1.41325	0.142857	0.265977	1	250	tags=38%, list=15%, signal=44%
GO_POSITIVE_REGULATION_OF_NF_KAPPAB_TRANSCRIPTION_FACTOR_ACTIVITY	15	0.541575	1.41324	0.0434783	0.265031	1	370	tags=53%, list=23%, signal=68%
CTAWWWATA_RSRFC4_Q2	44	0.454741	1.41324	0.0675676	0.264091	1	263	tags=25%, list=16%, signal=29%
GO_GLYCEROPHOSPHOLIPID_METABOLIC_PROCESS	35	0.484122	1.41324	0.08	0.234361	1	590	tags=51%, list=36%, signal=79%
STAT_Q6	28	0.491343	1.41307	0.0547945	0.234485	1	473	tags=50%, list=29%, signal=69%
GSE45365_NK_CELL_VS_CD8A_DC_MCMV_INFECTION_UP	17	0.542007	1.41302	0.0985916	0.234443	1	244	tags=41%, list=15%, signal=48%
GO_REGULATION_OF_INTRINSIC_APOPTOTIC_SIGNALING_PATHWAY	27	0.485821	1.41277	0.0793651	0.263998	1	326	tags=37%, list=20%, signal=45%
RSRFC4_01	36	0.47546	1.41274	0.0307692	0.234818	1	302	tags=28%, list=18%, signal=33%
GSE17721_LPS_VS_GARDIQUIMOD_16H_BMDC_UP	21	0.538637	1.41217	0.0757576	0.235475	1	241	tags=38%, list=15%, signal=44%
GSE27670_BLIMP1_VS_LMP1_TRANSDUCED_GC_BCELL_UP	27	0.50122	1.41217	0.0597015	0.235336	1	176	tags=30%, list=11%, signal=33%
GSE21927_SPLEEN_VS_TUMOR_MONOCYTE_C57BL6_UP	16	0.555577	1.4121	0.0806452	0.235323	1	356	tags=50%, list=22%, signal=63%
GO_RESPONSE_TO_TEMPERATURE_STIMULUS	18	0.568006	1.41151	0.0735294	0.236214	1	40	tags=17%, list=2%, signal=17%
GSE17301_ACD3_ACD28_VS_ACD3_ACD28_AND_IFNA5_STIM_CD8_TCELL_DN	28	0.504348	1.41137	0.0704225	0.236302	1	439	tags=50%, list=27%, signal=67%
GSE13306_RA_VS_UNTREATED_MEM_CD4_TCELL_UP	22	0.541228	1.4111	0.0666667	0.236646	1	268	tags=27%, list=16%, signal=32%
GSE369_SOCS3_KO_VS_IFNG_KO_LIVER_UP	18	0.558691	1.41108	0.0447761	0.236507	1	320	tags=50%, list=20%, signal=61%
KONDO_EZH2_TARGETS	26	0.50703	1.41104	0.0666667	0.236429	1	269	tags=31%, list=16%, signal=36%
GCNP_SHH_UP_EARLY.V1_DN	16	0.57709	1.41073	0.0694445	0.236807	1	263	tags=44%, list=16%, signal=52%
REACTOME_ANTIGEN_PROCESSING_UBIQUITINATION_PROTEASOME_DEGRADATION	29	0.504564	1.41068	0.0625	0.236757	1	521	tags=55%, list=32%, signal=79%
GO_REGULATION_OF_BLOOD_PRESSURE	16	0.560697	1.41059	0.0163934	0.236721	1	308	tags=44%, list=19%, signal=53%
GO_NEGATIVE_REGULATION_OF_SEQUENCE_SPECIFIC_DNA_BINDING_TRANSCRIPTION_FACTOR_ACTIVITY	15	0.588029	1.41049	0.0298507	0.236678	1	254	tags=40%, list=15%, signal=47%
GSE17721_PAM3CSK4_VS_GADIQUIMOD_24H_BMDC_UP	37	0.479302	1.41012	0.0649351	0.237076	1	412	tags=38%, list=25%, signal=49%
GSE9006_1MONTH_VS_4MONTH_POST_TYPE_1_DIABETES_DX_PBMC_UP	25	0.495136	1.4097	0.057971	0.237624	1	171	tags=28%, list=10%, signal=31%
GSE29617_DAY3_VS_DAY7_TIV_FLU_VACCINE_PBMC_2008_UP	21	0.532065	1.40964	0.0882353	0.237567	1	342	tags=48%, list=21%, signal=59%
GSE17721_12H_VS_24H_PAM3CSK4_BMDC_UP	26	0.492461	1.40952	0.0147059	0.237619	1	488	tags=54%, list=30%, signal=75%
GSE360_T_GONDII_VS_M_TUBERCULOSIS_MAC_DN	23	0.515765	1.40941	0.0972222	0.237686	1	136	tags=26%, list=8%, signal=28%
CREIGHTON_ENDOCRINE_THERAPY_RESISTANCE_2	38	0.481418	1.40922	0.0533333	0.237841	1	210	tags=29%, list=13%, signal=32%
GO_PHOSPHATIDYLINOSITOL_METABOLIC_PROCESS	24	0.496471	1.40911	0.0571429	0.271273	1	373	tags=33%, list=23%, signal=43%
CAGCTG_AP4_Q5	137	0.384182	1.40898	0.0215054	0.238139	1	395	tags=33%, list=24%, signal=40%
GSE34179_THPOK_KO_VS_WT_VA14I_NKTCELL_UP	20	0.51894	1.40898	0.057971	0.238007	1	371	tags=40%, list=23%, signal=51%
GSE3982_DC_VS_BASOPHIL_DN	25	0.490785	1.40887	0.0757576	0.238004	1	375	tags=36%, list=23%, signal=46%
GO_REGULATION_OF_RESPONSE_TO_BIOTIC_STIMULUS	24	0.517748	1.40878	0.0491803	0.270975	1	492	tags=54%, list=30%, signal=76%
MODULE_324	18	0.598852	1.40867	0.0634921	0.238138	1	543	tags=56%, list=33%, signal=82%
GSE16697_CD4_TCELL_VS_TFH_CD4_TCELL_DN	24	0.528478	1.40835	0.08	0.238511	1	222	tags=33%, list=14%, signal=38%
MODULE_301	15	0.581444	1.40833	0.0701754	0.238359	1	206	tags=40%, list=13%, signal=45%
GO_OXIDOREDUCTASE_ACTIVITY_ACTING_ON_PAIRED_DONORS_WITH_INCORPORATION_OR_REDUCTION_OF_MOLECULAR_OXYGEN	16	0.559365	1.4083	0.0714286	0.238267	1	250	tags=38%, list=15%, signal=44%
GSE7509_UNSTIM_VS_TNFA_IL1B_IL6_PGE_STIM_DC_UP	34	0.47078	1.4082	0.038961	0.238244	1	107	tags=24%, list=7%, signal=25%
GO_PEPTIDYL_TYROSINE_MODIFICATION	20	0.484313	1.40698	0.0769231	0.273759	1	205	tags=25%, list=13%, signal=28%
GSE21774_CD62L_POS_CD56_BRIGHT_VS_CD62L_NEG_CD56_DIM_NK_CELL_UP	23	0.503713	1.40695	0.0869565	0.240296	1	124	tags=26%, list=8%, signal=28%
REACTOME_SIGNALING_BY_GPCR	50	0.450137	1.40695	0.0882353	0.240143	1	276	tags=26%, list=17%, signal=30%
GSE32164_RESTING_DIFFERENTIATED_VS_CMYC_INHIBITED_MACROPHAGE_DN	32	0.468276	1.40684	0.0540541	0.240193	1	253	tags=28%, list=15%, signal=33%
AP2REP_01	23	0.509228	1.40676	0.0634921	0.240183	1	401	tags=39%, list=24%, signal=51%
COLINA_TARGETS_OF_4EBP1_AND_4EBP2	73	0.431085	1.4063	0.0481928	0.240688	1	253	tags=34%, list=15%, signal=39%
GO_REGULATION_OF_CELLULAR_COMPONENT_BIOGENESIS	89	0.393482	1.40581	0.0246914	0.241369	1	339	tags=30%, list=21%, signal=36%
GO_REGULATION_OF_NEURON_DEATH	45	0.446355	1.40571	0.0533333	0.275325	1	419	tags=44%, list=26%, signal=58%
GO_RESPONSE_TO_TOXIC_SUBSTANCE	39	0.463536	1.40547	0.028169	0.241778	1	238	tags=28%, list=15%, signal=32%
GO_GLYCEROLIPID_METABOLIC_PROCESS	39	0.450777	1.40538	0.0645161	0.241759	1	590	tags=49%, list=36%, signal=74%
LEE_AGING_NEOCORTEX_UP	16	0.558575	1.40519	0.0819672	0.241836	1	159	tags=25%, list=10%, signal=27%
GSE32533_MIR17_KO_VS_MIR17_OVEREXPRESS_ACT_CD4_TCELL_UP	21	0.496171	1.40499	0.084507	0.242006	1	327	tags=43%, list=20%, signal=53%
GO_CELL_ACTIVATION	86	0.405045	1.40428	0.0131579	0.277068	1	347	tags=31%, list=21%, signal=38%
GSE7460_FOXP3_MUT_VS_WT_ACT_TCONV_UP	25	0.503447	1.40384	0.0714286	0.243731	1	237	tags=36%, list=14%, signal=41%
GSE40443_INDUCED_VS_TOTAL_TREG_UP	39	0.47918	1.40357	0.08	0.244009	1	350	tags=44%, list=21%, signal=54%
GSE11961_MEMORY_BCELL_DAY7_VS_GERMINAL_CENTER_BCELL_DAY40_UP	28	0.489753	1.40332	0.0704225	0.244313	1	129	tags=21%, list=8%, signal=23%
GSE26343_UNSTIM_VS_LPS_STIM_NFAT5_KO_MACROPHAGE_UP	37	0.481106	1.4033	0.0857143	0.244185	1	460	tags=54%, list=28%, signal=73%
BROWNE_HCMV_INFECTION_48HR_DN	72	0.413845	1.40323	0.0379747	0.244178	1	416	tags=38%, list=25%, signal=48%
GO_REGULATION_OF_ION_HOMEOSTASIS	25	0.504757	1.40321	0.0625	0.244071	1	398	tags=40%, list=24%, signal=52%
CAGCTG_AP4_Q5	137	0.384182	1.40316	0.0246914	0.278406	1	395	tags=33%, list=24%, signal=40%
GSE360_CTRL_VS_T_GONDII_DC_DN	29	0.490998	1.40308	0.0625	0.244132	1	237	tags=41%, list=14%, signal=48%
SWEET_LUNG_CANCER_KRAS_DN	49	0.43512	1.40308	0.0394737	0.243984	1	250	tags=31%, list=15%, signal=35%
GO_NEGATIVE_REGULATION_OF_BINDING	24	0.53124	1.40291	0.0677966	0.277947	1	386	tags=50%, list=24%, signal=64%
CREIGHTON_ENDOCRINE_THERAPY_RESISTANCE_3	91	0.401536	1.40285	0.0379747	0.244173	1	469	tags=42%, list=29%, signal=55%
GSE369_PRE_VS_POST_IL6_INJECTION_IFNG_KO_LIVER_DN	20	0.527772	1.40264	0.102941	0.24436	1	171	tags=30%, list=10%, signal=33%
GO_NEGATIVE_REGULATION_OF_DEFENSE_RESPONSE	19	0.528308	1.40257	0.0806452	0.27753	1	234	tags=37%, list=14%, signal=42%
HALLMARK_PI3K_AKT_MTOR_SIGNALING	16	0.548682	1.40239	0.101695	0.244656	1	355	tags=31%, list=22%, signal=40%
GO_POSITIVE_REGULATION_OF_PHOSPHORUS_METABOLIC_PROCESS	138	0.382442	1.40229	0.0119048	0.244663	1	270	tags=21%, list=16%, signal=23%
GO_LEUKOCYTE_MIGRATION	32	0.47677	1.40228	0.0757576	0.244529	1	185	tags=22%, list=11%, signal=24%
GSE39110_DAY3_VS_DAY6_POST_IMMUNIZATION_CD8_TCELL_WITH_IL2_TREATMENT_DN	22	0.513849	1.40206	0.101449	0.244743	1	253	tags=41%, list=15%, signal=48%
GSE3982_NEUTROPHIL_VS_BCELL_UP	30	0.481425	1.4018	0.0923077	0.244957	1	375	tags=37%, list=23%, signal=47%
GSE24210_IL35_TREATED_VS_RESTING_TREG_UP	16	0.543298	1.40174	0.05	0.244883	1	317	tags=56%, list=19%, signal=69%
GSE16450_IMMATURE_VS_MATURE_NEURON_CELL_LINE_6H_IFNA_STIM_UP	19	0.574487	1.40168	0.0454545	0.244817	1	533	tags=63%, list=33%, signal=93%
GSE28737_FOLLICULAR_VS_MARGINAL_ZONE_BCELL_BCL6_HET_UP	26	0.493742	1.40168	0.057971	0.244656	1	246	tags=27%, list=15%, signal=31%
GSE3982_DC_VS_BASOPHIL_UP	27	0.501298	1.40113	0.0547945	0.245284	1	235	tags=26%, list=14%, signal=30%
GSE17580_TREG_VS_TEFF_DN	34	0.456839	1.40112	0.0972222	0.245131	1	437	tags=47%, list=27%, signal=63%
GO_POSITIVE_REGULATION_OF_TYPE_I_INTERFERON_PRODUCTION	20	0.532587	1.40108	0.056338	0.245077	1	141	tags=35%, list=9%, signal=38%
GSE23984_CTRL_VS_HYPOCALEMIC_VITAMIND_ANALOG_TCELL_DN	31	0.482094	1.40037	0.0746269	0.246104	1	172	tags=26%, list=10%, signal=28%
GO_CELLULAR_RESPONSE_TO_MECHANICAL_STIMULUS	15	0.575828	1.40031	0.111111	0.246003	1	338	tags=47%, list=21%, signal=58%
GSE5589_LPS_VS_LPS_AND_IL10_STIM_IL10_KO_MACROPHAGE_45MIN_DN	32	0.499187	1.40017	0.0454545	0.246075	1	210	tags=31%, list=13%, signal=35%
GO_NEGATIVE_REGULATION_OF_IMMUNE_EFFECTOR_PROCESS	19	0.565227	1.4001	0.15	0.281148	1	241	tags=37%, list=15%, signal=43%
ESC_J1_UP_EARLY.V1_DN	35	0.456626	1.4	0.133333	0.24624	1	211	tags=26%, list=13%, signal=29%
GO_REGULATION_OF_HOMOTYPIC_CELL_CELL_ADHESION	41	0.446787	1.39969	0.0625	0.246552	1	485	tags=51%, list=30%, signal=71%
KOKKINAKIS_METHIONINE_DEPRIVATION_96HR_UP	26	0.504091	1.39908	0.0769231	0.247507	1	460	tags=50%, list=28%, signal=68%
GO_WOUND_HEALING	74	0.410359	1.39886	0.0379747	0.282692	1	546	tags=45%, list=33%, signal=64%
KEGG_AXON_GUIDANCE	16	0.544042	1.39882	0.0923077	0.2818	1	328	tags=44%, list=20%, signal=54%
GSE45365_NK_CELL_VS_BCELL_UP	33	0.457083	1.39855	0.03125	0.248303	1	155	tags=27%, list=9%, signal=30%
GSE29618_MONOCYTE_VS_MDC_DAY7_FLU_VACCINE_UP	34	0.492897	1.39849	0.0526316	0.248201	1	383	tags=44%, list=23%, signal=56%
GO_RESPONSE_TO_VITAMIN	20	0.515193	1.39838	0.0684932	0.281724	1	120	tags=30%, list=7%, signal=32%
GO_REGULATION_OF_ANATOMICAL_STRUCTURE_MORPHOGENESIS	136	0.382612	1.3982	0.021978	0.280981	1	362	tags=29%, list=22%, signal=34%
GSE360_L_DONOVANI_VS_B_MALAYI_LOW_DOSE_DC_UP	32	0.482005	1.39812	0.0555556	0.248643	1	127	tags=25%, list=8%, signal=27%
GO_REGULATION_OF_NEURON_APOPTOTIC_PROCESS	37	0.484484	1.3981	0.0307692	0.280278	1	419	tags=46%, list=26%, signal=60%
GSE28130_ACTIVATED_VS_INDUCEED_TREG_UP	18	0.539084	1.39777	0.0833333	0.249084	1	222	tags=33%, list=14%, signal=38%
GO_NEGATIVE_REGULATION_OF_DEFENSE_RESPONSE	19	0.528308	1.39773	0.0606061	0.248994	1	234	tags=37%, list=14%, signal=42%
GO_REGULATION_OF_PROTEIN_LOCALIZATION	129	0.402657	1.39766	0.0123457	0.280238	1	385	tags=32%, list=23%, signal=38%
GO_MAMMARY_GLAND_DEVELOPMENT	21	0.506942	1.39725	0.0606061	0.24964	1	307	tags=38%, list=19%, signal=46%
GSE22611_NOD2_TRANSD_VS_CTRL_TRANSD_HEK293_MDP_STIM_6H_DN	24	0.501483	1.39714	0.0714286	0.249736	1	221	tags=25%, list=13%, signal=28%
RODWELL_AGING_KIDNEY_NO_BLOOD_UP	30	0.497097	1.39698	0.0428571	0.249825	1	195	tags=27%, list=12%, signal=30%
WIERENGA_STAT5A_TARGETS_DN	32	0.466141	1.39688	0.0833333	0.249801	1	342	tags=28%, list=21%, signal=35%
GSE3982_BASOPHIL_VS_EFF_MEMORY_CD4_TCELL_UP	34	0.484522	1.39687	0.0547945	0.249679	1	521	tags=50%, list=32%, signal=72%
GSE5589_IL6_KO_VS_IL10_KO_LPS_STIM_MACROPHAGE_180MIN_DN	21	0.539826	1.39687	0.0793651	0.249518	1	222	tags=38%, list=14%, signal=43%
GO_SECRETORY_GRANULE	45	0.46005	1.3965	0.0547945	0.281787	1	318	tags=31%, list=19%, signal=38%
GSE24492_LYVE_NEG_VS_POS_MACROPHAGE_DN	20	0.538604	1.3962	0.0476191	0.250346	1	562	tags=70%, list=34%, signal=105%
GSE44955_MCSF_VS_MCSF_AND_IL27_STIM_MACROPHAGE_UP	24	0.495183	1.39596	0.0416667	0.250605	1	145	tags=29%, list=9%, signal=32%
GSE14415_ACT_TCONV_VS_ACT_NATURAL_TREG_UP	23	0.549239	1.39566	0.0476191	0.250877	1	358	tags=39%, list=22%, signal=49%
GO_RESPONSE_TO_WOUNDING	83	0.403392	1.39555	0.04	0.283017	1	546	tags=46%, list=33%, signal=65%
TENEDINI_MEGAKARYOCYTE_MARKERS	16	0.548863	1.39535	0.0285714	0.251229	1	373	tags=44%, list=23%, signal=56%
GSE32986_CURDLAN_LOWDOSE_VS_GMCSF_AND_CURDLAN_LOWDOSE_STIM_DC_UP	25	0.496717	1.39531	0.0277778	0.251146	1	225	tags=44%, list=14%, signal=50%
GSE15330_HSC_VS_MEGAKARYOCYTE_ERYTHROID_PROGENITOR_IKAROS_KO_UP	38	0.457656	1.39519	0.0972222	0.251234	1	273	tags=29%, list=17%, signal=34%
GSE17186_MEMORY_VS_CD21HIGH_TRANSITIONAL_BCELL_DN	34	0.491449	1.39486	0.0759494	0.251493	1	222	tags=32%, list=14%, signal=37%
GSE19888_CTRL_VS_T_CELL_MEMBRANES_ACT_MAST_CELL_DN	30	0.488382	1.39484	0.0483871	0.251344	1	118	tags=17%, list=7%, signal=18%
GSE2405_S_AUREUS_VS_A_PHAGOCYTOPHILUM_NEUTROPHIL_DN	21	0.513279	1.39388	0.0634921	0.252757	1	492	tags=57%, list=30%, signal=81%
GSE27786_NKCELL_VS_NEUTROPHIL_UP	33	0.482898	1.39378	0.0533333	0.252739	1	347	tags=36%, list=21%, signal=45%
GO_NEGATIVE_REGULATION_OF_CELL_COMMUNICATION	161	0.375492	1.39377	0.0117647	0.252577	1	489	tags=42%, list=30%, signal=53%
GSE5589_WT_VS_IL10_KO_LPS_STIM_MACROPHAGE_180MIN_UP	23	0.504202	1.39375	0.102941	0.252467	1	228	tags=30%, list=14%, signal=35%
GO_NEGATIVE_REGULATION_OF_NEURON_APOPTOTIC_PROCESS	25	0.510726	1.3936	0.0985916	0.252507	1	398	tags=44%, list=24%, signal=57%
GSE27859_MACROPHAGE_VS_CD11C_INT_F480_INT_DC_UP	20	0.536507	1.3936	0.0806452	0.252345	1	318	tags=35%, list=19%, signal=43%
YAO_TEMPORAL_RESPONSE_TO_PROGESTERONE_CLUSTER_0	15	0.570647	1.39357	0.0645161	0.252243	1	304	tags=60%, list=19%, signal=73%
GO_REGULATION_OF_ACUTE_INFLAMMATORY_RESPONSE	16	0.567045	1.3934	0.0789474	0.286211	1	185	tags=25%, list=11%, signal=28%
HALLMARK_EPITHELIAL_MESENCHYMAL_TRANSITION	33	0.460108	1.39339	0.102941	0.252433	1	362	tags=48%, list=22%, signal=61%
GO_MULTICELLULAR_ORGANISMAL_HOMEOSTASIS	34	0.454641	1.3933	0.0606061	0.285537	1	339	tags=38%, list=21%, signal=47%
GSE20715_0H_VS_24H_OZONE_LUNG_UP	23	0.541664	1.39279	0.0307692	0.253401	1	162	tags=30%, list=10%, signal=33%
GO_REGULATION_OF_CELLULAR_COMPONENT_MOVEMENT	102	0.392644	1.39236	0.0238095	0.286475	1	364	tags=30%, list=22%, signal=37%
GO_PHOSPHATIDYLINOSITOL_BIOSYNTHETIC_PROCESS	19	0.549377	1.39178	0.0769231	0.286347	1	511	tags=47%, list=31%, signal=68%
GSE17721_CTRL_VS_POLYIC_24H_BMDC_DN	27	0.49984	1.39148	0.115942	0.255764	1	410	tags=48%, list=25%, signal=63%
GSE40274_CTRL_VS_IRF4_TRANSDUCED_ACTIVATED_CD4_TCELL_UP	20	0.513403	1.39105	0.0882353	0.256461	1	311	tags=40%, list=19%, signal=49%
MODULE_33	59	0.441522	1.39105	0.038961	0.256316	1	202	tags=25%, list=12%, signal=28%
GSE22229_UNTREATED_VS_IMMUNOSUPP_THERAPY_RENAL_TRANSPLANT_PATIENT_PBMC_UP	22	0.529482	1.39098	0.0952381	0.256296	1	186	tags=27%, list=11%, signal=30%
GSE3982_MEMORY_CD4_TCELL_VS_BCELL_UP	25	0.506061	1.39083	0.0967742	0.256425	1	270	tags=28%, list=16%, signal=33%
MODULE_459	49	0.439595	1.39075	0.0641026	0.256436	1	112	tags=22%, list=7%, signal=23%
GO_TRANSPORTER_ACTIVITY	98	0.380162	1.3906	0.0238095	0.256526	1	251	tags=24%, list=15%, signal=27%
GO_RESPONSE_TO_ENDOGENOUS_STIMULUS	198	0.361865	1.3904	0	0.256616	1	339	tags=27%, list=21%, signal=30%
GATA1_04	16	0.554382	1.39027	0.112903	0.288672	1	340	tags=50%, list=21%, signal=62%
MANALO_HYPOXIA_UP	33	0.478537	1.38996	0.0735294	0.257122	1	155	tags=24%, list=9%, signal=26%
GSE26290_CTRL_VS_AKT_INHIBITOR_TREATED_ANTI_CD3_AND_IL2_STIM_CD8_TCELL_DN	142	0.385209	1.38995	0.0344828	0.256978	1	275	tags=27%, list=17%, signal=29%
GROSS_HYPOXIA_VIA_ELK3_DN	25	0.505442	1.38975	0.0526316	0.257144	1	146	tags=32%, list=9%, signal=35%
GO_NEGATIVE_REGULATION_OF_RESPONSE_TO_STIMULUS	186	0.363585	1.38975	0	0.256987	1	489	tags=41%, list=30%, signal=52%
GSE42724_MEMORY_VS_B1_BCELL_UP	22	0.513955	1.38936	0.15625	0.257529	1	596	tags=50%, list=36%, signal=78%
GO_NEGATIVE_REGULATION_OF_IMMUNE_RESPONSE	18	0.540606	1.38935	0.0677966	0.257398	1	241	tags=33%, list=15%, signal=39%
GO_ENDOPLASMIC_RETICULUM_PART	123	0.379872	1.38921	0.0227273	0.257442	1	541	tags=41%, list=33%, signal=56%
GO_POSITIVE_REGULATION_OF_TYPE_I_INTERFERON_PRODUCTION	20	0.532587	1.38914	0.0491803	0.290068	1	141	tags=35%, list=9%, signal=38%
GSE25890_CTRL_VS_IL33_IL7_TREATED_NUOCYTES_UP	21	0.511213	1.38914	0.138462	0.257395	1	210	tags=24%, list=13%, signal=27%
GO_EMBRYONIC_ORGAN_DEVELOPMENT	26	0.499083	1.38906	0.015625	0.257406	1	584	tags=65%, list=36%, signal=100%
GSE21033_CTRL_VS_POLYIC_STIM_DC_1H_UP	20	0.533358	1.38841	0.0847458	0.258442	1	25	tags=10%, list=2%, signal=10%
GSE22886_NAIVE_CD8_TCELL_VS_NKCELL_DN	25	0.52064	1.3881	0.0606061	0.258897	1	460	tags=56%, list=28%, signal=77%
NFKB_Q6	32	0.495727	1.38789	0.0285714	0.259102	1	332	tags=31%, list=20%, signal=38%
GSE37301_MULTIPOTENT_PROGENITOR_VS_CD4_TCELL_UP	28	0.481959	1.3877	0.0571429	0.259254	1	210	tags=25%, list=13%, signal=28%
GO_CELL_MORPHOGENESIS_INVOLVED_IN_NEURON_DIFFERENTIATION	44	0.43707	1.38753	0.0294118	0.259405	1	358	tags=36%, list=22%, signal=45%
OCT_C	30	0.487083	1.38749	0.0985916	0.2924	1	245	tags=27%, list=15%, signal=31%
KEGG_ENDOCYTOSIS	28	0.495146	1.38741	0.0405405	0.259396	1	438	tags=43%, list=27%, signal=57%
GSE14699_NAIVE_VS_DELETIONAL_TOLERANCE_CD8_TCELL_UP	22	0.519939	1.38723	0.0571429	0.259541	1	325	tags=36%, list=20%, signal=45%
GSE3982_NEUTROPHIL_VS_BASOPHIL_UP	25	0.499236	1.38716	0.0882353	0.259513	1	302	tags=36%, list=18%, signal=43%
GO_NEGATIVE_REGULATION_OF_CELL_MORPHOGENESIS_INVOLVED_IN_DIFFERENTIATION	16	0.526899	1.38705	0.0454545	0.292255	1	281	tags=44%, list=17%, signal=52%
GSE21380_NON_TFH_VS_GERMINAL_CENTER_TFH_CD4_TCELL_UP	21	0.52973	1.38704	0.0847458	0.259548	1	477	tags=57%, list=29%, signal=80%
GO_MYELOID_CELL_HOMEOSTASIS	15	0.523887	1.38687	0.112903	0.259686	1	335	tags=47%, list=20%, signal=58%
GSE32986_UNSTIM_VS_CURDLAN_HIGHDOSE_STIM_DC_DN	17	0.572217	1.38687	0.101449	0.259523	1	302	tags=35%, list=18%, signal=43%
CAIRO_HEPATOBLASTOMA_CLASSES_DN	24	0.487298	1.38642	0.0508475	0.260103	1	265	tags=42%, list=16%, signal=49%
GO_SECRETION_BY_CELL	61	0.438319	1.38622	0.0493827	0.293556	1	343	tags=33%, list=21%, signal=40%
GSE411_UNSTIM_VS_400MIN_IL6_STIM_SOCS3_KO_MACROPHAGE_UP	21	0.523838	1.38611	0.0985916	0.260432	1	580	tags=52%, list=35%, signal=80%
LTE2_UP.V1_UP	27	0.495956	1.38595	0.0588235	0.260608	1	412	tags=41%, list=25%, signal=54%
GO_RESPONSE_TO_WOUNDING	83	0.403392	1.38588	0.0123457	0.26056	1	546	tags=46%, list=33%, signal=65%
GSE29618_LAIV_VS_TIV_FLU_VACCINE_DAY7_PDC_DN	23	0.495628	1.38582	0.08	0.260499	1	522	tags=43%, list=32%, signal=63%
GO_REGULATION_OF_PROTEIN_STABILITY	27	0.507962	1.38575	0.0952381	0.293678	1	317	tags=37%, list=19%, signal=45%
GO_GLYCEROLIPID_METABOLIC_PROCESS	39	0.450777	1.38558	0.0666667	0.293066	1	590	tags=49%, list=36%, signal=74%
GSE3720_VD1_VS_VD2_GAMMADELTA_TCELL_WITH_LPS_STIM_DN	19	0.535022	1.38528	0.0625	0.261273	1	540	tags=68%, list=33%, signal=101%
GSE22886_NAIVE_CD4_TCELL_VS_48H_ACT_TH1_UP	25	0.509551	1.38516	0.12987	0.261328	1	436	tags=44%, list=27%, signal=59%
GSE29618_BCELL_VS_PDC_DAY7_FLU_VACCINE_UP	22	0.518788	1.38513	0.131148	0.261234	1	382	tags=50%, list=23%, signal=64%
GSE3720_UNSTIM_VS_LPS_STIM_VD2_GAMMADELTA_TCELL_UP	19	0.548242	1.38497	0.0689655	0.261332	1	402	tags=42%, list=25%, signal=55%
MIKKELSEN_IPS_LCP_WITH_H3K4ME3	20	0.53588	1.38492	0.123077	0.261252	1	393	tags=50%, list=24%, signal=65%
GSE6674_CPG_VS_CPG_AND_ANTI_IGM_STIM_BCELL_UP	34	0.453655	1.38428	0.102941	0.262075	1	262	tags=29%, list=16%, signal=34%
GSE2706_2H_VS_8H_LPS_STIM_DC_UP	29	0.50555	1.38409	0.0983607	0.262287	1	254	tags=38%, list=15%, signal=44%
GO_RESPONSE_TO_VITAMIN	20	0.515193	1.38402	0.0793651	0.262257	1	120	tags=30%, list=7%, signal=32%
ENK_UV_RESPONSE_EPIDERMIS_UP	48	0.433044	1.38371	0.0704225	0.262602	1	431	tags=46%, list=26%, signal=60%
HNF6_Q6	21	0.535307	1.38357	0.0923077	0.296475	1	362	tags=48%, list=22%, signal=60%
GO_REGULATION_OF_HOMEOSTATIC_PROCESS	68	0.437089	1.38336	0.025	0.263054	1	266	tags=28%, list=16%, signal=32%
BAELDE_DIABETIC_NEPHROPATHY_DN	84	0.412725	1.38326	0.0512821	0.263024	1	260	tags=29%, list=16%, signal=32%
GSE5589_LPS_VS_LPS_AND_IL10_STIM_IL6_KO_MACROPHAGE_45MIN_UP	24	0.495861	1.38315	0.0724638	0.263056	1	321	tags=33%, list=20%, signal=41%
MODULE_104	23	0.501171	1.38304	0.0675676	0.26307	1	276	tags=35%, list=17%, signal=41%
GSE7548_DAY7_VS_DAY28_PCC_IMMUNIZATION_CD4_TCELL_DN	29	0.507228	1.38296	0.057971	0.263045	1	347	tags=38%, list=21%, signal=47%
GSE24574_BCL6_HIGH_TFH_VS_TFH_CD4_TCELL_DN	27	0.498863	1.3829	0.0895522	0.262952	1	221	tags=26%, list=13%, signal=29%
GO_AXON_PART	29	0.521267	1.38281	0.031746	0.297548	1	354	tags=45%, list=22%, signal=56%
GSE1432_CTRL_VS_IFNG_1H_MICROGLIA_DN	35	0.485126	1.38267	0.027027	0.263194	1	52	tags=14%, list=3%, signal=14%
GO_POSITIVE_REGULATION_OF_MYELOID_CELL_DIFFERENTIATION	17	0.554053	1.38239	0.056338	0.263529	1	253	tags=35%, list=15%, signal=41%
GO_ENDOPLASMIC_RETICULUM_PART	123	0.379872	1.3819	0.0232558	0.298709	1	541	tags=41%, list=33%, signal=56%
GSE3982_BASOPHIL_VS_TH2_UP	20	0.534287	1.38171	0.09375	0.264573	1	359	tags=40%, list=22%, signal=51%
PID_AP1_PATHWAY	16	0.564469	1.38155	0.0972222	0.2647	1	343	tags=50%, list=21%, signal=63%
GSE3982_NEUTROPHIL_VS_NKCELL_UP	32	0.507776	1.3813	0.102941	0.265041	1	532	tags=56%, list=32%, signal=82%
WOO_LIVER_CANCER_RECURRENCE_UP	17	0.547864	1.38121	0.0952381	0.265073	1	192	tags=29%, list=12%, signal=33%
GO_NEGATIVE_REGULATION_OF_NEURON_APOPTOTIC_PROCESS	25	0.510726	1.38085	0.046875	0.300035	1	398	tags=44%, list=24%, signal=57%
GSE17721_LPS_VS_POLYIC_4H_BMDC_UP	39	0.441257	1.38075	0.0757576	0.265721	1	233	tags=23%, list=14%, signal=26%
GSE34156_TLR1_TLR2_LIGAND_VS_NOD2_AND_TLR1_TLR2_LIGAND_6H_TREATED_MONOCYTE_DN	16	0.546521	1.38062	0.0588235	0.265764	1	285	tags=44%, list=17%, signal=52%
GSE1791_CTRL_VS_NEUROMEDINU_IN_T_CELL_LINE_0.8H_UP	26	0.516125	1.38039	0.0810811	0.266029	1	147	tags=23%, list=9%, signal=25%
GSE5455_HEALTHY_VS_TUMOR_BEARING_MOUSE_SPLEEN_MONOCYTE_UP	22	0.524744	1.38036	0.0615385	0.265902	1	66	tags=23%, list=4%, signal=23%
GSE27786_LSK_VS_CD4_TCELL_DN	25	0.475682	1.38023	0.0571429	0.265989	1	173	tags=24%, list=11%, signal=26%
GSE17721_LPS_VS_POLYIC_24H_BMDC_DN	26	0.511361	1.37995	0.0606061	0.266322	1	249	tags=27%, list=15%, signal=31%
GO_REGULATION_OF_EPITHELIAL_CELL_DIFFERENTIATION	20	0.525299	1.37949	0.0821918	0.30276	1	127	tags=20%, list=8%, signal=21%
GO_CATION_CHANNEL_ACTIVITY	15	0.540638	1.3793	0.0508475	0.302097	1	240	tags=33%, list=15%, signal=39%
GO_RESPONSE_TO_NITROGEN_COMPOUND	119	0.387909	1.37922	0.0222222	0.301308	1	247	tags=24%, list=15%, signal=26%
KAECH_NAIVE_VS_DAY15_EFF_CD8_TCELL_DN	26	0.507875	1.37914	0.111111	0.26757	1	256	tags=31%, list=16%, signal=36%
GSE16385_MONOCYTE_VS_12H_ROSIGLITAZONE_IFNG_TNF_TREATED_MACROPHAGE_DN	36	0.469892	1.37887	0.0422535	0.267951	1	422	tags=44%, list=26%, signal=59%
GO_REGULATION_OF_CELL_PROLIFERATION	197	0.37857	1.37865	0.011236	0.268219	1	269	tags=24%, list=16%, signal=25%
GO_NEGATIVE_REGULATION_OF_CELLULAR_AMIDE_METABOLIC_PROCESS	20	0.513183	1.37858	0.0508475	0.301401	1	215	tags=30%, list=13%, signal=34%
GSE14350_IL2RB_KO_VS_WT_TREG_UP	22	0.504529	1.3784	0.056338	0.26843	1	425	tags=45%, list=26%, signal=61%
GO_POSITIVE_REGULATION_OF_TRANSMEMBRANE_RECEPTOR_PROTEIN_SERINE_THREONINE_KINASE_SIGNALING_PATHWAY	15	0.580606	1.37826	0.0793651	0.268497	1	20	tags=13%, list=1%, signal=13%
KEGG_AXON_GUIDANCE	16	0.544042	1.37768	0.15625	0.269264	1	328	tags=44%, list=20%, signal=54%
MARTINEZ_RB1_TARGETS_DN	70	0.426785	1.37748	0	0.269443	1	322	tags=34%, list=20%, signal=41%
REACTOME_GPCR_DOWNSTREAM_SIGNALING	36	0.464761	1.37724	0.0294118	0.26974	1	247	tags=28%, list=15%, signal=32%
AP1_Q6_01	25	0.486108	1.3772	0.123077	0.303952	1	387	tags=44%, list=24%, signal=57%
GO_BIOLOGICAL_ADHESION	115	0.383252	1.377	0.0625	0.27	1	221	tags=21%, list=13%, signal=22%
GSE11057_CD4_EFF_MEM_VS_PBMC_DN	25	0.507507	1.37678	0.0779221	0.270191	1	338	tags=44%, list=21%, signal=55%
SMID_BREAST_CANCER_LUMINAL_B_UP	16	0.563139	1.37668	0.0769231	0.270175	1	207	tags=25%, list=13%, signal=28%
GSE17721_0.5H_VS_4H_GARDIQUIMOD_BMDC_DN	32	0.472491	1.37656	0.0675676	0.270172	1	381	tags=41%, list=23%, signal=52%
GSE11961_MEMORY_BCELL_DAY7_VS_MEMORY_BCELL_DAY40_DN	28	0.463711	1.37655	0.0806452	0.270013	1	214	tags=25%, list=13%, signal=28%
GSE2770_UNTREATED_VS_IL4_TREATED_ACT_CD4_TCELL_2H_UP	25	0.495214	1.37641	0.0597015	0.270072	1	130	tags=24%, list=8%, signal=26%
GSE12392_CD8A_POS_VS_NEG_SPLEEN_DC_UP	28	0.528409	1.37597	0.0757576	0.270685	1	253	tags=29%, list=15%, signal=33%
MASSARWEH_TAMOXIFEN_RESISTANCE_UP	79	0.409153	1.37554	0.0253165	0.271329	1	333	tags=29%, list=20%, signal=35%
GO_LEUKOCYTE_MIGRATION	32	0.47677	1.3754	0.08	0.306426	1	185	tags=22%, list=11%, signal=24%
GO_REGULATION_OF_CYTOKINE_BIOSYNTHETIC_PROCESS	16	0.555821	1.37537	0.115942	0.30554	1	129	tags=25%, list=8%, signal=27%
GSE8685_IL15_ACT_IL2_STARVED_VS_IL21_ACT_IL2_STARVED_CD4_TCELL_DN	22	0.521409	1.37519	0.105263	0.271885	1	285	tags=27%, list=17%, signal=33%
GO_RESPONSE_TO_NITROGEN_COMPOUND	119	0.387909	1.37506	0	0.271925	1	247	tags=24%, list=15%, signal=26%
GO_NEURON_PROJECTION_MORPHOGENESIS	49	0.446275	1.37478	0.0625	0.27225	1	358	tags=35%, list=22%, signal=43%
PRC2_EZH2_UP.V1_UP	20	0.544494	1.37437	0.114286	0.272749	1	334	tags=50%, list=20%, signal=62%
GSE2770_TGFB_AND_IL4_VS_IL4_TREATED_ACT_CD4_TCELL_48H_UP	40	0.453465	1.37433	0.0352941	0.272669	1	493	tags=52%, list=30%, signal=73%
GSE41176_UNSTIM_VS_ANTI_IGM_STIM_BCELL_1H_UP	32	0.496483	1.37429	0.0857143	0.272571	1	149	tags=25%, list=9%, signal=27%
GO_NEGATIVE_REGULATION_OF_CELL_COMMUNICATION	161	0.375492	1.37399	0.0224719	0.30783	1	489	tags=42%, list=30%, signal=53%
LINDGREN_BLADDER_CANCER_CLUSTER_2B	43	0.441701	1.37379	0.0597015	0.273224	1	263	tags=35%, list=16%, signal=40%
GSE40274_CTRL_VS_FOXP3_AND_EOS_TRANSDUCED_ACTIVATED_CD4_TCELL_UP	20	0.533281	1.37369	0.109589	0.273207	1	99	tags=20%, list=6%, signal=21%
ZHONG_RESPONSE_TO_AZACITIDINE_AND_TSA_UP	25	0.480293	1.37361	0.119403	0.27322	1	302	tags=36%, list=18%, signal=43%
WOOD_EBV_EBNA1_TARGETS_UP	25	0.479337	1.37359	0.136364	0.273085	1	321	tags=48%, list=20%, signal=59%
GO_REGULATION_OF_INTRACELLULAR_SIGNAL_TRANSDUCTION	208	0.368061	1.37341	0	0.308186	1	348	tags=28%, list=21%, signal=31%
GO_POSITIVE_REGULATION_OF_PHOSPHORUS_METABOLIC_PROCESS	138	0.382442	1.37331	0.0476191	0.307716	1	270	tags=21%, list=16%, signal=23%
GSE40274_CTRL_VS_FOXP3_AND_SATB1_TRANSDUCED_ACTIVATED_CD4_TCELL_UP	21	0.486692	1.37286	0.102941	0.274236	1	460	tags=43%, list=28%, signal=59%
FOXJ2_01	17	0.554231	1.37282	0.112676	0.274106	1	361	tags=53%, list=22%, signal=67%
GSE19401_RETINOIC_ACID_VS_RETINOIC_ACID_AND_PAM2CSK4_STIM_FOLLICULAR_DC_UP	25	0.490926	1.3727	0.0322581	0.27415	1	441	tags=44%, list=27%, signal=59%
GSE15330_HSC_VS_MEGAKARYOCYTE_ERYTHROID_PROGENITOR_IKAROS_KO_DN	30	0.487257	1.37258	0.0958904	0.274219	1	213	tags=27%, list=13%, signal=30%
GSE29164_UNTREATED_VS_CD8_TCELL_TREATED_MELANOMA_DAY7_UP	31	0.494157	1.37249	0.0149254	0.274244	1	317	tags=42%, list=19%, signal=51%
GO_OSSIFICATION	34	0.458303	1.37244	0.112676	0.274171	1	197	tags=21%, list=12%, signal=23%
GSE41867_DAY6_EFFECTOR_VS_DAY30_MEMORY_CD8_TCELL_LCMV_ARMSTRONG_UP	28	0.475622	1.37145	0.0967742	0.275876	1	392	tags=32%, list=24%, signal=42%
GSE8835_HEALTHY_VS_CLL_CD4_TCELL_UP	21	0.505644	1.37141	0.136986	0.275764	1	371	tags=38%, list=23%, signal=49%
STEARMAN_LUNG_CANCER_EARLY_VS_LATE_UP	18	0.554006	1.37123	0.0793651	0.275985	1	33	tags=11%, list=2%, signal=11%
GSE3039_CD4_TCELL_VS_B1_BCELL_UP	23	0.521872	1.37077	0.0806452	0.276563	1	197	tags=30%, list=12%, signal=34%
GSE18893_TCONV_VS_TREG_2H_TNF_STIM_DN	18	0.53448	1.37061	0.0793651	0.27674	1	395	tags=33%, list=24%, signal=43%
GSE27859_DC_VS_CD11C_INT_F480_INT_DC_UP	22	0.492957	1.37056	0.0735294	0.276653	1	472	tags=50%, list=29%, signal=69%
GO_EPITHELIAL_CELL_PROLIFERATION	19	0.491158	1.36997	0.12	0.277603	1	355	tags=47%, list=22%, signal=60%
GSE7460_CD8_TCELL_VS_TREG_ACT_UP	28	0.468387	1.36993	0.0714286	0.27751	1	264	tags=36%, list=16%, signal=42%
FOXJ2_01	17	0.554231	1.36983	0.16	0.314866	1	361	tags=53%, list=22%, signal=67%
GSE3982_MAST_CELL_VS_NKCELL_DN	25	0.509772	1.36942	0.104478	0.278207	1	59	tags=16%, list=4%, signal=16%
JNK_DN.V1_UP	19	0.528072	1.36938	0.112676	0.278132	1	389	tags=53%, list=24%, signal=68%
GSE14000_4H_VS_16H_LPS_DC_TRANSLATED_RNA_UP	29	0.475456	1.36925	0.0655738	0.278192	1	137	tags=21%, list=8%, signal=22%
GSE27786_CD4_TCELL_VS_NKCELL_DN	22	0.493957	1.36899	0.0677966	0.278472	1	608	tags=55%, list=37%, signal=86%
GSE9650_NAIVE_VS_EXHAUSTED_CD8_TCELL_DN	23	0.511786	1.36887	0.0434783	0.278525	1	255	tags=35%, list=16%, signal=41%
GSE20500_RETINOIC_ACID_VS_RARA_ANTAGONIST_TREATED_CD4_TCELL_UP	16	0.560424	1.36855	0.0806452	0.278969	1	358	tags=50%, list=22%, signal=63%
GSE25123_WT_VS_PPARG_KO_MACROPHAGE_ROSIGLITAZONE_STIM_UP	21	0.486651	1.36846	0.123077	0.278979	1	362	tags=38%, list=22%, signal=48%
GO_REGULATION_OF_MUSCLE_CONTRACTION	16	0.55684	1.36843	0.0625	0.278916	1	334	tags=44%, list=20%, signal=54%
MARTORIATI_MDM4_TARGETS_NEUROEPITHELIUM_UP	22	0.513719	1.36837	0.0724638	0.278865	1	219	tags=41%, list=13%, signal=47%
[truncated: 5,054 more rows]

## Sheet: PQ_DN
NAME	SIZE	ES	NES	NOM p-val	FDR q-val	FWER p-val	RANK AT MAX	LEADING EDGE
GOBERT_OLIGODENDROCYTE_DIFFERENTIATION_UP	105	-0.793087	-3.70677	0	0	0	194	tags=64%, list=12%, signal=68%
ZHANG_TLX_TARGETS_60HR_DN	66	-0.819797	-3.30113	0	0	0	204	tags=73%, list=12%, signal=80%
PUJANA_XPRSS_INT_NETWORK	51	-0.827022	-3.1442	0	0	0	239	tags=78%, list=15%, signal=89%
PUJANA_BRCA2_PCC_NETWORK	93	-0.739179	-3.09361	0	0	0	239	tags=63%, list=15%, signal=70%
FISCHER_DREAM_TARGETS	183	-0.70461	-3.0158	0	0	0	350	tags=69%, list=21%, signal=78%
PUJANA_CHEK2_PCC_NETWORK	154	-0.66848	-3.00389	0	0	0	300	tags=55%, list=18%, signal=60%
FUJII_YBX1_TARGETS_DN	39	-0.816605	-3.00277	0	0	0	143	tags=72%, list=9%, signal=77%
GSE13547_CTRL_VS_ANTI_IGM_STIM_BCELL_12H_UP	49	-0.817991	-3.00223	0	0	0	194	tags=76%, list=12%, signal=83%
MARSON_BOUND_BY_E2F4_UNSTIMULATED	134	-0.653168	-2.98017	0	0	0	206	tags=50%, list=13%, signal=53%
GSE40274_CTRL_VS_FOXP3_TRANSDUCED_ACTIVATED_CD4_TCELL_UP	45	-0.810006	-2.96845	0	0	0	161	tags=64%, list=10%, signal=70%
KAUFFMANN_DNA_REPAIR_GENES	52	-0.723791	-2.95559	0	0	0	172	tags=48%, list=10%, signal=52%
DUTERTRE_ESTRADIOL_RESPONSE_24HR_UP	71	-0.720095	-2.94264	0	0	0	143	tags=62%, list=9%, signal=65%
GSE14415_INDUCED_VS_NATURAL_TREG_DN	40	-0.782567	-2.93167	0	0	0	194	tags=65%, list=12%, signal=72%
CHICAS_RB1_TARGETS_GROWING	49	-0.780492	-2.89791	0	0	0	220	tags=71%, list=13%, signal=80%
KOBAYASHI_EGFR_SIGNALING_24HR_DN	54	-0.753753	-2.89745	0	0	0	149	tags=67%, list=9%, signal=71%
GO_CHROMOSOMAL_REGION	53	-0.758095	-2.89734	0	0	0	285	tags=70%, list=17%, signal=82%
JOHNSTONE_PARVB_TARGETS_3_DN	142	-0.619239	-2.87333	0	0	0	248	tags=46%, list=15%, signal=50%
GO_DNA_CONFORMATION_CHANGE	42	-0.761955	-2.86227	0	0	0	187	tags=60%, list=11%, signal=65%
GO_CHROMOSOMAL_REGION	53	-0.758095	-2.85986	0	0	0	285	tags=70%, list=17%, signal=82%
SOTIRIOU_BREAST_CANCER_GRADE_1_VS_3_UP	36	-0.816983	-2.85688	0	0	0	187	tags=75%, list=11%, signal=83%
PUJANA_BRCA_CENTERED_NETWORK	42	-0.814869	-2.84004	0	0	0	232	tags=74%, list=14%, signal=84%
GO_CHROMOSOME	126	-0.620808	-2.8146	0	0	0	285	tags=52%, list=17%, signal=58%
GO_CONDENSED_CHROMOSOME	33	-0.809231	-2.81187	0	0	0	180	tags=70%, list=11%, signal=77%
SHEDDEN_LUNG_CANCER_POOR_SURVIVAL_A6	91	-0.696517	-2.80471	0	0	0	204	tags=54%, list=12%, signal=58%
MODULE_54	63	-0.714508	-2.80462	0	0	0	167	tags=62%, list=10%, signal=66%
BLUM_RESPONSE_TO_SALIRASIB_DN	65	-0.710482	-2.79978	0	0	0	165	tags=57%, list=10%, signal=61%
FEVR_CTNNB1_TARGETS_DN	88	-0.699786	-2.7907	0	0	0	187	tags=52%, list=11%, signal=56%
GSE14415_TCONV_VS_FOXP3_KO_INDUCED_TREG_DN	42	-0.743227	-2.78255	0	0	0	194	tags=57%, list=12%, signal=63%
FLORIO_NEOCORTEX_BASAL_RADIAL_GLIA_DN	35	-0.794959	-2.77115	0	0	0	187	tags=80%, list=11%, signal=88%
VERNELL_RETINOBLASTOMA_PATHWAY_UP	24	-0.87375	-2.76192	0	0	0	171	tags=83%, list=10%, signal=92%
GSE27241_WT_VS_RORGT_KO_TH17_POLARIZED_CD4_TCELL_UP	39	-0.811349	-2.75791	0	0	0	120	tags=64%, list=7%, signal=68%
GSE21063_WT_VS_NFATC1_KO_8H_ANTI_IGM_STIM_BCELL_UP	42	-0.766394	-2.75288	0	0	0	149	tags=57%, list=9%, signal=61%
GO_CONDENSED_CHROMOSOME	33	-0.809231	-2.75008	0	0	0	180	tags=70%, list=11%, signal=77%
GNF2_RRM1	29	-0.813605	-2.7408	0	0	0	187	tags=76%, list=11%, signal=84%
MORI_IMMATURE_B_LYMPHOCYTE_DN	30	-0.807107	-2.73927	0	0	0	172	tags=77%, list=10%, signal=84%
TOYOTA_TARGETS_OF_MIR34B_AND_MIR34C	70	-0.702473	-2.73799	0	0	0	243	tags=51%, list=15%, signal=58%
HOFFMANN_LARGE_TO_SMALL_PRE_BII_LYMPHOCYTE_UP	40	-0.739696	-2.73488	0	0	0	243	tags=70%, list=15%, signal=80%
ZHOU_CELL_CYCLE_GENES_IN_IR_RESPONSE_6HR	25	-0.846805	-2.73254	0	0	0	194	tags=84%, list=12%, signal=94%
GSE15750_DAY6_VS_DAY10_TRAF6KO_EFF_CD8_TCELL_UP	46	-0.80802	-2.73188	0	0	0	161	tags=70%, list=10%, signal=75%
BENPORATH_CYCLING_GENES	115	-0.610479	-2.72313	0	0	0	167	tags=42%, list=10%, signal=43%
GO_CHROMOSOME_ORGANIZATION	134	-0.591484	-2.72251	0	0	0	285	tags=45%, list=17%, signal=50%
KINSEY_TARGETS_OF_EWSR1_FLII_FUSION_UP	211	-0.587141	-2.71469	0	0	0	353	tags=50%, list=22%, signal=55%
ROSTY_CERVICAL_CANCER_PROLIFERATION_CLUSTER	39	-0.781173	-2.71373	0	0	0	187	tags=77%, list=11%, signal=85%
HALLMARK_E2F_TARGETS	50	-0.779724	-2.7112	0	0	0	232	tags=74%, list=14%, signal=84%
GNF2_PCNA	25	-0.862569	-2.70338	0	0	0	143	tags=84%, list=9%, signal=91%
GSE15750_DAY6_VS_DAY10_EFF_CD8_TCELL_UP	40	-0.747793	-2.7003	0	0	0	187	tags=70%, list=11%, signal=77%
GSE28726_NAIVE_CD4_TCELL_VS_NAIVE_VA24NEG_NKTCELL_UP	44	-0.730655	-2.69923	0	0	0	149	tags=52%, list=9%, signal=56%
WHITFIELD_CELL_CYCLE_LITERATURE	18	-0.860588	-2.69195	0	0	0	161	tags=83%, list=10%, signal=91%
GNF2_CCNA2	23	-0.915223	-2.68926	0	0	0	161	tags=100%, list=10%, signal=109%
GSE24634_TEFF_VS_TCONV_DAY7_IN_CULTURE_UP	40	-0.709504	-2.6838	0	0	0	161	tags=58%, list=10%, signal=62%
WINNEPENNINCKX_MELANOMA_METASTASIS_UP	30	-0.82564	-2.67914	0	0	0	150	tags=67%, list=9%, signal=72%
MORI_LARGE_PRE_BII_LYMPHOCYTE_UP	26	-0.84009	-2.6726	0	0	0	172	tags=77%, list=10%, signal=85%
GNF2_ESPL1	15	-0.910714	-2.67124	0	0	0	161	tags=100%, list=10%, signal=110%
REACTOME_CELL_CYCLE	74	-0.674507	-2.65746	0	0	0	187	tags=47%, list=11%, signal=51%
NUYTTEN_EZH2_TARGETS_DN	153	-0.562516	-2.65673	0	0	0	295	tags=48%, list=18%, signal=53%
ZHOU_CELL_CYCLE_GENES_IN_IR_RESPONSE_24HR	30	-0.84668	-2.64824	0	0	0	161	tags=87%, list=10%, signal=94%
MODULE_158	17	-0.880099	-2.64788	0	0	0	176	tags=82%, list=11%, signal=91%
GO_CHROMOSOME_CENTROMERIC_REGION	29	-0.810508	-2.64761	0	0	0	285	tags=86%, list=17%, signal=103%
RUIZ_TNC_TARGETS_DN	33	-0.734448	-2.64733	0	0	0	143	tags=61%, list=9%, signal=65%
GO_KINETOCHORE	21	-0.814504	-2.64704	0	0	0	284	tags=86%, list=17%, signal=102%
E2F1_Q6	47	-0.68661	-2.64367	0	0	0	266	tags=60%, list=16%, signal=69%
E2F4DP1_01	45	-0.697045	-2.64365	0	0	0	266	tags=60%, list=16%, signal=70%
HALLMARK_G2M_CHECKPOINT	51	-0.719705	-2.63839	0	0	0	326	tags=71%, list=20%, signal=85%
E2F4DP1_01	45	-0.697045	-2.63471	0	0	0	266	tags=60%, list=16%, signal=70%
ZHANG_TLX_TARGETS_DN	27	-0.829983	-2.63254	0	0	0	238	tags=89%, list=15%, signal=102%
HORIUCHI_WTAP_TARGETS_DN	59	-0.708007	-2.63009	0	0	0	176	tags=47%, list=11%, signal=51%
GSE30962_PRIMARY_VS_SECONDARY_ACUTE_LCMV_INF_CD8_TCELL_UP	50	-0.774032	-2.62897	0	0	0	161	tags=68%, list=10%, signal=73%
CROONQUIST_IL6_DEPRIVATION_DN	27	-0.803559	-2.6285	0	0	0	187	tags=89%, list=11%, signal=99%
REACTOME_CELL_CYCLE_MITOTIC	66	-0.672075	-2.62799	0	0	0	284	tags=58%, list=17%, signal=67%
E2F1_Q6	47	-0.68661	-2.62514	0	0	0	266	tags=60%, list=16%, signal=69%
WHITEFORD_PEDIATRIC_CANCER_MARKERS	27	-0.817127	-2.61886	0	0	0	185	tags=81%, list=11%, signal=90%
WANG_RESPONSE_TO_GSK3_INHIBITOR_SB216763_DN	69	-0.623559	-2.61823	0	0	0	238	tags=51%, list=15%, signal=57%
GO_CHROMOSOME	126	-0.620808	-2.61677	0	0	0	285	tags=52%, list=17%, signal=58%
GNF2_MCM4	17	-0.883274	-2.60941	0	0	0	187	tags=94%, list=11%, signal=105%
GOLDRATH_EFF_VS_MEMORY_CD8_TCELL_UP	37	-0.725088	-2.60196	0	0	0	161	tags=57%, list=10%, signal=62%
GSE24634_TREG_VS_TCONV_POST_DAY7_IL4_CONVERSION_UP	39	-0.728236	-2.59907	0	0	0	194	tags=67%, list=12%, signal=74%
WONG_EMBRYONIC_STEM_CELL_CORE	66	-0.663411	-2.59366	0	0	0	238	tags=55%, list=15%, signal=61%
E2F_Q4	46	-0.682386	-2.59205	0	0	0	266	tags=59%, list=16%, signal=68%
GSE20366_EX_VIVO_VS_HOMEOSTATIC_CONVERSION_TREG_DN	30	-0.707379	-2.58811	0	0	0	238	tags=53%, list=15%, signal=61%
E2F1DP1RB_01	46	-0.680289	-2.58394	0	0	0	266	tags=54%, list=16%, signal=63%
CAIRO_HEPATOBLASTOMA_CLASSES_UP	110	-0.631015	-2.58314	0	0	0	294	tags=53%, list=18%, signal=60%
GO_CHROMOSOME_ORGANIZATION	134	-0.591484	-2.58047	0	0	0	285	tags=45%, list=17%, signal=50%
GO_CHROMOSOME_CENTROMERIC_REGION	29	-0.810508	-2.57823	0	0	0	285	tags=86%, list=17%, signal=103%
CROONQUIST_NRAS_SIGNALING_DN	22	-0.855608	-2.57815	0	0	0	206	tags=91%, list=13%, signal=103%
ZHANG_TLX_TARGETS_36HR_DN	51	-0.699504	-2.57681	0	0	0	238	tags=65%, list=15%, signal=73%
REACTOME_DNA_REPLICATION	44	-0.734815	-2.57523	0	0	0	187	tags=64%, list=11%, signal=70%
MISSIAGLIA_REGULATED_BY_METHYLATION_DN	38	-0.781421	-2.57392	0	0	0	136	tags=66%, list=8%, signal=70%
PUJANA_BREAST_CANCER_WITH_BRCA1_MUTATED_UP	19	-0.861665	-2.57175	0	0	0	185	tags=89%, list=11%, signal=100%
RODRIGUES_THYROID_CARCINOMA_POORLY_DIFFERENTIATED_UP	124	-0.548568	-2.56716	0	0	0	204	tags=36%, list=12%, signal=38%
E2F4DP2_01	46	-0.683178	-2.5647	0	0	0	266	tags=59%, list=16%, signal=68%
GO_NUCLEAR_CHROMOSOME_SEGREGATION	43	-0.666634	-2.5536	0	0	0	284	tags=65%, list=17%, signal=77%
GRAHAM_CML_DIVIDING_VS_NORMAL_QUIESCENT_UP	47	-0.668218	-2.55341	0	0	0	187	tags=57%, list=11%, signal=63%
GO_MITOTIC_CELL_CYCLE	129	-0.555998	-2.54996	0	0	0	161	tags=36%, list=10%, signal=37%
GSE36476_CTRL_VS_TSST_ACT_40H_MEMORY_CD4_TCELL_OLD_DN	49	-0.651691	-2.54968	0	0	0	161	tags=45%, list=10%, signal=48%
E2F_Q6	46	-0.682386	-2.54898	0	0	0	266	tags=59%, list=16%, signal=68%
GO_NUCLEAR_CHROMOSOME	75	-0.63093	-2.54479	0	0	0	235	tags=51%, list=14%, signal=56%
E2F1DP2_01	46	-0.683178	-2.54452	0	0	0	266	tags=59%, list=16%, signal=68%
GNF2_CCNB2	15	-0.863971	-2.54269	0	0	0	161	tags=93%, list=10%, signal=103%
LEE_EARLY_T_LYMPHOCYTE_UP	21	-0.812122	-2.54266	0	0	0	187	tags=81%, list=11%, signal=90%
E2F1DP1_01	46	-0.683178	-2.53848	0	0	0	266	tags=59%, list=16%, signal=68%
E2F_Q4	46	-0.682386	-2.53757	0	0	0	266	tags=59%, list=16%, signal=68%
KAUFFMANN_MELANOMA_RELAPSE_UP	21	-0.860391	-2.53666	0	0	0	143	tags=76%, list=9%, signal=82%
GSE36476_CTRL_VS_TSST_ACT_72H_MEMORY_CD4_TCELL_OLD_DN	45	-0.69736	-2.53087	0	0	0	161	tags=49%, list=10%, signal=53%
CHIANG_LIVER_CANCER_SUBCLASS_PROLIFERATION_UP	35	-0.717695	-2.53081	0	0	0	169	tags=63%, list=10%, signal=69%
CHANG_CYCLING_GENES	31	-0.794423	-2.52864	0	0	0	167	tags=84%, list=10%, signal=92%
SONG_TARGETS_OF_IE86_CMV_PROTEIN	18	-0.904447	-2.52563	0	0	0	112	tags=83%, list=7%, signal=88%
REACTOME_MITOTIC_G1_G1_S_PHASES	32	-0.716207	-2.52377	0	0	0	171	tags=53%, list=10%, signal=58%
GSE22601_DOUBLE_POSITIVE_VS_CD4_SINGLE_POSITIVE_THYMOCYTE_DN	34	-0.727102	-2.52169	0	0	0	215	tags=53%, list=13%, signal=60%
GSE14415_NATURAL_TREG_VS_TCONV_DN	45	-0.752998	-2.51868	0	0	0	194	tags=76%, list=12%, signal=83%
GO_DNA_METABOLIC_PROCESS	120	-0.576379	-2.51645	0	0	0	249	tags=43%, list=15%, signal=47%
E2F1DP1RB_01	46	-0.680289	-2.51536	0	0	0	266	tags=54%, list=16%, signal=63%
GO_MITOTIC_CELL_CYCLE	129	-0.555998	-2.51147	0	0	0	161	tags=36%, list=10%, signal=37%
GO_CHROMOSOME_SEGREGATION	51	-0.639561	-2.51118	0	0	0	151	tags=47%, list=9%, signal=50%
GO_MITOTIC_NUCLEAR_DIVISION	54	-0.635635	-2.50887	0	0	0	284	tags=57%, list=17%, signal=67%
KONG_E2F3_TARGETS	26	-0.828793	-2.50508	0	0	0	161	tags=81%, list=10%, signal=88%
GNF2_RFC4	20	-0.854421	-2.50473	0	0	0	187	tags=85%, list=11%, signal=95%
GSE12366_GC_VS_NAIVE_BCELL_UP	36	-0.667852	-2.50385	0	0	0	282	tags=61%, list=17%, signal=72%
MODULE_198	66	-0.620679	-2.50327	0	0	0	185	tags=44%, list=11%, signal=48%
FERREIRA_EWINGS_SARCOMA_UNSTABLE_VS_STABLE_UP	40	-0.707527	-2.50114	0	0	0	215	tags=70%, list=13%, signal=79%
BENPORATH_ES_1	56	-0.63361	-2.49652	0	0	0	274	tags=55%, list=17%, signal=64%
GNF2_CENPF	18	-0.892268	-2.49609	0	0	0	136	tags=94%, list=8%, signal=102%
GO_DNA_CONFORMATION_CHANGE	42	-0.761955	-2.49581	0	0	0	187	tags=60%, list=11%, signal=65%
GEORGES_TARGETS_OF_MIR192_AND_MIR215	130	-0.575543	-2.49517	0	0	0	309	tags=41%, list=19%, signal=46%
MORF_RFC4	29	-0.726466	-2.49173	0	0	0	285	tags=59%, list=17%, signal=70%
E2F_02	46	-0.683178	-2.49062	0	0	0	266	tags=59%, list=16%, signal=68%
ISHIDA_E2F_TARGETS	18	-0.881589	-2.48627	0	0	0	149	tags=89%, list=9%, signal=97%
GNF2_FEN1	17	-0.855941	-2.4858	0	0	0	187	tags=88%, list=11%, signal=99%
GO_DNA_REPLICATION	43	-0.696901	-2.48147	0	0	0	187	tags=58%, list=11%, signal=64%
E2F_Q3	43	-0.672696	-2.47956	0	0	0	190	tags=49%, list=12%, signal=54%
GO_NUCLEAR_CHROMOSOME	75	-0.63093	-2.47766	0	0	0	235	tags=51%, list=14%, signal=56%
AFFAR_YY1_TARGETS_DN	41	-0.651943	-2.47752	0	0	0	167	tags=59%, list=10%, signal=64%
GO_MITOTIC_NUCLEAR_DIVISION	54	-0.635635	-2.46962	0	0	0	284	tags=57%, list=17%, signal=67%
MUELLER_PLURINET	65	-0.623785	-2.46828	0	0	0	353	tags=57%, list=22%, signal=70%
REACTOME_MITOTIC_M_M_G1_PHASES	40	-0.720142	-2.46809	0	0	0	171	tags=60%, list=10%, signal=65%
GSE25085_FETAL_LIVER_VS_ADULT_BM_SP4_THYMIC_IMPLANT_DN	25	-0.760564	-2.46787	0	0	0	309	tags=72%, list=19%, signal=87%
GO_SISTER_CHROMATID_COHESION	24	-0.769535	-2.46173	0	0	0	284	tags=79%, list=17%, signal=94%
MANALO_HYPOXIA_DN	58	-0.669624	-2.46022	0	0	0	328	tags=59%, list=20%, signal=71%
GNF2_CDC2	18	-0.857898	-2.45552	0	0	0	161	tags=89%, list=10%, signal=97%
GO_SISTER_CHROMATID_COHESION	24	-0.769535	-2.45503	0	0	0	284	tags=79%, list=17%, signal=94%
KEGG_CELL_CYCLE	28	-0.749727	-2.45445	0	0	0	171	tags=57%, list=10%, signal=63%
BURTON_ADIPOGENESIS_3	27	-0.752547	-2.45045	0	0	0	161	tags=78%, list=10%, signal=85%
GSE13547_2H_VS_12_H_ANTI_IGM_STIM_BCELL_DN	34	-0.694785	-2.44999	0	0	0	187	tags=44%, list=11%, signal=49%
E2F_Q4_01	42	-0.647041	-2.44985	0	0	0	167	tags=45%, list=10%, signal=49%
GO_DNA_PACKAGING	24	-0.759451	-2.44433	0	0	0	176	tags=58%, list=11%, signal=64%
E2F4DP2_01	46	-0.683178	-2.44431	0	0	0	266	tags=59%, list=16%, signal=68%
GO_DNA_METABOLIC_PROCESS	120	-0.576379	-2.43293	0	0	0	249	tags=43%, list=15%, signal=47%
GO_CELL_CYCLE_PROCESS	176	-0.527471	-2.4252	0	0	0	161	tags=33%, list=10%, signal=33%
GSE18893_TCONV_VS_TREG_24H_TNF_STIM_UP	33	-0.711425	-2.42512	0	0	0	143	tags=52%, list=9%, signal=55%
BURTON_ADIPOGENESIS_PEAK_AT_16HR	15	-0.843496	-2.42457	0	0	0	143	tags=73%, list=9%, signal=80%
GNF2_BUB1B	15	-0.878943	-2.42361	0	0	0	187	tags=93%, list=11%, signal=104%
GSE12366_GC_VS_MEMORY_BCELL_UP	35	-0.681108	-2.42087	0	0	0	260	tags=60%, list=16%, signal=70%
WU_APOPTOSIS_BY_CDKN1A_VIA_TP53	17	-0.865384	-2.42005	0	0	0	194	tags=88%, list=12%, signal=99%
REACTOME_G1_S_TRANSITION	26	-0.745274	-2.41709	0	0	0	149	tags=58%, list=9%, signal=62%
E2F_Q6	46	-0.682386	-2.41638	0	0	0	266	tags=59%, list=16%, signal=68%
GO_KINETOCHORE	21	-0.814504	-2.41401	0	0	0	284	tags=86%, list=17%, signal=102%
GO_ORGANELLE_FISSION	70	-0.610876	-2.40934	0	0	0	149	tags=41%, list=9%, signal=44%
GO_ORGANELLE_FISSION	70	-0.610876	-2.40926	0	0	0	149	tags=41%, list=9%, signal=44%
GO_CELL_CYCLE	204	-0.515157	-2.4086	0	0	0	151	tags=31%, list=9%, signal=30%
GSE15930_NAIVE_VS_48H_IN_VITRO_STIM_CD8_TCELL_DN	41	-0.620091	-2.40715	0	0	0	241	tags=46%, list=15%, signal=53%
MODULE_252	51	-0.658864	-2.40631	0	0	0	194	tags=53%, list=12%, signal=58%
GO_DNA_DEPENDENT_DNA_REPLICATION	21	-0.753976	-2.39968	0	0	0	187	tags=67%, list=11%, signal=74%
MITSIADES_RESPONSE_TO_APLIDIN_DN	62	-0.614265	-2.39732	0	0	0	204	tags=50%, list=12%, signal=55%
GO_SISTER_CHROMATID_SEGREGATION	38	-0.714111	-2.39665	0	0	0	284	tags=71%, list=17%, signal=84%
GO_DNA_REPLICATION	43	-0.696901	-2.39644	0	0.00036261	0.01	187	tags=58%, list=11%, signal=64%
GO_NUCLEAR_CHROMOSOME_SEGREGATION	43	-0.666634	-2.39587	0	0.000348664	0.01	284	tags=65%, list=17%, signal=77%
VILLANUEVA_LIVER_CANCER_KRT19_UP	30	-0.667959	-2.39376	0	0	0	239	tags=67%, list=15%, signal=77%
GRAHAM_NORMAL_QUIESCENT_VS_NORMAL_DIVIDING_DN	24	-0.785732	-2.39325	0	0	0	143	tags=75%, list=9%, signal=81%
MORF_PPP1CC	37	-0.652798	-2.39205	0	0	0	390	tags=57%, list=24%, signal=73%
LEE_LIVER_CANCER_SURVIVAL_DN	32	-0.691845	-2.39136	0	0	0	200	tags=50%, list=12%, signal=56%
MOLENAAR_TARGETS_OF_CCND1_AND_CDK4_DN	15	-0.85402	-2.39073	0	0	0	161	tags=73%, list=10%, signal=81%
GO_CONDENSED_CHROMOSOME_CENTROMERIC_REGION	17	-0.83535	-2.38771	0	0	0	149	tags=76%, list=9%, signal=83%
SGCGSSAAA_E2F1DP2_01	34	-0.723551	-2.38512	0	0.00033575	0.01	311	tags=71%, list=19%, signal=85%
E2F_02	46	-0.683178	-2.38501	0	0	0	266	tags=59%, list=16%, signal=68%
REN_BOUND_BY_E2F	22	-0.865678	-2.37966	0	0	0	171	tags=82%, list=10%, signal=90%
FISCHER_G2_M_CELL_CYCLE	46	-0.668029	-2.3766	0	0	0	167	tags=54%, list=10%, signal=59%
ZHANG_BREAST_CANCER_PROGENITORS_UP	80	-0.588655	-2.3749	0	0	0	248	tags=45%, list=15%, signal=50%
GSE33162_UNTREATED_VS_4H_LPS_STIM_HDAC3_KO_MACROPHAGE_DN	43	-0.653994	-2.36916	0	0	0	192	tags=47%, list=12%, signal=51%
E2F1_Q3	54	-0.642441	-2.3669	0	0	0	190	tags=46%, list=12%, signal=51%
GNF2_SMC4L1	24	-0.824618	-2.36401	0	0	0	187	tags=83%, list=11%, signal=93%
MORF_DNMT1	30	-0.726099	-2.36049	0	0	0	390	tags=70%, list=24%, signal=90%
GO_CELL_CYCLE_CHECKPOINT	35	-0.681285	-2.35818	0	0	0	149	tags=49%, list=9%, signal=52%
MODULE_98	77	-0.566619	-2.35735	0	0	0	185	tags=40%, list=11%, signal=43%
KEGG_CELL_CYCLE	28	-0.749727	-2.35687	0	0.000323759	0.01	171	tags=57%, list=10%, signal=63%
BENPORATH_PROLIFERATION	29	-0.719932	-2.34882	0	0	0	85	tags=52%, list=5%, signal=54%
GSE36476_CTRL_VS_TSST_ACT_72H_MEMORY_CD4_TCELL_YOUNG_DN	41	-0.667546	-2.34239	0	0	0	161	tags=54%, list=10%, signal=58%
GO_MEIOTIC_CELL_CYCLE_PROCESS	23	-0.701926	-2.34182	0	0	0	115	tags=52%, list=7%, signal=55%
BIDUS_METASTASIS_UP	42	-0.666093	-2.34162	0	0	0	194	tags=50%, list=12%, signal=55%
GO_SINGLE_STRANDED_DNA_BINDING	20	-0.771159	-2.33911	0	0	0	143	tags=50%, list=9%, signal=54%
GSE39556_CD8A_DC_VS_NK_CELL_MOUSE_3H_POST_POLYIC_INJ_UP	44	-0.664675	-2.33762	0	0	0	187	tags=57%, list=11%, signal=62%
GO_SISTER_CHROMATID_SEGREGATION	38	-0.714111	-2.33604	0	0.000312595	0.01	284	tags=71%, list=17%, signal=84%
GO_DNA_PACKAGING	24	-0.759451	-2.33571	0	0	0	176	tags=58%, list=11%, signal=64%
GSE2405_0H_VS_12H_A_PHAGOCYTOPHILUM_STIM_NEUTROPHIL_DN	33	-0.695975	-2.33182	0	0	0	194	tags=55%, list=12%, signal=61%
MODULE_125	16	-0.877702	-2.33093	0	0	0	176	tags=81%, list=11%, signal=90%
GSE25088_WT_VS_STAT6_KO_MACROPHAGE_DN	37	-0.657128	-2.33012	0	0	0	187	tags=57%, list=11%, signal=63%
GO_DNA_GEOMETRIC_CHANGE	21	-0.788162	-2.32828	0	0.000302175	0.01	187	tags=67%, list=11%, signal=74%
GSE5679_CTRL_VS_RARA_AGONIST_AM580_TREATED_DC_UP	29	-0.720207	-2.32722	0	0	0	223	tags=52%, list=14%, signal=59%
MARKEY_RB1_ACUTE_LOF_UP	52	-0.617753	-2.32478	0	0	0	239	tags=60%, list=15%, signal=68%
KAUFFMANN_DNA_REPLICATION_GENES	34	-0.682386	-2.32195	0	0	0	176	tags=59%, list=11%, signal=65%
E2F_Q3	43	-0.672696	-2.3189	0	0	0	190	tags=49%, list=12%, signal=54%
GO_CELL_CYCLE_PROCESS	176	-0.527471	-2.31355	0	0.000292428	0.01	161	tags=33%, list=10%, signal=33%
GSE24574_BCL6_LOW_TFH_VS_TCONV_CD4_TCELL_DN	40	-0.678819	-2.31228	0	0	0	187	tags=48%, list=11%, signal=52%
GSE12845_IGD_POS_BLOOD_VS_PRE_GC_TONSIL_BCELL_DN	46	-0.657341	-2.3091	0	0	0	190	tags=52%, list=12%, signal=57%
LI_WILMS_TUMOR_VS_FETAL_KIDNEY_1_DN	36	-0.666696	-2.30883	0	0	0	176	tags=47%, list=11%, signal=52%
RHODES_UNDIFFERENTIATED_CANCER	21	-0.711402	-2.30856	0	0	0	168	tags=62%, list=10%, signal=68%
GSE24142_EARLY_THYMIC_PROGENITOR_VS_DN2_THYMOCYTE_ADULT_DN	31	-0.680131	-2.30809	0	0	0	134	tags=42%, list=8%, signal=45%
GSE22886_UNSTIM_VS_IL15_STIM_NKCELL_DN	37	-0.688409	-2.30684	0	0	0	249	tags=51%, list=15%, signal=59%
GO_DNA_GEOMETRIC_CHANGE	21	-0.788162	-2.30648	0	0	0	187	tags=67%, list=11%, signal=74%
GSE7852_LN_VS_THYMUS_TCONV_DN	34	-0.693945	-2.30529	0	0	0	237	tags=53%, list=14%, signal=61%
PUJANA_BRCA1_PCC_NETWORK	258	-0.469888	-2.30462	0	0	0	331	tags=41%, list=20%, signal=44%
GO_CELL_CYCLE_CHECKPOINT	35	-0.681285	-2.30455	0	0.000283289	0.01	149	tags=49%, list=9%, signal=52%
GO_CELL_CYCLE	204	-0.515157	-2.30246	0	0.000274705	0.01	151	tags=31%, list=9%, signal=30%
E2F1DP1_01	46	-0.683178	-2.29932	0	0.000266625	0.01	266	tags=59%, list=16%, signal=68%
GO_SPINDLE	54	-0.570516	-2.29583	0	0.000259007	0.01	161	tags=39%, list=10%, signal=42%
PYEON_HPV_POSITIVE_TUMORS_UP	24	-0.718286	-2.29564	0	0	0	239	tags=63%, list=15%, signal=72%
LINDGREN_BLADDER_CANCER_CLUSTER_3_UP	69	-0.580404	-2.29399	0	0	0	204	tags=48%, list=12%, signal=52%
E2F1_Q3	54	-0.642441	-2.28906	0	0.000251813	0.01	190	tags=46%, list=12%, signal=51%
MORI_PRE_BI_LYMPHOCYTE_UP	16	-0.754568	-2.28843	0	0	0	167	tags=63%, list=10%, signal=69%
GSE40274_FOXP3_VS_FOXP3_AND_EOS_TRANSDUCED_ACTIVATED_CD4_TCELL_DN	33	-0.733285	-2.2861	0	0	0	187	tags=58%, list=11%, signal=64%
GSE24634_TEFF_VS_TCONV_DAY10_IN_CULTURE_UP	37	-0.633804	-2.28598	0	0	0	136	tags=43%, list=8%, signal=46%
GSE36476_CTRL_VS_TSST_ACT_40H_MEMORY_CD4_TCELL_YOUNG_DN	40	-0.613282	-2.2856	0	0	0	161	tags=50%, list=10%, signal=54%
REACTOME_CELL_CYCLE_CHECKPOINTS	26	-0.717743	-2.28518	0	0	0	149	tags=58%, list=9%, signal=62%
GSE21670_UNTREATED_VS_TGFB_IL6_TREATED_CD4_TCELL_UP	28	-0.662837	-2.28261	0	0	0	309	tags=61%, list=19%, signal=74%
E2F1DP2_01	46	-0.683178	-2.27219	0	0.000245007	0.01	266	tags=59%, list=16%, signal=68%
GSE14415_INDUCED_TREG_VS_TCONV_UP	35	-0.640161	-2.26962	0	0	0	151	tags=46%, list=9%, signal=49%
SANSOM_APC_TARGETS_REQUIRE_MYC	23	-0.701739	-2.26365	0	0	0	263	tags=57%, list=16%, signal=66%
VEGF_A_UP.V1_DN	36	-0.644	-2.26037	0	0	0	177	tags=47%, list=11%, signal=52%
E2F_Q6_01	47	-0.588535	-2.25714	0	0	0	167	tags=40%, list=10%, signal=44%
GO_PROTEIN_DNA_COMPLEX_SUBUNIT_ORGANIZATION	29	-0.687549	-2.25565	0	0	0	353	tags=52%, list=22%, signal=65%
MORF_RRM1	27	-0.734551	-2.2517	0	0	0	285	tags=59%, list=17%, signal=71%
PUJANA_BREAST_CANCER_LIT_INT_NETWORK	21	-0.700633	-2.24315	0	0	0	172	tags=57%, list=10%, signal=63%
E2F1_Q6_01	46	-0.603658	-2.23858	0	0.000238559	0.01	343	tags=54%, list=21%, signal=67%
GSE6259_33D1_POS_DC_VS_CD4_TCELL_UP	36	-0.672421	-2.23717	0	0	0	127	tags=42%, list=8%, signal=44%
GSE21546_ELK1_KO_VS_SAP1A_KO_AND_ELK1_KO_DP_THYMOCYTES_DN	39	-0.642255	-2.23646	0	0	0	140	tags=36%, list=9%, signal=38%
GO_PURINE_NTP_DEPENDENT_HELICASE_ACTIVITY	21	-0.68691	-2.23321	0	4.85628e-05	0.01	349	tags=67%, list=21%, signal=84%
GO_MEIOTIC_CELL_CYCLE_PROCESS	23	-0.701926	-2.23248	0	0.000232442	0.01	115	tags=52%, list=7%, signal=55%
KANG_DOXORUBICIN_RESISTANCE_UP	17	-0.814268	-2.23218	0	4.83163e-05	0.01	187	tags=88%, list=11%, signal=99%
GO_DNA_DEPENDENT_DNA_REPLICATION	21	-0.753976	-2.23145	0	0.000226631	0.01	187	tags=67%, list=11%, signal=74%
GSE7764_IL15_TREATED_VS_CTRL_NK_CELL_24H_UP	42	-0.641168	-2.23085	0	4.80723e-05	0.01	354	tags=62%, list=22%, signal=77%
SGCGSSAAA_E2F1DP2_01	34	-0.723551	-2.22983	0	4.78307e-05	0.01	311	tags=71%, list=19%, signal=85%
GO_PROTEIN_DNA_COMPLEX_SUBUNIT_ORGANIZATION	29	-0.687549	-2.22881	0	0.000221104	0.01	353	tags=52%, list=22%, signal=65%
STEIN_ESR1_TARGETS	20	-0.754798	-2.22836	0	4.75916e-05	0.01	143	tags=60%, list=9%, signal=65%
TARTE_PLASMA_CELL_VS_PLASMABLAST_DN	66	-0.554831	-2.22651	0	4.73548e-05	0.01	206	tags=45%, list=13%, signal=50%
GSE19923_E2A_KO_VS_E2A_AND_HEB_KO_DP_THYMOCYTE_UP	27	-0.676327	-2.22429	0	4.71204e-05	0.01	217	tags=48%, list=13%, signal=55%
GOLDRATH_ANTIGEN_RESPONSE	57	-0.577382	-2.2242	0	4.68882e-05	0.01	161	tags=46%, list=10%, signal=49%
GO_SINGLE_STRANDED_DNA_BINDING	20	-0.771159	-2.22398	0	0.000215839	0.01	143	tags=50%, list=9%, signal=54%
GO_MULTI_ORGANISM_METABOLIC_PROCESS	25	-0.654846	-2.2197	0	0.00021082	0.01	448	tags=76%, list=27%, signal=103%
REACTOME_MITOTIC_PROMETAPHASE	20	-0.749957	-2.21859	0	9.50906e-05	0.02	284	tags=75%, list=17%, signal=90%
GSE28726_NAIVE_VS_ACTIVATED_CD4_TCELL_DN	38	-0.657357	-2.21647	0	9.46267e-05	0.02	194	tags=55%, list=12%, signal=61%
WHITFIELD_CELL_CYCLE_G1_S	24	-0.752336	-2.21406	0	0.000140912	0.03	171	tags=58%, list=10%, signal=64%
MORI_EMU_MYC_LYMPHOMA_BY_ONSET_TIME_UP	19	-0.729499	-2.21078	0	0.000140232	0.03	219	tags=58%, list=13%, signal=66%
GSE24634_TEFF_VS_TCONV_DAY5_IN_CULTURE_UP	38	-0.677184	-2.20904	0	0.000139557	0.03	133	tags=45%, list=8%, signal=48%
GSE37532_WT_VS_PPARG_KO_VISCERAL_ADIPOSE_TISSUE_TREG_UP	31	-0.668975	-2.20872	0	0.00013889	0.03	245	tags=52%, list=15%, signal=60%
GSE10239_NAIVE_VS_DAY4.5_EFF_CD8_TCELL_DN	47	-0.592268	-2.20655	0	0.000138228	0.03	194	tags=47%, list=12%, signal=52%
GSE24671_BAKIMULC_VS_SENDAI_VIRUS_INFECTED_MOUSE_SPLENOCYTES_UP	33	-0.655058	-2.20517	0	0.000137573	0.03	201	tags=61%, list=12%, signal=68%
GO_DNA_DEPENDENT_ATPASE_ACTIVITY	20	-0.742092	-2.20357	0	0.000136924	0.03	172	tags=50%, list=10%, signal=55%
E2F_Q4_01	42	-0.647041	-2.20344	0	0.000136282	0.03	167	tags=45%, list=10%, signal=49%
HELLER_SILENCED_BY_METHYLATION_DN	21	-0.685308	-2.20311	0	0.000135645	0.03	218	tags=57%, list=13%, signal=65%
GSE14415_INDUCED_TREG_VS_FAILED_INDUCED_TREG_UP	37	-0.627582	-2.20161	0	0.000135014	0.03	325	tags=51%, list=20%, signal=63%
GNF2_MCM5	18	-0.789718	-2.19731	0	0.000178141	0.04	257	tags=72%, list=16%, signal=85%
HALLMARK_MYC_TARGETS_V1	46	-0.612454	-2.19599	0	0.000177321	0.04	452	tags=67%, list=28%, signal=90%
GO_CONDENSED_CHROMOSOME_CENTROMERIC_REGION	17	-0.83535	-2.19115	0	0.000614866	0.03	149	tags=76%, list=9%, signal=83%
E2F_03	46	-0.613118	-2.19018	0	0.000176507	0.04	167	tags=43%, list=10%, signal=47%
MORF_EIF3S2	46	-0.584961	-2.18975	0	0.000175701	0.04	390	tags=52%, list=24%, signal=67%
REACTOME_S_PHASE	21	-0.681387	-2.18529	0	0.000174903	0.04	187	tags=52%, list=11%, signal=58%
REACTOME_G2_M_CHECKPOINTS	15	-0.899433	-2.17947	0	0.000174111	0.04	149	tags=93%, list=9%, signal=102%
GRAHAM_CML_QUIESCENT_VS_NORMAL_QUIESCENT_UP	18	-0.72143	-2.17545	0	0.000173327	0.04	82	tags=50%, list=5%, signal=52%
REACTOME_CHROMOSOME_MAINTENANCE	16	-0.788233	-2.17489	0	0.00017255	0.04	151	tags=56%, list=9%, signal=61%
GSE24634_IL4_VS_CTRL_TREATED_NAIVE_CD4_TCELL_DAY7_UP	33	-0.648761	-2.16901	0	0.000171779	0.04	182	tags=48%, list=11%, signal=53%
ZHENG_GLIOBLASTOMA_PLASTICITY_UP	46	-0.578806	-2.16799	0	0.000171016	0.04	149	tags=48%, list=9%, signal=51%
SLEBOS_HEAD_AND_NECK_CANCER_WITH_HPV_UP	17	-0.72648	-2.1671	0	0.000211013	0.05	133	tags=53%, list=8%, signal=57%
GSE5679_CTRL_VS_PPARG_LIGAND_ROSIGLITAZONE_TREATED_DC_UP	30	-0.638929	-2.16605	0	0.000210083	0.05	167	tags=40%, list=10%, signal=44%
GSE24634_NAIVE_CD4_TCELL_VS_DAY7_IL4_CONV_TREG_DN	42	-0.602227	-2.16517	0	0.000209162	0.05	187	tags=43%, list=11%, signal=47%
E2F_03	46	-0.613118	-2.16471	0	0.000601203	0.03	167	tags=43%, list=10%, signal=47%
GO_CELL_CYCLE_G1_S_PHASE_TRANSITION	31	-0.644893	-2.16373	0	0.000588133	0.03	246	tags=58%, list=15%, signal=67%
GO_NUCLEAR_CHROMOSOME_TELOMERIC_REGION	18	-0.750143	-2.16324	0	0.00057562	0.03	172	tags=56%, list=10%, signal=61%
RHEIN_ALL_GLUCOCORTICOID_THERAPY_DN	68	-0.546918	-2.16313	0	0.000333744	0.08	284	tags=43%, list=17%, signal=49%
CASORELLI_ACUTE_PROMYELOCYTIC_LEUKEMIA_DN	120	-0.498727	-2.16093	0	0.000332293	0.08	194	tags=31%, list=12%, signal=32%
E2F1_Q4_01	37	-0.602913	-2.15946	0	0.000330854	0.08	190	tags=46%, list=12%, signal=51%
E2F1_Q6_01	46	-0.603658	-2.15927	0	0.000329428	0.08	343	tags=54%, list=21%, signal=67%
SHEPARD_BMYB_MORPHOLINO_DN	33	-0.686962	-2.15898	0	0.000328014	0.08	149	tags=55%, list=9%, signal=59%
ODONNELL_TFRC_TARGETS_DN	23	-0.783297	-2.15813	0	0.000326612	0.08	161	tags=74%, list=10%, signal=81%
GO_CHROMATIN_ASSEMBLY_OR_DISASSEMBLY	20	-0.692819	-2.15502	0	0.000325223	0.08	391	tags=70%, list=24%, signal=91%
GSE2770_UNTREATED_VS_IL4_TREATED_ACT_CD4_TCELL_48H_DN	33	-0.61591	-2.15409	0	0.000323844	0.08	187	tags=39%, list=11%, signal=44%
GO_HELICASE_ACTIVITY	34	-0.59497	-2.15347	0	0.000322478	0.08	187	tags=41%, list=11%, signal=46%
E2F_Q6_01	47	-0.588535	-2.15317	0	0.000563627	0.03	167	tags=40%, list=10%, signal=44%
GO_CHROMOSOME_SEGREGATION	51	-0.639561	-2.15159	0	0.000321123	0.08	151	tags=47%, list=9%, signal=50%
GNF2_PA2G4	20	-0.703847	-2.15103	0	0.000319779	0.08	390	tags=70%, list=24%, signal=91%
GSE2770_UNTREATED_VS_IL12_TREATED_ACT_CD4_TCELL_6H_UP	34	-0.644356	-2.14879	0	0.0003587	0.09	179	tags=47%, list=11%, signal=52%
RIZ_ERYTHROID_DIFFERENTIATION	17	-0.755741	-2.14876	0	0.000357211	0.09	143	tags=59%, list=9%, signal=64%
GSE19941_LPS_VS_LPS_AND_IL10_STIM_IL10_KO_MACROPHAGE_UP	26	-0.720884	-2.14804	0	0.000355735	0.09	119	tags=42%, list=7%, signal=45%
GCNP_SHH_UP_LATE.V1_UP	36	-0.58051	-2.14242	0	0.00047464	0.11	160	tags=42%, list=10%, signal=45%
SARRIO_EPITHELIAL_MESENCHYMAL_TRANSITION_UP	36	-0.623793	-2.13985	0	0.000472695	0.11	149	tags=61%, list=9%, signal=66%
CROONQUIST_NRAS_VS_STROMAL_STIMULATION_DN	19	-0.726627	-2.13971	0	0.000470765	0.11	189	tags=58%, list=12%, signal=65%
REACTOME_3_UTR_MEDIATED_TRANSLATIONAL_REGULATION	22	-0.645158	-2.13545	0	0.000468852	0.11	554	tags=86%, list=34%, signal=129%
WHITFIELD_CELL_CYCLE_G2	29	-0.668407	-2.13406	0	0.000466953	0.11	136	tags=48%, list=8%, signal=52%
GO_CELL_CYCLE_G1_S_PHASE_TRANSITION	31	-0.644893	-2.12962	0	0.000465071	0.11	246	tags=58%, list=15%, signal=67%
LEE_BMP2_TARGETS_DN	147	-0.482314	-2.12802	0	0.000502221	0.12	243	tags=38%, list=15%, signal=41%
GSE6674_ANTI_IGM_VS_ANTI_IGM_AND_CPG_STIM_BCELL_DN	31	-0.600645	-2.12729	0	0.000500212	0.12	126	tags=26%, list=8%, signal=27%
BERENJENO_TRANSFORMED_BY_RHOA_UP	96	-0.479448	-2.12447	0	0.000498219	0.12	161	tags=42%, list=10%, signal=43%
GSE21670_STAT3_KO_VS_WT_CD4_TCELL_TGFB_TREATED_UP	35	-0.641128	-2.12355	0	0.000496242	0.12	170	tags=40%, list=10%, signal=44%
RPS14_DN.V1_DN	34	-0.609296	-2.12208	0	0.000531154	0.13	161	tags=50%, list=10%, signal=54%
GSE25088_WT_VS_STAT6_KO_MACROPHAGE_IL4_STIM_DN	38	-0.635099	-2.11993	0	0.000529063	0.13	187	tags=55%, list=11%, signal=61%
GO_CELL_DIVISION	65	-0.56121	-2.11934	0	0.000526988	0.13	284	tags=48%, list=17%, signal=55%
GO_SPINDLE	54	-0.570516	-2.11578	0	0.00056147	0.14	161	tags=39%, list=10%, signal=42%
GSE17974_CTRL_VS_ACT_IL4_AND_ANTI_IL12_24H_CD4_TCELL_DN	25	-0.650969	-2.11564	0	0.000559286	0.14	106	tags=40%, list=6%, signal=42%
SHEPARD_CRUSH_AND_BURN_MUTANT_DN	21	-0.713682	-2.11427	0	0.000557118	0.14	379	tags=81%, list=23%, signal=104%
MORF_BUB3	56	-0.562055	-2.11251	0	0.000592131	0.15	417	tags=50%, list=25%, signal=65%
GO_PURINE_NTP_DEPENDENT_HELICASE_ACTIVITY	21	-0.68691	-2.10966	0	0.000552125	0.03	349	tags=67%, list=21%, signal=84%
GSE7218_UNSTIM_VS_ANTIGEN_STIM_THROUGH_IGG_BCELL_UP	32	-0.629727	-2.1077	0	0.000589854	0.15	194	tags=44%, list=12%, signal=49%
E2F_Q3_01	41	-0.603555	-2.10601	0	0.000625638	0.16	152	tags=41%, list=9%, signal=45%
MORF_PRKDC	41	-0.635335	-2.10256	0	0.000695079	0.18	285	tags=51%, list=17%, signal=60%
REACTOME_M_G1_TRANSITION	18	-0.704993	-2.09938	0	0.000692437	0.18	171	tags=61%, list=10%, signal=67%
GSE2405_S_AUREUS_VS_UNTREATED_NEUTROPHIL_DN	33	-0.660245	-2.09777	0	0.000725247	0.18	281	tags=61%, list=17%, signal=72%
MORF_ESPL1	18	-0.722131	-2.09729	0	0.00072251	0.18	136	tags=44%, list=8%, signal=48%
GOLDRATH_NAIVE_VS_EFF_CD8_TCELL_DN	36	-0.608531	-2.09632	0	0.000719794	0.18	161	tags=47%, list=10%, signal=51%
FURUKAWA_DUSP6_TARGETS_PCI35_DN	17	-0.787087	-2.09622	0	0.000717098	0.18	149	tags=71%, list=9%, signal=77%
GSE10240_CTRL_VS_IL17_AND_IL22_STIM_PRIMARY_BRONCHIAL_EPITHELIAL_CELLS_UP	27	-0.658962	-2.09355	0	0.000714423	0.18	120	tags=37%, list=7%, signal=39%
MODULE_53	78	-0.50004	-2.09252	0	0.000711767	0.18	187	tags=46%, list=11%, signal=50%
REACTOME_INFLUENZA_LIFE_CYCLE	26	-0.634978	-2.09152	0	0.000709131	0.18	448	tags=73%, list=27%, signal=99%
GO_MEIOTIC_CELL_CYCLE	30	-0.646508	-2.09147	0	0.000541082	0.03	115	tags=40%, list=7%, signal=42%
E2F_Q3_01	41	-0.603555	-2.09001	0	0.000530473	0.03	152	tags=41%, list=9%, signal=45%
GSE21063_CTRL_VS_ANTI_IGM_STIM_BCELL_16H_UP	26	-0.649587	-2.0896	0	0.000706514	0.18	295	tags=65%, list=18%, signal=78%
GSE13547_2H_VS_12_H_ANTI_IGM_STIM_ZFX_KO_BCELL_DN	40	-0.575648	-2.08907	0	0.000703916	0.18	123	tags=40%, list=8%, signal=42%
GSE24634_TREG_VS_TCONV_POST_DAY10_IL4_CONVERSION_UP	44	-0.585306	-2.08578	0	0.000701338	0.18	172	tags=43%, list=10%, signal=47%
GO_REGULATION_OF_SISTER_CHROMATID_SEGREGATION	15	-0.705485	-2.08141	0	0.000698694	0.04	268	tags=60%, list=16%, signal=71%
GO_CELL_CYCLE_PHASE_TRANSITION	53	-0.549771	-2.08095	0	0.000733188	0.19	283	tags=49%, list=17%, signal=57%
BASAKI_YBX1_TARGETS_UP	51	-0.537198	-2.07926	0	0.000800669	0.21	194	tags=47%, list=12%, signal=52%
GARCIA_TARGETS_OF_FLI1_AND_DAX1_DN	31	-0.600362	-2.07909	0	0.000797768	0.21	288	tags=45%, list=18%, signal=54%
GSE9509_10MIN_VS_30MIN_LPS_AND_IL10_STIM_IL10_KO_MACROPHAGE_UP	23	-0.689721	-2.07645	0	0.000862951	0.23	326	tags=65%, list=20%, signal=80%
GO_DNA_REPAIR	76	-0.510731	-2.07549	0	0.000685511	0.04	246	tags=39%, list=15%, signal=44%
MORF_BUB1B	18	-0.725472	-2.07546	0	0.000894824	0.24	209	tags=72%, list=13%, signal=82%
GO_DNA_REPAIR	76	-0.510731	-2.07515	0	0.000891616	0.24	246	tags=39%, list=15%, signal=44%
GNF2_CKS2	15	-0.766965	-2.06931	0	0.00102336	0.27	238	tags=80%, list=15%, signal=93%
GO_MEIOTIC_CELL_CYCLE	30	-0.646508	-2.06746	0	0.00101972	0.27	115	tags=40%, list=7%, signal=42%
GO_MULTI_ORGANISM_METABOLIC_PROCESS	25	-0.654846	-2.0659	0	0.0010504	0.28	448	tags=76%, list=27%, signal=103%
GSE33292_WT_VS_TCF1_KO_DN3_THYMOCYTE_DN	45	-0.59976	-2.0654	0	0.00104669	0.28	187	tags=51%, list=11%, signal=56%
GO_HELICASE_ACTIVITY	34	-0.59497	-2.06498	0	0.0011696	0.07	187	tags=41%, list=11%, signal=46%
GO_MITOTIC_SISTER_CHROMATID_SEGREGATION	17	-0.700634	-2.06473	0	0.001043	0.28	149	tags=59%, list=9%, signal=64%
CHEMNITZ_RESPONSE_TO_PROSTAGLANDIN_E2_UP	27	-0.666851	-2.06437	0	0.00103934	0.28	161	tags=63%, list=10%, signal=69%
GSE10273_HIGH_IL7_VS_HIGH_IL7_AND_IRF4_IN_IRF4_8_NULL_PRE_BCELL_UP	23	-0.638262	-2.06331	0	0.00106904	0.29	219	tags=43%, list=13%, signal=49%
GO_NUCLEAR_CHROMOSOME_TELOMERIC_REGION	18	-0.750143	-2.05995	0	0.00109848	0.3	172	tags=56%, list=10%, signal=61%
GO_PROTEIN_LOCALIZATION_TO_ENDOPLASMIC_RETICULUM	24	-0.62963	-2.05899	0	0.00148572	0.09	554	tags=83%, list=34%, signal=124%
GSE22611_NOD2_TRANSDUCED_VS_CTRL_HEK293T_STIMULATED_WITH_MDP_2H_DN	23	-0.702505	-2.05688	0	0.00112718	0.31	290	tags=52%, list=18%, signal=63%
GSE22103_UNSTIM_VS_GMCSF_AND_IFNG_STIM_NEUTROPHIL_DN	28	-0.646219	-2.05591	0	0.00112328	0.31	143	tags=50%, list=9%, signal=54%
GNF2_RAN	20	-0.726955	-2.0528	0	0.00121875	0.34	390	tags=80%, list=24%, signal=104%
GSE43863_TH1_VS_LY6C_LOW_CXCR5NEG_EFFECTOR_CD4_TCELL_UP	37	-0.567923	-2.05126	0	0.00124673	0.34	119	tags=32%, list=7%, signal=34%
VANTVEER_BREAST_CANCER_METASTASIS_DN	21	-0.621157	-2.04986	0	0.00124246	0.34	238	tags=62%, list=15%, signal=71%
KAECH_DAY8_EFF_VS_MEMORY_CD8_TCELL_UP	33	-0.603271	-2.04906	0	0.00123822	0.34	119	tags=39%, list=7%, signal=42%
IGARASHI_ATF4_TARGETS_DN	19	-0.674006	-2.04693	0	0.00129972	0.35	45	tags=47%, list=3%, signal=48%
GSE19941_UNSTIM_VS_LPS_STIM_IL10_KO_NFKBP50_KO_MACROPHAGE_UP	30	-0.622526	-2.04571	0	0.00129531	0.35	220	tags=47%, list=13%, signal=53%
GO_CELL_DIVISION	65	-0.56121	-2.04367	0	0.00210632	0.12	284	tags=48%, list=17%, signal=55%
GSE10239_MEMORY_VS_KLRG1INT_EFF_CD8_TCELL_DN	36	-0.581825	-2.04305	0	0.00129093	0.35	234	tags=42%, list=14%, signal=48%
GSE9239_CTRL_VS_TNF_INHIBITOR_TREATED_DC_DN	29	-0.624425	-2.04091	0.025641	0.001318	0.35	237	tags=55%, list=14%, signal=63%
GSE45365_WT_VS_IFNAR_KO_BCELL_DN	20	-0.69124	-2.04061	0	0.00131357	0.35	194	tags=50%, list=12%, signal=56%
GO_CELL_CYCLE_PHASE_TRANSITION	53	-0.549771	-2.03982	0	0.00206936	0.12	283	tags=49%, list=17%, signal=57%
GSE21546_SAP1A_KO_VS_SAP1A_KO_AND_ELK1_KO_DP_THYMOCYTES_DN	27	-0.579761	-2.03801	0	0.00130918	0.35	119	tags=37%, list=7%, signal=39%
GNF2_NPM1	17	-0.65168	-2.03663	0	0.00136908	0.37	494	tags=76%, list=30%, signal=108%
DODD_NASOPHARYNGEAL_CARCINOMA_DN	244	-0.416183	-2.03612	0	0.00136453	0.37	311	tags=44%, list=19%, signal=46%
GSE7509_UNSTIM_VS_IFNA_STIM_IMMATURE_DC_UP	25	-0.582201	-2.03565	0	0.00136001	0.37	140	tags=36%, list=9%, signal=39%
PYEON_CANCER_HEAD_AND_NECK_VS_CERVICAL_UP	33	-0.611995	-2.03491	0	0.00138711	0.38	340	tags=67%, list=21%, signal=82%
HALLMARK_MITOTIC_SPINDLE	35	-0.54372	-2.03433	0	0.00141427	0.39	115	tags=31%, list=7%, signal=33%
GO_REGULATION_OF_CHROMOSOME_SEGREGATION	17	-0.69875	-2.03402	0	0.00140963	0.39	268	tags=59%, list=16%, signal=70%
GSE15930_NAIVE_VS_48H_IN_VITRO_STIM_IFNAB_CD8_TCELL_DN	33	-0.5841	-2.03249	0	0.00143675	0.4	153	tags=36%, list=9%, signal=39%
MODULE_124	22	-0.66765	-2.03208	0	0.00143207	0.4	155	tags=41%, list=9%, signal=45%
FOURNIER_ACINAR_DEVELOPMENT_LATE_2	56	-0.551427	-2.03028	0	0.00145894	0.41	187	tags=39%, list=11%, signal=43%
GSE16451_CTRL_VS_WEST_EQUINE_ENC_VIRUS_IMMATURE_NEURON_CELL_LINE_DN	32	-0.636571	-2.03006	0	0.00145421	0.41	205	tags=50%, list=13%, signal=56%
GO_CHROMOSOME_TELOMERIC_REGION	23	-0.721309	-2.02852	0	0.00148	0.42	180	tags=52%, list=11%, signal=58%
GSE26156_DOUBLE_POSITIVE_VS_CD4_SINGLE_POSITIVE_THYMOCYTE_DN	37	-0.599389	-2.02675	0	0.00153681	0.44	194	tags=49%, list=12%, signal=54%
GSE29614_CTRL_VS_DAY7_TIV_FLU_VACCINE_PBMC_DN	29	-0.637324	-2.01947	0	0.00168502	0.45	195	tags=48%, list=12%, signal=54%
GSE28237_FOLLICULAR_VS_EARLY_GC_BCELL_DN	33	-0.612709	-2.01832	0	0.00167964	0.45	236	tags=45%, list=14%, signal=52%
GAVIN_FOXP3_TARGETS_CLUSTER_P6	22	-0.666668	-2.0168	0	0.00170499	0.45	161	tags=64%, list=10%, signal=70%
E2F1_UP.V1_UP	31	-0.652593	-2.01576	0	0.00172911	0.46	233	tags=45%, list=14%, signal=52%
GSE22886_NAIVE_TCELL_VS_NEUTROPHIL_UP	27	-0.627272	-2.01369	0	0.00181454	0.47	345	tags=56%, list=21%, signal=69%
GSE19923_WT_VS_HEB_AND_E2A_KO_DP_THYMOCYTE_UP	28	-0.576968	-2.01053	0	0.00192948	0.5	161	tags=46%, list=10%, signal=51%
GO_MITOTIC_CELL_CYCLE_CHECKPOINT	23	-0.671519	-2.00847	0	0.00281527	0.16	149	tags=48%, list=9%, signal=52%
PATIL_LIVER_CANCER	127	-0.463476	-2.00429	0	0.00204402	0.53	245	tags=38%, list=15%, signal=41%
KEGG_RIBOSOME	20	-0.649824	-2.0028	0	0.00323598	0.19	554	tags=90%, list=34%, signal=134%
GSE13547_WT_VS_ZFX_KO_BCELL_ANTI_IGM_STIM_2H_UP	40	-0.558841	-1.99812	0	0.00218727	0.55	357	tags=58%, list=22%, signal=72%
MODULE_105	42	-0.537612	-1.99641	0	0.00218043	0.55	218	tags=36%, list=13%, signal=40%
GSE24634_TEFF_VS_TCONV_DAY3_IN_CULTURE_UP	36	-0.570258	-1.99431	0	0.00226203	0.56	161	tags=39%, list=10%, signal=42%
GSE7460_CD8_TCELL_VS_TREG_ACT_DN	34	-0.568291	-1.99363	0	0.00228419	0.57	192	tags=32%, list=12%, signal=36%
GO_SPINDLE_POLE	25	-0.611964	-1.9934	0	0.00227712	0.57	149	tags=40%, list=9%, signal=43%
REACTOME_SRP_DEPENDENT_COTRANSLATIONAL_PROTEIN_TARGETING_TO_MEMBRANE	23	-0.639381	-1.99075	0	0.00247563	0.6	554	tags=87%, list=34%, signal=130%
GSE21063_CTRL_VS_ANTI_IGM_STIM_BCELL_NFATC1_KO_8H_DN	39	-0.58988	-1.98829	0	0.0024985	0.61	167	tags=38%, list=10%, signal=42%
GO_DNA_INTEGRITY_CHECKPOINT	26	-0.628828	-1.98718	0	0.0045762	0.24	149	tags=46%, list=9%, signal=50%
CUI_TCF21_TARGETS_2_UP	43	-0.579881	-1.98687	0	0.0025202	0.61	155	tags=44%, list=9%, signal=48%
GSE12507_PDC_CELL_LINE_VS_IMMATUE_T_CELL_LINE_UP	25	-0.618195	-1.9859	0	0.00259864	0.62	293	tags=64%, list=18%, signal=77%
GO_CHROMATIN_ASSEMBLY_OR_DISASSEMBLY	20	-0.692819	-1.98573	0	0.00466047	0.25	391	tags=70%, list=24%, signal=91%
E2F1_Q4_01	37	-0.602913	-1.98441	0	0.00472581	0.26	190	tags=46%, list=12%, signal=51%
RB_P107_DN.V1_UP	16	-0.728552	-1.98337	0	0.00264898	0.62	119	tags=63%, list=7%, signal=67%
GO_DNA_RECOMBINATION	34	-0.58758	-1.9791	0	0.0049346	0.28	219	tags=47%, list=13%, signal=53%
GO_MICROTUBULE_ORGANIZING_CENTER	74	-0.450122	-1.97837	0	0.00284415	0.65	283	tags=34%, list=17%, signal=39%
GSE21670_UNTREATED_VS_TGFB_IL6_TREATED_STAT3_KO_CD4_TCELL_UP	30	-0.584374	-1.97828	0	0.00283553	0.65	187	tags=50%, list=11%, signal=55%
GSE9878_CTRL_VS_EBF_TRANSDUCED_PAX5_KO_PRO_BCELL_DN	33	-0.594361	-1.97529	0	0.00294389	0.68	205	tags=42%, list=13%, signal=48%
GO_DNA_DEPENDENT_ATPASE_ACTIVITY	20	-0.742092	-1.97206	0	0.00485749	0.28	172	tags=50%, list=10%, signal=55%
GO_CHROMOSOME_TELOMERIC_REGION	23	-0.721309	-1.97055	0	0.00478276	0.28	180	tags=52%, list=11%, signal=58%
GSE2405_HEAT_KILLED_LYSATE_VS_LIVE_A_PHAGOCYTOPHILUM_STIM_NEUTROPHIL_9H_UP	31	-0.577909	-1.96871	0	0.00304965	0.68	217	tags=52%, list=13%, signal=58%
GSE25123_ROSIGLITAZONE_VS_IL4_AND_ROSIGLITAZONE_STIM_PPARG_KO_MACROPHAGE_DAY10_UP	31	-0.632914	-1.96699	0	0.00312591	0.69	180	tags=35%, list=11%, signal=39%
GSE21063_WT_VS_NFATC1_KO_BCELL_DN	31	-0.620474	-1.96684	0	0.00311655	0.69	205	tags=48%, list=13%, signal=54%
GSE5542_IFNG_VS_IFNA_TREATED_EPITHELIAL_CELLS_6H_UP	25	-0.585075	-1.96586	0	0.00313524	0.7	322	tags=48%, list=20%, signal=59%
GSE40274_CTRL_VS_FOXP3_AND_HELIOS_TRANSDUCED_ACTIVATED_CD4_TCELL_DN	35	-0.563101	-1.96583	0	0.00312591	0.7	108	tags=31%, list=7%, signal=33%
REACTOME_ORC1_REMOVAL_FROM_CHROMATIN	15	-0.685985	-1.96544	0	0.00311663	0.7	143	tags=53%, list=9%, signal=58%
GO_DNA_RECOMBINATION	34	-0.58758	-1.96543	0	0.00310741	0.7	219	tags=47%, list=13%, signal=53%
REACTOME_INFLUENZA_VIRAL_RNA_TRANSCRIPTION_AND_REPLICATION	23	-0.605066	-1.96494	0	0.00309824	0.7	554	tags=83%, list=34%, signal=123%
REACTOME_SYNTHESIS_OF_DNA	18	-0.70343	-1.96464	0	0.00314511	0.71	187	tags=61%, list=11%, signal=68%
BENPORATH_NOS_TARGETS	28	-0.595425	-1.96418	0	0.00322057	0.72	152	tags=36%, list=9%, signal=39%
MORF_DEK	53	-0.531449	-1.96219	0	0.00321115	0.72	424	tags=51%, list=26%, signal=66%
FISCHER_G1_S_CELL_CYCLE	45	-0.540294	-1.96088	0	0.00334276	0.73	238	tags=51%, list=15%, signal=58%
GSE22886_UNSTIM_VS_STIM_MEMORY_TCELL_DN	36	-0.573274	-1.9606	0	0.00333305	0.73	150	tags=28%, list=9%, signal=30%
GO_PROTEIN_LOCALIZATION_TO_ENDOPLASMIC_RETICULUM	24	-0.62963	-1.95807	0	0.00332339	0.73	554	tags=83%, list=34%, signal=124%
KIM_WT1_TARGETS_DN	85	-0.456004	-1.95747	0	0.00331378	0.73	165	tags=27%, list=10%, signal=29%
GSE5142_HTERT_TRANSDUCED_VS_CTRL_CD8_TCELL_LATE_PASSAGE_CLONE_UP	30	-0.601655	-1.95658	0	0.00338703	0.74	284	tags=43%, list=17%, signal=51%
GSE37532_TREG_VS_TCONV_PPARG_KO_CD4_TCELL_FROM_LN_UP	35	-0.584656	-1.95598	0	0.00340583	0.74	136	tags=34%, list=8%, signal=37%
GSE3982_EOSINOPHIL_VS_TH2_DN	20	-0.639251	-1.95524	0	0.00339608	0.74	243	tags=40%, list=15%, signal=46%
REACTOME_TRANSLATION	27	-0.602049	-1.95513	0	0.00341312	0.74	598	tags=85%, list=36%, signal=132%
RICKMAN_TUMOR_DIFFERENTIATED_WELL_VS_POORLY_UP	31	-0.610897	-1.95297	0	0.00345878	0.74	309	tags=55%, list=19%, signal=66%
MODULE_244	37	-0.593747	-1.95285	0	0.00344895	0.74	172	tags=35%, list=10%, signal=38%
GO_MICROTUBULE_ASSOCIATED_COMPLEX	17	-0.662725	-1.95038	0	0.00349336	0.74	161	tags=41%, list=10%, signal=45%
LE_EGR2_TARGETS_UP	28	-0.601546	-1.94911	0	0.00359203	0.74	161	tags=57%, list=10%, signal=62%
GSE22601_CD4_SINGLE_POSITIVE_VS_CD8_SINGLE_POSITIVE_THYMOCYTE_UP	33	-0.556219	-1.94413	0	0.00374321	0.74	194	tags=36%, list=12%, signal=40%
GSE37534_UNTREATED_VS_GW1929_TREATED_CD4_TCELL_PPARG1_AND_FOXP3_TRASDUCED_DN	38	-0.550804	-1.94159	0	0.00378593	0.74	301	tags=45%, list=18%, signal=54%
GSE17301_CTRL_VS_48H_ACD3_ACD28_IFNA5_STIM_CD8_TCELL_DN	28	-0.59896	-1.94066	0	0.00382974	0.75	215	tags=46%, list=13%, signal=53%
GO_DOUBLE_STRAND_BREAK_REPAIR	28	-0.591847	-1.93626	0	0.00581421	0.35	349	tags=68%, list=21%, signal=85%
GNF2_DEK	15	-0.691848	-1.93527	0	0.0041136	0.79	257	tags=60%, list=16%, signal=71%
GSE10273_LOW_IL7_VS_HIGH_IL7_AND_IRF4_IN_IRF4_8_NULL_PRE_BCELL_UP	26	-0.625837	-1.93525	0	0.00410215	0.79	201	tags=38%, list=12%, signal=43%
MORF_UBE2I	51	-0.505842	-1.93511	0	0.00409075	0.79	554	tags=71%, list=34%, signal=103%
GO_SPINDLE_POLE	25	-0.611964	-1.93443	0	0.00600774	0.35	149	tags=40%, list=9%, signal=43%
GO_MICROTUBULE_CYTOSKELETON	127	-0.429183	-1.93421	0	0.00413134	0.8	283	tags=35%, list=17%, signal=40%
GSE7831_1H_VS_4H_CPG_STIM_PDC_DN	27	-0.506529	-1.93337	0	0.00411992	0.8	160	tags=41%, list=10%, signal=44%
GSE8921_UNSTIM_0H_VS_TLR1_2_STIM_MONOCYTE_12H_UP	29	-0.628488	-1.9333	0	0.00410857	0.8	293	tags=62%, list=18%, signal=74%
GSE15930_NAIVE_VS_48H_IN_VITRO_STIM_IL12_CD8_TCELL_DN	40	-0.550003	-1.92889	0	0.00441314	0.83	241	tags=38%, list=15%, signal=43%
GSE15624_CTRL_VS_3H_HALOFUGINONE_TREATED_CD4_TCELL_DN	23	-0.596032	-1.92582	0	0.00458451	0.85	100	tags=30%, list=6%, signal=32%
LASTOWSKA_NEUROBLASTOMA_COPY_NUMBER_UP	26	-0.591299	-1.92576	0	0.00457199	0.85	286	tags=42%, list=17%, signal=50%
GO_ESTABLISHMENT_OF_PROTEIN_LOCALIZATION_TO_ENDOPLASMIC_RETICULUM	22	-0.629095	-1.92558	0	0.00713076	0.41	554	tags=86%, list=34%, signal=129%
GO_MITOTIC_SISTER_CHROMATID_SEGREGATION	17	-0.700634	-1.92108	0	0.00756961	0.43	149	tags=59%, list=9%, signal=64%
GSE3982_NKCELL_VS_TH2_DN	42	-0.547111	-1.91978	0	0.0049501	0.87	112	tags=40%, list=7%, signal=42%
GSE21360_SECONDARY_VS_TERTIARY_MEMORY_CD8_TCELL_DN	32	-0.537152	-1.91565	0	0.00503967	0.88	142	tags=38%, list=9%, signal=40%
GSE45365_HEALTHY_VS_MCMV_INFECTION_CD11B_DC_DN	26	-0.634463	-1.91417	0	0.00512861	0.89	187	tags=54%, list=11%, signal=60%
GSE24142_EARLY_THYMIC_PROGENITOR_VS_DN2_THYMOCYTE_DN	27	-0.58197	-1.90743	0	0.00573957	0.9	136	tags=30%, list=8%, signal=32%
GRAESSMANN_APOPTOSIS_BY_DOXORUBICIN_DN	255	-0.400689	-1.90743	0	0.0057241	0.9	363	tags=36%, list=22%, signal=39%
GSE29614_CTRL_VS_TIV_FLU_VACCINE_PBMC_2007_DN	19	-0.655044	-1.90456	0	0.00591469	0.9	238	tags=58%, list=15%, signal=67%
GSE12963_ENV_NEF_VS_ENV_NEF_AND_VPR_DEFICIENT_HIV1_INF_CD4_TCELL_DN	23	-0.678582	-1.90238	0	0.00602583	0.9	143	tags=52%, list=9%, signal=56%
GSE21546_WT_VS_ELK1_KO_ANTI_CD3_STIM_DP_THYMOCYTES_DN	32	-0.564633	-1.89899	0	0.00616259	0.9	328	tags=44%, list=20%, signal=54%
GSE3982_MAC_VS_TH2_DN	26	-0.610509	-1.89776	0	0.00619819	0.9	121	tags=38%, list=7%, signal=41%
GO_NUCLEOTIDE_EXCISION_REPAIR	19	-0.617923	-1.89624	0	0.00630777	0.9	245	tags=37%, list=15%, signal=43%
GSE23502_WT_VS_HDC_KO_MYELOID_DERIVED_SUPPRESSOR_CELL_COLON_TUMOR_UP	27	-0.549691	-1.89594	0	0.00631601	0.9	106	tags=44%, list=6%, signal=47%
GO_REGULATION_OF_CHROMOSOME_SEGREGATION	17	-0.69875	-1.89537	0	0.00903111	0.48	268	tags=59%, list=16%, signal=70%
GSE11386_NAIVE_VS_MEMORY_BCELL_UP	36	-0.564133	-1.89522	0	0.00634885	0.9	151	tags=42%, list=9%, signal=45%
GSE45365_NK_CELL_VS_CD11B_DC_MCMV_INFECTION_UP	25	-0.60053	-1.89502	0	0.00638203	0.9	201	tags=44%, list=12%, signal=49%
GSE27241_CTRL_VS_DIGOXIN_TREATED_RORGT_KO_CD4_TCELL_IN_TH17_POLARIZING_CONDITIONS_UP	28	-0.574767	-1.89348	0	0.00656696	0.9	220	tags=39%, list=13%, signal=45%
GO_PROTEIN_SUMOYLATION	20	-0.59332	-1.89341	0	0.00890391	0.48	279	tags=55%, list=17%, signal=65%
GO_DNA_INTEGRITY_CHECKPOINT	26	-0.628828	-1.89145	0	0.00664987	0.91	149	tags=46%, list=9%, signal=50%
KEGG_RIBOSOME	20	-0.649824	-1.89142	0	0.00663246	0.91	554	tags=90%, list=34%, signal=134%
MORF_XRCC5	40	-0.528605	-1.89063	0	0.00684013	0.92	417	tags=50%, list=25%, signal=65%
PENG_LEUCINE_DEPRIVATION_UP	24	-0.617371	-1.89034	0	0.00682231	0.92	45	tags=29%, list=3%, signal=30%
GSE17812_WT_VS_THPOK_KO_MEMORY_CD8_TCELL_DN	31	-0.533564	-1.89024	0	0.00680459	0.92	213	tags=45%, list=13%, signal=51%
MORF_EI24	21	-0.604437	-1.8873	0	0.00721093	0.92	416	tags=52%, list=25%, signal=69%
GSE32164_RESTING_DIFFERENTIATED_VS_ALTERNATIVELY_ACT_M2_MACROPHAGE_UP	34	-0.533801	-1.88441	0	0.00729275	0.92	82	tags=29%, list=5%, signal=30%
BHATI_G2M_ARREST_BY_2METHOXYESTRADIOL_DN	15	-0.720217	-1.88405	0	0.0073223	0.93	159	tags=33%, list=10%, signal=37%
GSE2128_C57BL6_VS_NOD_THYMOCYTE_UP	28	-0.597251	-1.88379	0	0.00730348	0.93	180	tags=36%, list=11%, signal=39%
GSE33425_CD161_HIGH_VS_INT_CD8_TCELL_DN	34	-0.519347	-1.88342	0	0.00730868	0.93	119	tags=21%, list=7%, signal=22%
REACTOME_DNA_REPAIR	24	-0.587892	-1.88229	0	0.0074601	0.93	245	tags=46%, list=15%, signal=53%
HUANG_GATA2_TARGETS_DN	16	-0.642291	-1.88103	0	0.00751396	0.93	83	tags=38%, list=5%, signal=39%
GO_ATPASE_ACTIVITY	61	-0.492748	-1.87924	0	0.00759094	0.94	349	tags=48%, list=21%, signal=58%
GO_REGULATION_OF_SISTER_CHROMATID_SEGREGATION	15	-0.705485	-1.87849	0	0.00757167	0.94	268	tags=60%, list=16%, signal=71%
GSE45365_WT_VS_IFNAR_KO_BCELL_MCMV_INFECTION_DN	26	-0.594153	-1.87785	0.0322581	0.00764882	0.94	161	tags=42%, list=10%, signal=46%
REACTOME_ASSEMBLY_OF_THE_PRE_REPLICATIVE_COMPLEX	15	-0.654806	-1.87668	0	0.0077262	0.94	171	tags=53%, list=10%, signal=59%
GSE16386_IL4_VS_IL4_AND_ROSIGLITAZONE_STIM_MACROPHAGE_6H_UP	25	-0.566778	-1.87535	0.0357143	0.00773085	0.94	169	tags=32%, list=10%, signal=35%
GSE40274_CTRL_VS_EOS_TRANSDUCED_ACTIVATED_CD4_TCELL_UP	34	-0.552777	-1.87437	0	0.0078071	0.94	238	tags=53%, list=15%, signal=61%
GSE10239_MEMORY_VS_KLRG1HIGH_EFF_CD8_TCELL_DN	35	-0.556801	-1.87237	0	0.0080296	0.95	171	tags=29%, list=10%, signal=31%
GO_ATPASE_ACTIVITY	61	-0.492748	-1.86922	0	0.011441	0.61	349	tags=48%, list=21%, signal=58%
GO_ALPHA_AMINO_ACID_METABOLIC_PROCESS	31	-0.546871	-1.86895	0	0.0117904	0.63	204	tags=39%, list=12%, signal=43%
GO_CELLULAR_AMINO_ACID_METABOLIC_PROCESS	42	-0.496896	-1.86772	0	0.00848559	0.96	204	tags=33%, list=12%, signal=37%
GSE23568_ID3_KO_VS_WT_CD8_TCELL_UP	36	-0.53625	-1.86437	0	0.00865665	0.96	119	tags=28%, list=7%, signal=29%
GO_MITOTIC_CELL_CYCLE_CHECKPOINT	23	-0.671519	-1.86226	0	0.00882305	0.96	149	tags=48%, list=9%, signal=52%
GSE22432_CONVENTIONAL_CDC_VS_PLASMACYTOID_PDC_UP	37	-0.546005	-1.86051	0	0.00901377	0.96	235	tags=41%, list=14%, signal=46%
REACTOME_PEPTIDE_CHAIN_ELONGATION	20	-0.650554	-1.85969	0	0.00908658	0.98	554	tags=90%, list=34%, signal=134%
GSE22313_HEALTHY_VS_SLE_MOUSE_CD4_TCELL_DN	35	-0.503872	-1.85938	0	0.00906414	0.98	165	tags=40%, list=10%, signal=44%
GO_TRANSLATIONAL_INITIATION	27	-0.566143	-1.85913	0	0.00908854	0.98	448	tags=67%, list=27%, signal=90%
GSE6259_FLT3L_INDUCED_DEC205_POS_DC_VS_BCELL_DN	23	-0.619197	-1.85598	0	0.00946766	0.99	120	tags=48%, list=7%, signal=51%
GO_NEGATIVE_REGULATION_OF_MITOTIC_CELL_CYCLE	32	-0.555738	-1.85541	0	0.00949086	0.99	170	tags=47%, list=10%, signal=51%
GO_NCRNA_METABOLIC_PROCESS	76	-0.445636	-1.85491	0	0.0127519	0.67	494	tags=55%, list=30%, signal=75%
BORCZUK_MALIGNANT_MESOTHELIOMA_UP	54	-0.519347	-1.85027	0	0.00996083	1	421	tags=56%, list=26%, signal=72%
GSE15930_NAIVE_VS_24H_IN_VITRO_STIM_CD8_TCELL_DN	36	-0.541561	-1.84896	0	0.0100308	1	134	tags=31%, list=8%, signal=33%
GSE24634_TREG_VS_TCONV_POST_DAY5_IL4_CONVERSION_UP	43	-0.538695	-1.84827	0	0.0102413	1	108	tags=30%, list=7%, signal=32%
GSE22886_UNSTIM_VS_IL2_STIM_NKCELL_DN	33	-0.539751	-1.84426	0	0.0105858	1	143	tags=30%, list=9%, signal=33%
GSE21063_CTRL_VS_ANTI_IGM_STIM_BCELL_NFATC1_KO_16H_DN	29	-0.52732	-1.8436	0	0.0106057	1	260	tags=41%, list=16%, signal=48%
MODULE_18	91	-0.448092	-1.84196	0	0.0107193	1	189	tags=31%, list=12%, signal=33%
GSE37532_WT_VS_PPARG_KO_LN_TCONV_DN	30	-0.485544	-1.83888	0	0.0111056	1	213	tags=37%, list=13%, signal=41%
GSE10273_HIGH_IL7_VS_HIGH_IL7_AND_IRF4_IN_IRF4_8_NULL_PRE_BCELL_DN	38	-0.510224	-1.83779	0	0.0112646	1	101	tags=32%, list=6%, signal=33%
GO_CHROMATIN	56	-0.477714	-1.83455	0	0.014661	0.71	235	tags=41%, list=14%, signal=46%
PAL_PRMT5_TARGETS_UP	30	-0.5806	-1.834	0	0.0115828	1	223	tags=50%, list=14%, signal=57%
MORF_ACP1	47	-0.510676	-1.83365	0	0.0116477	1	524	tags=66%, list=32%, signal=94%
BENPORATH_OCT4_TARGETS	45	-0.503027	-1.83326	0	0.0116659	1	152	tags=29%, list=9%, signal=31%
MORF_CDC10	24	-0.596198	-1.83294	0	0.0116847	1	461	tags=54%, list=28%, signal=74%
GSE10325_LUPUS_BCELL_VS_LUPUS_MYELOID_UP	22	-0.608495	-1.8317	0	0.0118387	1	309	tags=55%, list=19%, signal=66%
GO_SPLICEOSOMAL_COMPLEX	23	-0.559716	-1.83165	0	0.0118107	1	446	tags=61%, list=27%, signal=82%
GSE12845_IGD_NEG_BLOOD_VS_PRE_GC_TONSIL_BCELL_DN	40	-0.521517	-1.83084	0.0333333	0.0119621	1	187	tags=35%, list=11%, signal=39%
GO_ESTABLISHMENT_OF_PROTEIN_LOCALIZATION_TO_ENDOPLASMIC_RETICULUM	22	-0.629095	-1.82816	0	0.012428	1	554	tags=86%, list=34%, signal=129%
FERRANDO_T_ALL_WITH_MLL_ENL_FUSION_DN	16	-0.650849	-1.82614	0	0.0126252	1	140	tags=50%, list=9%, signal=54%
PETROVA_ENDOTHELIUM_LYMPHATIC_VS_BLOOD_UP	24	-0.599782	-1.82542	0	0.0127076	1	234	tags=63%, list=14%, signal=72%
GSE13547_CTRL_VS_ANTI_IGM_STIM_ZFX_KO_BCELL_2H_UP	25	-0.544315	-1.82492	0	0.0126998	1	106	tags=40%, list=6%, signal=42%
GSE20152_SPHK1_KO_VS_HTNFA_OVEREXPRESS_ANKLE_DN	39	-0.496444	-1.82286	0.030303	0.0128965	1	373	tags=46%, list=23%, signal=58%
GO_CHROMATIN_ORGANIZATION	72	-0.454371	-1.82253	0	0.012955	1	393	tags=40%, list=24%, signal=51%
GO_REGULATION_OF_MITOTIC_CELL_CYCLE	77	-0.450402	-1.82224	0	0.0129701	1	180	tags=31%, list=11%, signal=33%
GNF2_APEX1	16	-0.642393	-1.82182	0	0.0129623	1	350	tags=63%, list=21%, signal=79%
GO_CHROMATIN_MODIFICATION	65	-0.429037	-1.8207	0	0.0151975	0.72	393	tags=38%, list=24%, signal=49%
GSE23568_CTRL_VS_ID3_TRANSDUCED_CD8_TCELL_DN	43	-0.538844	-1.81926	0	0.0133067	1	119	tags=30%, list=7%, signal=32%
GO_RNA_PROCESSING	115	-0.417139	-1.81807	0	0.0153515	0.73	494	tags=53%, list=30%, signal=71%
KEGG_PURINE_METABOLISM	22	-0.587906	-1.8176	0	0.0135014	1	229	tags=32%, list=14%, signal=36%
GO_MICROTUBULE_CYTOSKELETON	127	-0.429183	-1.81684	0	0.0155135	0.75	283	tags=35%, list=17%, signal=40%
GSE27241_WT_VS_RORGT_KO_TH17_POLARIZED_CD4_TCELL_TREATED_WITH_DIGOXIN_UP	26	-0.573888	-1.81544	0	0.0137822	1	401	tags=62%, list=24%, signal=80%
GSE7568_IL4_VS_IL4_AND_DEXAMETHASONE_TREATED_MACROPHAGE_UP	27	-0.584238	-1.81454	0	0.0138388	1	244	tags=48%, list=15%, signal=56%
GRADE_COLON_AND_RECTAL_CANCER_UP	54	-0.468293	-1.81178	0	0.01418	1	189	tags=33%, list=12%, signal=36%
GSE36888_STAT5_AB_KNOCKIN_VS_WT_TCELL_IL2_TREATED_6H_DN	34	-0.515447	-1.8114	0	0.0142573	1	180	tags=29%, list=11%, signal=32%
GO_NEGATIVE_REGULATION_OF_MITOTIC_CELL_CYCLE	32	-0.555738	-1.81063	0	0.0160157	0.76	170	tags=47%, list=10%, signal=51%
GSE32423_MEMORY_VS_NAIVE_CD8_TCELL_IL7_IL4_DN	24	-0.575276	-1.81055	0	0.0143329	1	97	tags=21%, list=6%, signal=22%
GSE24634_NAIVE_CD4_TCELL_VS_DAY5_IL4_CONV_TREG_DN	36	-0.479083	-1.80962	0	0.0144093	1	231	tags=33%, list=14%, signal=38%
MORF_PCNA	20	-0.600751	-1.80925	0.03125	0.0144631	1	350	tags=55%, list=21%, signal=69%
GO_NCRNA_METABOLIC_PROCESS	76	-0.445636	-1.80905	0	0.0145165	1	494	tags=55%, list=30%, signal=75%
GO_CELLULAR_RESPONSE_TO_DNA_DAMAGE_STIMULUS	115	-0.404356	-1.80811	0	0.0162723	0.77	256	tags=35%, list=16%, signal=38%
LINDGREN_BLADDER_CANCER_CLUSTER_1_DN	71	-0.467088	-1.80658	0	0.0148965	1	211	tags=39%, list=13%, signal=43%
YEGNASUBRAMANIAN_PROSTATE_CANCER	19	-0.582025	-1.80479	0	0.0151661	1	269	tags=37%, list=16%, signal=44%
GO_MITOTIC_DNA_INTEGRITY_CHECKPOINT	16	-0.648026	-1.8032	0	0.0168679	0.81	149	tags=50%, list=9%, signal=54%
GSE35543_IN_VITRO_ITREG_VS_CONVERTED_EX_ITREG_UP	26	-0.514401	-1.80056	0	0.0156283	1	237	tags=62%, list=14%, signal=71%
GO_DOUBLE_STRAND_BREAK_REPAIR	28	-0.591847	-1.80045	0.0526316	0.0155932	1	349	tags=68%, list=21%, signal=85%
GSE32164_ALTERNATIVELY_ACT_M2_VS_CMYC_INHIBITED_MACROPHAGE_DN	41	-0.536695	-1.79985	0	0.0156446	1	347	tags=44%, list=21%, signal=54%
GSE15930_NAIVE_VS_72H_IN_VITRO_STIM_TRICHOSTATINA_CD8_TCELL_DN	34	-0.518309	-1.79874	0	0.0156954	1	134	tags=29%, list=8%, signal=31%
GO_SPLICEOSOMAL_COMPLEX	23	-0.559716	-1.79832	0	0.0168969	0.81	446	tags=61%, list=27%, signal=82%
GSE10239_NAIVE_VS_KLRG1HIGH_EFF_CD8_TCELL_DN	34	-0.520872	-1.79804	0.03125	0.0157247	1	186	tags=32%, list=11%, signal=36%
GO_CYTOSOLIC_RIBOSOME	23	-0.601929	-1.79196	0	0.0167806	1	562	tags=87%, list=34%, signal=130%
WHITFIELD_CELL_CYCLE_S	32	-0.535473	-1.79151	0	0.0168288	1	133	tags=44%, list=8%, signal=47%
KAECH_DAY8_EFF_VS_DAY15_EFF_CD8_TCELL_UP	28	-0.535728	-1.7885	0	0.0171951	1	123	tags=36%, list=8%, signal=38%
GSE21670_STAT3_KO_VS_WT_CD4_TCELL_TGFB_TREATED_DN	19	-0.57803	-1.7877	0.0344828	0.0172855	1	187	tags=47%, list=11%, signal=53%
WHITFIELD_CELL_CYCLE_G2_M	33	-0.56328	-1.78686	0.03125	0.0173736	1	282	tags=45%, list=17%, signal=54%
GSE14350_TREG_VS_TEFF_IN_IL2RB_KO_DN	25	-0.547122	-1.78315	0	0.0179062	1	119	tags=32%, list=7%, signal=34%
GSE26488_WT_VS_HDAC7_KO_DOUBLE_POSITIVE_THYMOCYTE_UP	24	-0.594569	-1.78271	0	0.0179512	1	344	tags=50%, list=21%, signal=62%
GO_NCRNA_PROCESSING	61	-0.470479	-1.78173	0	0.0197719	0.85	494	tags=64%, list=30%, signal=88%
GO_MOTOR_ACTIVITY	17	-0.603548	-1.78068	0	0.0182693	1	161	tags=41%, list=10%, signal=45%
DAZARD_UV_RESPONSE_CLUSTER_G6	26	-0.567684	-1.77895	0	0.0186891	1	371	tags=50%, list=23%, signal=64%
GO_RRNA_METABOLIC_PROCESS	42	-0.479692	-1.77722	0	0.0203819	0.86	494	tags=67%, list=30%, signal=93%
GO_CHROMATIN	56	-0.477714	-1.77681	0	0.0191918	1	235	tags=41%, list=14%, signal=46%
GO_PEPTIDYL_LYSINE_MODIFICATION	40	-0.492724	-1.77653	0	0.0191909	1	356	tags=50%, list=22%, signal=62%
GO_NCRNA_PROCESSING	61	-0.470479	-1.77643	0	0.0191702	1	494	tags=64%, list=30%, signal=88%
GNF2_EIF3S6	20	-0.608728	-1.77561	0	0.0192105	1	448	tags=80%, list=27%, signal=109%
GO_RIBOSOMAL_SUBUNIT	30	-0.520057	-1.77416	0	0.0206814	0.87	566	tags=77%, list=35%, signal=115%
GO_MICROTUBULE_CYTOSKELETON_ORGANIZATION	44	-0.500279	-1.77313	0	0.0206523	0.87	283	tags=43%, list=17%, signal=51%
GO_CHROMATIN_REMODELING	22	-0.582262	-1.77308	0	0.020415	0.87	391	tags=45%, list=24%, signal=59%
MORF_NPM1	32	-0.556814	-1.77304	0	0.0194381	1	452	tags=69%, list=28%, signal=93%
ZHANG_RESPONSE_TO_IKK_INHIBITOR_AND_TNF_DN	20	-0.572801	-1.77289	0	0.019438	1	238	tags=45%, list=15%, signal=52%
BUYTAERT_PHOTODYNAMIC_THERAPY_STRESS_DN	105	-0.394134	-1.77276	0	0.0194792	1	163	tags=26%, list=10%, signal=27%
GSE16385_ROSIGLITAZONE_IL4_VS_ROSIGLITAZONE_ALONE_STIM_MACROPHAGE_DN	26	-0.554494	-1.77247	0	0.0194781	1	289	tags=38%, list=18%, signal=46%
BOYLAN_MULTIPLE_MYELOMA_C_D_UP	25	-0.581331	-1.77123	0	0.0196831	1	225	tags=48%, list=14%, signal=55%
GCM_TPT1	17	-0.604701	-1.77085	0.027027	0.0197226	1	448	tags=71%, list=27%, signal=96%
GSE21670_IL6_VS_TGFB_AND_IL6_TREATED_STAT3_KO_CD4_TCELL_UP	29	-0.581228	-1.77071	0	0.0197003	1	193	tags=38%, list=12%, signal=42%
HAHTOLA_MYCOSIS_FUNGOIDES_CD4_DN	15	-0.64886	-1.77046	0	0.0197195	1	417	tags=80%, list=25%, signal=106%
GNF2_HAT1	15	-0.696746	-1.76692	0.0263158	0.0204306	1	167	tags=47%, list=10%, signal=51%
GO_RRNA_METABOLIC_PROCESS	42	-0.479692	-1.76674	0	0.0204698	1	494	tags=67%, list=30%, signal=93%
GO_TRANSLATIONAL_INITIATION	27	-0.566143	-1.76565	0	0.0217368	0.89	448	tags=67%, list=27%, signal=90%
GO_MITOTIC_DNA_INTEGRITY_CHECKPOINT	16	-0.648026	-1.76239	0	0.021117	1	149	tags=50%, list=9%, signal=54%
GSE5542_IFNG_VS_IFNA_TREATED_EPITHELIAL_CELLS_24H_UP	26	-0.550277	-1.76165	0	0.0211929	1	416	tags=50%, list=25%, signal=66%
GSE360_L_MAJOR_VS_T_GONDII_MAC_DN	27	-0.566485	-1.76136	0	0.0212902	1	374	tags=52%, list=23%, signal=66%
MORF_HAT1	34	-0.528078	-1.76132	0	0.0212454	1	417	tags=50%, list=25%, signal=66%
GO_MICROTUBULE_ORGANIZING_CENTER	74	-0.450122	-1.75937	0	0.0227316	0.92	283	tags=34%, list=17%, signal=39%
MORF_RAD23A	65	-0.446548	-1.75917	0	0.0216644	1	417	tags=42%, list=25%, signal=54%
GNF2_FBL	28	-0.56948	-1.75842	0	0.0217588	1	448	tags=68%, list=27%, signal=92%
GSE10239_MEMORY_VS_DAY4.5_EFF_CD8_TCELL_DN	33	-0.540815	-1.75809	0	0.021794	1	248	tags=39%, list=15%, signal=45%
GSE40274_CTRL_VS_FOXP3_AND_LEF1_TRANSDUCED_ACTIVATED_CD4_TCELL_DN	20	-0.570627	-1.75776	0.03125	0.0218084	1	162	tags=40%, list=10%, signal=44%
MODULE_118	76	-0.450344	-1.75427	0	0.0224624	1	189	tags=41%, list=12%, signal=44%
GO_CENTROSOME	54	-0.470823	-1.75412	0	0.0224157	1	283	tags=37%, list=17%, signal=43%
GSE6259_FLT3L_INDUCED_33D1_POS_DC_VS_CD4_TCELL_DN	22	-0.574649	-1.75339	0.0238095	0.0224293	1	143	tags=27%, list=9%, signal=29%
DAZARD_RESPONSE_TO_UV_NHEK_DN	51	-0.472002	-1.75176	0	0.0226407	1	409	tags=49%, list=25%, signal=63%
GO_RNA_PROCESSING	115	-0.417139	-1.74989	0	0.0230708	1	494	tags=53%, list=30%, signal=71%
GSE17301_ACD3_ACD28_VS_ACD3_ACD28_AND_IFNA5_STIM_CD8_TCELL_UP	35	-0.509548	-1.74939	0	0.0230817	1	142	tags=34%, list=9%, signal=37%
GO_MICROTUBULE_ASSOCIATED_COMPLEX	17	-0.662725	-1.74738	0	0.0241238	0.94	161	tags=41%, list=10%, signal=45%
GSE3982_EOSINOPHIL_VS_BCELL_DN	26	-0.535701	-1.7452	0	0.0240391	1	388	tags=62%, list=24%, signal=79%
GSE10240_CTRL_VS_IL17_AND_IL22_STIM_PRIMARY_BRONCHIAL_EPITHELIAL_CELLS_DN	26	-0.539532	-1.74505	0	0.0240494	1	162	tags=38%, list=10%, signal=42%
NAKAYAMA_SOFT_TISSUE_TUMORS_PCA2_UP	21	-0.528335	-1.74456	0	0.0240973	1	161	tags=57%, list=10%, signal=63%
GO_MOTOR_ACTIVITY	17	-0.603548	-1.74341	0	0.0245693	0.94	161	tags=41%, list=10%, signal=45%
EPPERT_PROGENITOR	26	-0.532692	-1.74298	0	0.0244014	1	282	tags=42%, list=17%, signal=50%
TIEN_INTESTINE_PROBIOTICS_24HR_UP	115	-0.414053	-1.74216	0	0.0244693	1	190	tags=28%, list=12%, signal=29%
GSE22432_CDC_VS_COMMON_DC_PROGENITOR_DN	26	-0.53292	-1.74124	0	0.0245161	1	176	tags=42%, list=11%, signal=47%
GO_HISTONE_BINDING	23	-0.539796	-1.74017	0	0.0253834	0.96	353	tags=57%, list=22%, signal=71%
GO_REGULATION_OF_MITOTIC_CELL_CYCLE	77	-0.450402	-1.73912	0	0.0255973	0.96	180	tags=31%, list=11%, signal=33%
GO_PROTEIN_SUMOYLATION	20	-0.59332	-1.73908	0	0.0248377	1	279	tags=55%, list=17%, signal=65%
MORF_ANP32B	44	-0.504469	-1.73873	0	0.0248848	1	538	tags=73%, list=33%, signal=105%
FORTSCHEGGER_PHF8_TARGETS_UP	58	-0.465548	-1.73833	0	0.0248733	1	313	tags=41%, list=19%, signal=49%
GO_CHROMATIN_ORGANIZATION	72	-0.454371	-1.73795	0	0.0254171	0.96	393	tags=40%, list=24%, signal=51%
GARY_CD5_TARGETS_UP	66	-0.424212	-1.73656	0	0.0252307	1	97	tags=18%, list=6%, signal=19%
GSE2770_IL12_AND_TGFB_VS_IL4_TREATED_ACT_CD4_TCELL_6H_UP	29	-0.550737	-1.73303	0	0.0258714	1	202	tags=38%, list=12%, signal=42%
GSE21546_UNSTIM_VS_ANTI_CD3_STIM_DP_THYMOCYTES_DN	30	-0.518609	-1.73194	0	0.0260691	1	107	tags=23%, list=7%, signal=25%
GSE27786_LIN_NEG_VS_NKTCELL_UP	28	-0.560042	-1.73145	0	0.0260549	1	113	tags=25%, list=7%, signal=26%
GO_CYTOSOLIC_RIBOSOME	23	-0.601929	-1.73036	0	0.0271469	0.96	562	tags=87%, list=34%, signal=130%
GSE19941_UNSTIM_VS_LPS_AND_IL10_STIM_IL10_KO_MACROPHAGE_DN	33	-0.511303	-1.7301	0	0.0262131	1	90	tags=27%, list=5%, signal=28%
GSE45365_WT_VS_IFNAR_KO_CD11B_DC_MCMV_INFECTION_DN	17	-0.577902	-1.72944	0	0.0262758	1	250	tags=71%, list=15%, signal=82%
GO_CELLULAR_RESPONSE_TO_DNA_DAMAGE_STIMULUS	115	-0.404356	-1.7281	0	0.026624	1	256	tags=35%, list=16%, signal=38%
GSE16451_IMMATURE_VS_MATURE_NEURON_CELL_LINE_WEST_EQUINE_ENC_VIRUS_DN	28	-0.558515	-1.72701	0	0.0269324	1	238	tags=39%, list=15%, signal=45%
GO_CENTROSOME	54	-0.470823	-1.72509	0	0.0279147	0.97	283	tags=37%, list=17%, signal=43%
GO_CELLULAR_AMINO_ACID_METABOLIC_PROCESS	42	-0.496896	-1.72494	0	0.0277204	0.97	204	tags=33%, list=12%, signal=37%
GSE31082_DN_VS_CD4_SP_THYMOCYTE_UP	26	-0.531009	-1.72446	0.04	0.0275469	1	283	tags=50%, list=17%, signal=59%
GSE7768_OVA_WITH_LPS_VS_OVA_WITH_MPL_IMMUNIZED_MOUSE_WHOLE_SPLEEN_6H_UP	28	-0.533555	-1.72372	0	0.0277026	1	172	tags=39%, list=10%, signal=43%
GSE15930_NAIVE_VS_24H_IN_VITRO_STIM_INFAB_CD8_TCELL_DN	40	-0.484666	-1.72354	0	0.0276855	1	134	tags=28%, list=8%, signal=29%
GO_RIBOSOMAL_SUBUNIT	30	-0.520057	-1.72312	0	0.0277255	1	566	tags=77%, list=35%, signal=115%
GSE13547_CTRL_VS_ANTI_IGM_STIM_BCELL_2H_UP	48	-0.498534	-1.72197	0	0.0280667	1	120	tags=54%, list=7%, signal=57%
SMIRNOV_RESPONSE_TO_IR_6HR_DN	15	-0.678852	-1.72066	0	0.0283717	1	161	tags=53%, list=10%, signal=59%
GSE17974_1H_VS_72H_UNTREATED_IN_VITRO_CD4_TCELL_DN	30	-0.547435	-1.72004	0	0.0285445	1	134	tags=33%, list=8%, signal=36%
GO_MICROTUBULE_CYTOSKELETON_ORGANIZATION	44	-0.500279	-1.71841	0	0.0289031	1	283	tags=43%, list=17%, signal=51%
GO_NEGATIVE_REGULATION_OF_DNA_METABOLIC_PROCESS	15	-0.623863	-1.71692	0	0.0296468	0.99	162	tags=40%, list=10%, signal=44%
GSE20727_CTRL_VS_ROS_INH_AND_DNFB_ALLERGEN_TREATED_DC_DN	22	-0.582023	-1.71629	0.03125	0.0294659	1	195	tags=41%, list=12%, signal=46%
MORF_GNB1	57	-0.440888	-1.71601	0	0.0294277	1	417	tags=42%, list=25%, signal=55%
GSE9509_LPS_VS_LPS_AND_IL10_STIM_IL10_KO_MACROPHAGE_20MIN_DN	18	-0.615812	-1.71452	0	0.0297629	1	153	tags=39%, list=9%, signal=42%
GSE26023_PHD3_KO_VS_WT_NEUTROPHIL_HYPOXIA_DN	16	-0.59987	-1.71259	0.027027	0.0302432	1	146	tags=44%, list=9%, signal=48%
GO_RIBONUCLEOPROTEIN_COMPLEX_BIOGENESIS	59	-0.44477	-1.71017	0	0.0305202	0.99	494	tags=63%, list=30%, signal=87%
MORF_SMC1L1	15	-0.62592	-1.71012	0	0.0308152	1	417	tags=67%, list=25%, signal=89%
GSE7219_WT_VS_NIK_NFKB2_KO_LPS_AND_ANTI_CD40_STIM_DC_UP	25	-0.502239	-1.70926	0.030303	0.0310148	1	167	tags=40%, list=10%, signal=44%
CONCANNON_APOPTOSIS_BY_EPOXOMICIN_DN	23	-0.54512	-1.70908	0	0.0311033	1	49	tags=30%, list=3%, signal=31%
GO_ORGANIC_ACID_BIOSYNTHETIC_PROCESS	36	-0.501587	-1.70755	0	0.0305737	0.99	101	tags=25%, list=6%, signal=26%
MORF_RAD54L	23	-0.566122	-1.70693	0.0769231	0.0317069	1	209	tags=39%, list=13%, signal=44%
GSE10239_NAIVE_VS_KLRG1INT_EFF_CD8_TCELL_DN	33	-0.508323	-1.70634	0	0.0318133	1	151	tags=30%, list=9%, signal=33%
GO_ALPHA_AMINO_ACID_METABOLIC_PROCESS	31	-0.546871	-1.70429	0	0.0322302	1	204	tags=39%, list=12%, signal=43%
GSE24574_BCL6_HIGH_VS_LOW_TFH_CD4_TCELL_DN	50	-0.496168	-1.70384	0	0.0323332	1	194	tags=38%, list=12%, signal=42%
GSE1460_INTRATHYMIC_T_PROGENITOR_VS_NAIVE_CD4_TCELL_CORD_BLOOD_UP	43	-0.47653	-1.70313	0	0.0326373	1	285	tags=42%, list=17%, signal=49%
GO_ORGANIC_ACID_BIOSYNTHETIC_PROCESS	36	-0.501587	-1.70147	0	0.0329212	1	101	tags=25%, list=6%, signal=26%
GO_STRUCTURAL_CONSTITUENT_OF_RIBOSOME	31	-0.453954	-1.70065	0	0.0325235	0.99	566	tags=68%, list=35%, signal=102%
GSE17721_PAM3CSK4_VS_GADIQUIMOD_6H_BMDC_UP	26	-0.529489	-1.70026	0	0.0331518	1	412	tags=50%, list=25%, signal=66%
SENESE_HDAC3_TARGETS_DN	79	-0.415082	-1.69994	0	0.0332173	1	230	tags=29%, list=14%, signal=32%
MTOR_UP.N4.V1_UP	42	-0.473468	-1.6974	0	0.0337345	1	113	tags=21%, list=7%, signal=22%
MORF_PTPN11	23	-0.570529	-1.69704	0	0.0337254	1	559	tags=70%, list=34%, signal=104%
GSE20754_WT_VS_TCF1_KO_MEMORY_CD8_TCELL_DN	33	-0.511557	-1.6961	0	0.0339884	1	133	tags=30%, list=8%, signal=32%
SRC_UP.V1_DN	20	-0.536965	-1.69514	0.027027	0.0343241	1	230	tags=45%, list=14%, signal=52%
GSE3039_CD4_TCELL_VS_NKT_CELL_DN	24	-0.587398	-1.69377	0	0.0348397	1	167	tags=38%, list=10%, signal=41%
GSE17186_CD21LOW_VS_CD21HIGH_TRANSITIONAL_BCELL_UP	37	-0.474325	-1.69133	0	0.0353502	1	161	tags=38%, list=10%, signal=41%
GSE15330_MEGAKARYOCYTE_ERYTHROID_PROGENITOR_VS_PRO_BCELL_DN	27	-0.51589	-1.69077	0	0.0354468	1	128	tags=30%, list=8%, signal=32%
HALLMARK_UNFOLDED_PROTEIN_RESPONSE	27	-0.550542	-1.69025	0	0.0355784	1	218	tags=48%, list=13%, signal=55%
GSE7460_CTRL_VS_TGFB_TREATED_ACT_TREG_UP	34	-0.509546	-1.68969	0	0.0356727	1	244	tags=41%, list=15%, signal=47%
KEGG_PURINE_METABOLISM	22	-0.587906	-1.68866	0	0.0356901	1	229	tags=32%, list=14%, signal=36%
GO_METHYLATION	19	-0.502168	-1.68653	0.0263158	0.0365359	1	418	tags=58%, list=26%, signal=77%
GSE3982_MEMORY_CD4_TCELL_VS_TH1_DN	44	-0.451675	-1.68521	0	0.0367358	1	202	tags=36%, list=12%, signal=40%
GO_REGULATION_OF_CELL_DIVISION	40	-0.492184	-1.68396	0	0.0370587	1	180	tags=35%, list=11%, signal=38%
GO_HISTONE_BINDING	23	-0.539796	-1.68374	0.025	0.0370795	1	353	tags=57%, list=22%, signal=71%
GSE27786_LIN_NEG_VS_CD4_TCELL_UP	23	-0.587241	-1.68259	0	0.0374346	1	481	tags=70%, list=29%, signal=97%
GSE12845_NAIVE_VS_PRE_GC_TONSIL_BCELL_DN	37	-0.48161	-1.68206	0	0.037526	1	345	tags=41%, list=21%, signal=50%
SANSOM_APC_TARGETS_UP	22	-0.573385	-1.68204	0	0.0374567	1	263	tags=50%, list=16%, signal=59%
GO_PEPTIDYL_LYSINE_MODIFICATION	40	-0.492724	-1.6787	0	0.0390046	1	356	tags=50%, list=22%, signal=62%
GO_ATPASE_ACTIVITY_COUPLED	46	-0.446528	-1.67702	0	0.0391597	1	366	tags=48%, list=22%, signal=60%
WILCOX_RESPONSE_TO_PROGESTERONE_UP	40	-0.472671	-1.67561	0	0.0394973	1	161	tags=40%, list=10%, signal=43%
GSE5542_IFNA_VS_IFNA_AND_IFNG_TREATED_EPITHELIAL_CELLS_24H_DN	21	-0.510313	-1.675	0	0.0395842	1	207	tags=29%, list=13%, signal=32%
GO_RIBOSOME_BIOGENESIS	49	-0.444357	-1.67499	0	0.0395297	1	494	tags=65%, list=30%, signal=91%
PASINI_SUZ12_TARGETS_UP	16	-0.595564	-1.6745	0.0285714	0.0395988	1	8	tags=19%, list=0%, signal=19%
GO_POLY_A_RNA_BINDING	179	-0.344691	-1.673	0	0.040424	1	433	tags=41%, list=26%, signal=49%
GO_NUCLEAR_TRANSCRIBED_MRNA_CATABOLIC_PROCESS_NONSENSE_MEDIATED_DECAY	26	-0.498599	-1.67193	0	0.0403514	1	448	tags=65%, list=27%, signal=89%
GSE24026_PD1_LIGATION_VS_CTRL_IN_ACT_TCELL_LINE_DN	24	-0.572354	-1.66921	0	0.0413948	1	365	tags=63%, list=22%, signal=79%
GO_REGULATION_OF_CELL_DIVISION	40	-0.492184	-1.66917	0	0.0415549	1	180	tags=35%, list=11%, signal=38%
UDAYAKUMAR_MED1_TARGETS_UP	27	-0.498323	-1.66828	0	0.0417199	1	81	tags=22%, list=5%, signal=23%
GSE17186_CD21LOW_VS_CD21HIGH_TRANSITIONAL_BCELL_DN	33	-0.506944	-1.66758	0.025641	0.041767	1	160	tags=39%, list=10%, signal=43%
GO_PEPTIDYL_SERINE_MODIFICATION	26	-0.501493	-1.6673	0	0.0415977	1	149	tags=31%, list=9%, signal=33%
GSE22601_DOUBLE_POSITIVE_VS_CD8_SINGLE_POSITIVE_THYMOCYTE_DN	33	-0.511959	-1.66557	0.03125	0.0423539	1	229	tags=39%, list=14%, signal=45%
MODULE_17	66	-0.416163	-1.66351	0	0.0430038	1	185	tags=27%, list=11%, signal=30%
GO_CHROMATIN_MODIFICATION	65	-0.429037	-1.66243	0	0.0432344	1	393	tags=38%, list=24%, signal=49%
GSE32423_IL7_VS_IL7_IL4_MEMORY_CD8_TCELL_UP	22	-0.497853	-1.66177	0.0344828	0.0434153	1	196	tags=32%, list=12%, signal=36%
REACTOME_NONSENSE_MEDIATED_DECAY_ENHANCED_BY_THE_EXON_JUNCTION_COMPLEX	23	-0.503396	-1.65896	0	0.0445128	1	448	tags=65%, list=27%, signal=88%
GSE2405_0H_VS_6H_A_PHAGOCYTOPHILUM_STIM_NEUTROPHIL_UP	20	-0.533837	-1.65822	0	0.0447278	1	404	tags=45%, list=25%, signal=59%
VECCHI_GASTRIC_CANCER_EARLY_UP	80	-0.409026	-1.65705	0	0.0451437	1	167	tags=38%, list=10%, signal=40%
GSE37534_UNTREATED_VS_ROSIGLITAZONE_TREATED_CD4_TCELL_PPARG1_AND_FOXP3_TRASDUCED_UP	23	-0.517797	-1.65686	0	0.0451319	1	136	tags=35%, list=8%, signal=37%
KAN_RESPONSE_TO_ARSENIC_TRIOXIDE	27	-0.502292	-1.65656	0	0.0451716	1	256	tags=56%, list=16%, signal=65%
GSE21670_IL6_VS_TGFB_AND_IL6_TREATED_CD4_TCELL_DN	19	-0.57901	-1.6562	0	0.0452103	1	143	tags=32%, list=9%, signal=34%
GO_CHROMATIN_REMODELING	22	-0.582262	-1.65598	0.0232558	0.0451796	1	391	tags=45%, list=24%, signal=59%
GSE25123_CTRL_VS_ROSIGLITAZONE_STIM_MACROPHAGE_DN	17	-0.554318	-1.651	0	0.0469261	1	228	tags=35%, list=14%, signal=41%
MORF_HDAC2	45	-0.490621	-1.64982	0	0.0472542	1	417	tags=47%, list=25%, signal=61%
GSE14769_40MIN_VS_360MIN_LPS_BMDM_UP	25	-0.507241	-1.64852	0	0.0476121	1	167	tags=36%, list=10%, signal=39%
GSE21927_SPLEEN_C57BL6_VS_EL4_TUMOR_BALBC_MONOCYTES_DN	37	-0.472906	-1.64774	0	0.0478483	1	365	tags=54%, list=22%, signal=68%
GSE14026_TH1_VS_TH17_DN	20	-0.550732	-1.6477	0	0.0477637	1	280	tags=45%, list=17%, signal=54%
GSE29614_DAY3_VS_DAY7_TIV_FLU_VACCINE_PBMC_DN	28	-0.497885	-1.64625	0	0.0482545	1	241	tags=36%, list=15%, signal=41%
PROVENZANI_METASTASIS_UP	20	-0.534879	-1.64549	0	0.0484864	1	278	tags=45%, list=17%, signal=54%
CSR_LATE_UP.V1_UP	24	-0.51977	-1.64417	0	0.0490779	1	301	tags=42%, list=18%, signal=50%
GSE36078_UNTREATED_VS_AD5_T425A_HEXON_INF_MOUSE_LUNG_DC_DN	23	-0.516614	-1.64264	0	0.0496329	1	101	tags=39%, list=6%, signal=41%
GSE31082_DN_VS_CD8_SP_THYMOCYTE_UP	24	-0.568872	-1.64113	0	0.0502135	1	363	tags=54%, list=22%, signal=69%
GO_NUCLEOTIDE_EXCISION_REPAIR	19	-0.617923	-1.64101	0	0.0525631	1	245	tags=37%, list=15%, signal=43%
GEORGES_CELL_CYCLE_MIR192_TARGETS	16	-0.644972	-1.64015	0	0.0505123	1	409	tags=69%, list=25%, signal=91%
GSE17721_LPS_VS_CPG_16H_BMDC_DN	29	-0.510037	-1.63625	0	0.0520048	1	317	tags=38%, list=19%, signal=46%
LIAO_METASTASIS	76	-0.41287	-1.63575	0	0.0521322	1	274	tags=29%, list=17%, signal=33%
GSE19923_HEB_KO_VS_HEB_AND_E2A_KO_DP_THYMOCYTE_UP	33	-0.472546	-1.63359	0	0.0529114	1	361	tags=52%, list=22%, signal=65%
GSE1460_INTRATHYMIC_T_PROGENITOR_VS_NAIVE_CD4_TCELL_ADULT_BLOOD_UP	45	-0.472301	-1.63325	0	0.0529355	1	143	tags=29%, list=9%, signal=31%
GSE3982_DC_VS_NEUTROPHIL_UP	27	-0.499986	-1.63138	0.027027	0.0534408	1	453	tags=48%, list=28%, signal=65%
GO_NEGATIVE_REGULATION_OF_DNA_METABOLIC_PROCESS	15	-0.623863	-1.6295	0.0277778	0.0542284	1	162	tags=40%, list=10%, signal=44%
GO_REGULATION_OF_MICROTUBULE_BASED_PROCESS	34	-0.456315	-1.62729	0	0.0550473	1	283	tags=41%, list=17%, signal=49%
GSE21546_WT_VS_SAP1A_KO_AND_ELK1_KO_ANTI_CD3_STIM_DP_THYMOCYTES_DN	27	-0.485383	-1.62503	0	0.0558463	1	246	tags=44%, list=15%, signal=51%
MORF_FBL	27	-0.544152	-1.62425	0	0.0560802	1	533	tags=78%, list=33%, signal=113%
GSE25088_ROSIGLITAZONE_VS_IL4_AND_ROSIGLITAZONE_STIM_MACROPHAGE_DAY10_UP	22	-0.523836	-1.62421	0.0606061	0.0560165	1	305	tags=32%, list=19%, signal=39%
GSE32986_UNSTIM_VS_CURDLAN_HIGHDOSE_STIM_DC_UP	26	-0.52532	-1.62353	0	0.0562339	1	128	tags=27%, list=8%, signal=29%
GSE1432_CTRL_VS_IFNG_6H_MICROGLIA_UP	31	-0.478871	-1.62234	0.0434783	0.0567108	1	146	tags=29%, list=9%, signal=31%
GO_MIDBODY	19	-0.528918	-1.62069	0.0571429	0.0574338	1	161	tags=37%, list=10%, signal=40%
GSE25088_WT_VS_STAT6_KO_MACROPHAGE_ROSIGLITAZONE_AND_IL4_STIM_UP	34	-0.498398	-1.61935	0	0.0578265	1	555	tags=65%, list=34%, signal=96%
GSE5542_IFNA_VS_IFNA_AND_IFNG_TREATED_EPITHELIAL_CELLS_6H_UP	19	-0.608691	-1.6193	0	0.0577438	1	343	tags=47%, list=21%, signal=59%
CHANG_CORE_SERUM_RESPONSE_UP	38	-0.46131	-1.61865	0	0.0579388	1	228	tags=32%, list=14%, signal=36%
GSE411_UNSTIM_VS_400MIN_IL6_STIM_SOCS3_KO_MACROPHAGE_DN	21	-0.50446	-1.61814	0	0.0581006	1	158	tags=38%, list=10%, signal=42%
GCNP_SHH_UP_EARLY.V1_UP	29	-0.517338	-1.61813	0	0.058002	1	233	tags=48%, list=14%, signal=55%
GSE12366_GC_BCELL_VS_PLASMA_CELL_UP	29	-0.521495	-1.61641	0.0487805	0.0587782	1	423	tags=52%, list=26%, signal=68%
DACOSTA_UV_RESPONSE_VIA_ERCC3_COMMON_DN	78	-0.396116	-1.61581	0	0.059068	1	286	tags=29%, list=17%, signal=34%
GSE5503_MLN_DC_VS_SPLEEN_DC_ACTIVATED_ALLOGENIC_TCELL_DN	27	-0.516546	-1.61421	0.0263158	0.0598415	1	154	tags=26%, list=9%, signal=28%
GSE39110_DAY3_VS_DAY6_POST_IMMUNIZATION_CD8_TCELL_WITH_IL2_TREATMENT_UP	41	-0.447194	-1.61371	0	0.060001	1	119	tags=37%, list=7%, signal=38%
GSE16385_MONOCYTE_VS_12H_ROSIGLITAZONE_IFNG_TNF_TREATED_MACROPHAGE_UP	27	-0.496824	-1.61289	0	0.0603527	1	144	tags=30%, list=9%, signal=32%
GSE15330_MEGAKARYOCYTE_ERYTHROID_VS_GRANULOCYTE_MONOCYTE_PROGENITOR_IKAROS_KO_UP	36	-0.470127	-1.61276	0.0333333	0.0602829	1	374	tags=53%, list=23%, signal=67%
GSE15271_CXCR4_POS_VS_NEG_GC_BCELL_UP	25	-0.491641	-1.61164	0.0322581	0.0606651	1	185	tags=40%, list=11%, signal=44%
GO_RIBONUCLEOPROTEIN_COMPLEX_BIOGENESIS	59	-0.44477	-1.61097	0	0.0608055	1	494	tags=63%, list=30%, signal=87%
GSE3982_MAST_CELL_VS_TH2_DN	24	-0.503803	-1.60955	0	0.0613418	1	202	tags=38%, list=12%, signal=42%
PRC2_EZH2_UP.V1_DN	28	-0.488401	-1.60948	0	0.0612719	1	154	tags=46%, list=9%, signal=50%
GSE27786_ERYTHROBLAST_VS_MONO_MAC_UP	19	-0.517911	-1.60882	0	0.0614401	1	115	tags=26%, list=7%, signal=28%
GO_NEGATIVE_REGULATION_OF_CELL_CYCLE_PROCESS	32	-0.483867	-1.60494	0.0740741	0.0630293	1	164	tags=44%, list=10%, signal=48%
GO_REGULATION_OF_MICROTUBULE_POLYMERIZATION_OR_DEPOLYMERIZATION	22	-0.512871	-1.60318	0	0.069249	1	149	tags=36%, list=9%, signal=39%
MODULE_32	43	-0.466478	-1.60316	0.0454545	0.0639601	1	529	tags=72%, list=32%, signal=104%
GO_RNA_SPLICING	42	-0.443452	-1.60288	0	0.0640778	1	449	tags=52%, list=27%, signal=70%
GO_MRNA_METABOLIC_PROCESS	86	-0.394998	-1.6009	0	0.0699513	1	459	tags=49%, list=28%, signal=64%
GO_SMALL_MOLECULE_BIOSYNTHETIC_PROCESS	60	-0.419136	-1.6009	0	0.0693211	1	101	tags=20%, list=6%, signal=21%
GSE3039_ALPHAALPHA_CD8_TCELL_VS_B1_BCELL_DN	35	-0.4545	-1.60048	0.0333333	0.0651449	1	93	tags=17%, list=6%, signal=18%
GSE22589_HEALTHY_VS_SIV_INFECTED_DC_UP	32	-0.489176	-1.59846	0	0.0659234	1	302	tags=38%, list=18%, signal=45%
GSE8921_UNSTIM_VS_TLR1_2_STIM_MONOCYTE_3H_UP	30	-0.44958	-1.5969	0	0.0666842	1	231	tags=37%, list=14%, signal=42%
GSE3982_NKCELL_VS_TH1_DN	42	-0.426099	-1.59609	0	0.066985	1	112	tags=29%, list=7%, signal=30%
GO_MICROTUBULE_BASED_PROCESS	64	-0.401113	-1.59408	0	0.0680224	1	283	tags=34%, list=17%, signal=40%
GSE41176_UNSTIM_VS_ANTI_IGM_STIM_BCELL_24H_UP	16	-0.525255	-1.59374	0	0.0681478	1	305	tags=38%, list=19%, signal=46%
GSE27786_NKCELL_VS_ERYTHROBLAST_DN	17	-0.545002	-1.59358	0	0.0681455	1	114	tags=24%, list=7%, signal=25%
GSE17721_0.5H_VS_4H_CPG_BMDC_UP	27	-0.46665	-1.59286	0	0.068423	1	150	tags=30%, list=9%, signal=32%
GSE5589_IL6_KO_VS_IL10_KO_LPS_AND_IL6_STIM_MACROPHAGE_45MIN_UP	33	-0.437577	-1.59251	0	0.068421	1	143	tags=27%, list=9%, signal=29%
REACTOME_HIV_LIFE_CYCLE	17	-0.578114	-1.59065	0	0.0692471	1	245	tags=41%, list=15%, signal=48%
GO_REGULATION_OF_MICROTUBULE_BASED_PROCESS	34	-0.456315	-1.58945	0.0322581	0.0755086	1	283	tags=41%, list=17%, signal=49%
GSE17974_1.5H_VS_72H_IL4_AND_ANTI_IL12_ACT_CD4_TCELL_DN	28	-0.479026	-1.58912	0	0.069855	1	126	tags=29%, list=8%, signal=30%
GO_MIDBODY	19	-0.528918	-1.58855	0	0.0754017	1	161	tags=37%, list=10%, signal=40%
BROWN_MYELOID_CELL_DEVELOPMENT_DN	18	-0.515132	-1.58848	0.025641	0.0700227	1	178	tags=50%, list=11%, signal=55%
GCM_CBFB	19	-0.551338	-1.58785	0	0.0702651	1	361	tags=58%, list=22%, signal=73%
GSE36888_UNTREATED_VS_IL2_TREATED_STAT5_AB_KNOCKIN_TCELL_2H_DN	23	-0.480008	-1.58734	0.0263158	0.0704452	1	244	tags=43%, list=15%, signal=50%
SASAKI_ADULT_T_CELL_LEUKEMIA	35	-0.459727	-1.58646	0	0.0707518	1	162	tags=37%, list=10%, signal=40%
GSE17301_CTRL_VS_48H_ACD3_ACD28_IFNA2_STIM_CD8_TCELL_DN	32	-0.475547	-1.58623	0	0.0708252	1	127	tags=28%, list=8%, signal=30%
REACTOME_SLC_MEDIATED_TRANSMEMBRANE_TRANSPORT	26	-0.514841	-1.58578	0.0294118	0.0709441	1	216	tags=27%, list=13%, signal=31%
BROWNE_HCMV_INFECTION_18HR_UP	33	-0.489948	-1.58445	0	0.0715407	1	150	tags=27%, list=9%, signal=29%
GO_PEPTIDYL_SERINE_MODIFICATION	26	-0.501493	-1.58389	0	0.071764	1	149	tags=31%, list=9%, signal=33%
PEART_HDAC_PROLIFERATION_CLUSTER_DN	21	-0.52283	-1.58362	0	0.0717716	1	185	tags=38%, list=11%, signal=42%
GO_TRANSFERASE_ACTIVITY_TRANSFERRING_ONE_CARBON_GROUPS	16	-0.568361	-1.58345	0.03125	0.0779715	1	205	tags=44%, list=13%, signal=50%
GO_COFACTOR_BINDING	43	-0.426092	-1.58312	0.0322581	0.0719481	1	250	tags=28%, list=15%, signal=32%
GSE3982_DC_VS_TH1_DN	20	-0.50274	-1.5801	0	0.0735267	1	181	tags=50%, list=11%, signal=56%
GSE21379_WT_VS_SAP_KO_CD4_TCELL_DN	27	-0.531749	-1.5785	0	0.0743284	1	246	tags=44%, list=15%, signal=51%
GSE22432_MULTIPOTENT_VS_COMMON_DC_PROGENITOR_UP	23	-0.515522	-1.57819	0.111111	0.0743162	1	172	tags=43%, list=10%, signal=48%
GSE7460_CD8_TCELL_VS_CD4_TCELL_ACT_DN	19	-0.479743	-1.57809	0	0.0742733	1	340	tags=42%, list=21%, signal=53%
GSE16450_IMMATURE_VS_MATURE_NEURON_CELL_LINE_12H_IFNA_STIM_DN	21	-0.517829	-1.57697	0.030303	0.0748401	1	194	tags=38%, list=12%, signal=43%
GO_REGULATION_OF_CELL_CYCLE_PROCESS	85	-0.384417	-1.57446	0	0.0827666	1	268	tags=35%, list=16%, signal=40%
CHICAS_RB1_TARGETS_SENESCENT	115	-0.374215	-1.57334	0	0.0764828	1	143	tags=30%, list=9%, signal=31%
GSE6259_CD4_TCELL_VS_CD8_TCELL_UP	25	-0.482	-1.57317	0.037037	0.0764825	1	70	tags=32%, list=4%, signal=33%
GSE18281_SUBCAPSULAR_CORTICAL_REGION_VS_WHOLE_MEDULLA_THYMUS_UP	23	-0.482536	-1.57231	0	0.0769213	1	384	tags=48%, list=23%, signal=62%
KATSANOU_ELAVL1_TARGETS_DN	18	-0.51037	-1.57104	0.0285714	0.0774975	1	177	tags=33%, list=11%, signal=37%
BENPORATH_MYC_MAX_TARGETS	122	-0.362227	-1.57047	0	0.0776178	1	404	tags=39%, list=25%, signal=48%
GO_REGULATION_OF_NUCLEAR_DIVISION	32	-0.476235	-1.57029	0.0322581	0.0775875	1	180	tags=38%, list=11%, signal=41%
GO_MICROTUBULE	54	-0.407721	-1.56929	0	0.0779492	1	283	tags=35%, list=17%, signal=41%
GSE15930_NAIVE_VS_24H_IN_VITRO_STIM_IL12_CD8_TCELL_DN	37	-0.498989	-1.56837	0.0666667	0.0783695	1	134	tags=27%, list=8%, signal=29%
GSE26351_UNSTIM_VS_BMP_PATHWAY_STIM_HEMATOPOIETIC_PROGENITORS_UP	24	-0.475527	-1.5664	0.030303	0.079479	1	306	tags=46%, list=19%, signal=56%
MODULE_126	43	-0.407609	-1.56564	0.030303	0.0798639	1	157	tags=33%, list=10%, signal=35%
PUJANA_ATM_PCC_NETWORK	215	-0.348579	-1.56453	0	0.0803082	1	331	tags=36%, list=20%, signal=39%
HALLMARK_MTORC1_SIGNALING	49	-0.391044	-1.56448	0.05	0.080213	1	168	tags=24%, list=10%, signal=26%
GSE27786_LIN_NEG_VS_MONO_MAC_UP	23	-0.501381	-1.56423	0	0.0802523	1	187	tags=26%, list=11%, signal=29%
GO_ADENYL_NUCLEOTIDE_BINDING	198	-0.332397	-1.56418	0	0.0884386	1	180	tags=21%, list=11%, signal=21%
MORF_UNG	17	-0.528979	-1.56003	0.0322581	0.0827671	1	365	tags=53%, list=22%, signal=67%
GO_NUCLEAR_TRANSCRIBED_MRNA_CATABOLIC_PROCESS_NONSENSE_MEDIATED_DECAY	26	-0.498599	-1.55905	0.0294118	0.0906342	1	448	tags=65%, list=27%, signal=89%
GSE33292_DN3_THYMOCYTE_VS_TCELL_LYMPHOMA_FROM_TCF1_KO_DN	23	-0.504081	-1.55625	0.025641	0.0848379	1	126	tags=35%, list=8%, signal=37%
GO_MICROTUBULE_BASED_PROCESS	64	-0.401113	-1.55499	0	0.0922753	1	283	tags=34%, list=17%, signal=40%
GSE37532_TREG_VS_TCONV_PPARG_KO_CD4_TCELL_FROM_VISCERAL_ADIPOSE_TISSUE_UP	22	-0.480391	-1.55415	0.0512821	0.0858033	1	105	tags=18%, list=6%, signal=19%
GSE3982_MEMORY_CD4_TCELL_VS_TH2_DN	44	-0.439765	-1.55373	0	0.0858178	1	202	tags=39%, list=12%, signal=43%
GO_PML_BODY	19	-0.469039	-1.55281	0.0571429	0.092879	1	180	tags=21%, list=11%, signal=23%
GO_POSITIVE_REGULATION_OF_MITOTIC_CELL_CYCLE	24	-0.506637	-1.55231	0.0909091	0.0923299	1	180	tags=29%, list=11%, signal=32%
GSE40666_WT_VS_STAT1_KO_CD8_TCELL_WITH_IFNA_STIM_90MIN_DN	46	-0.42008	-1.55084	0	0.0875518	1	151	tags=41%, list=9%, signal=44%
GSE32901_NAIVE_VS_TH17_NEG_CD4_TCELL_UP	29	-0.473854	-1.5502	0	0.0878427	1	119	tags=38%, list=7%, signal=40%
GO_PROTEIN_C_TERMINUS_BINDING	34	-0.455397	-1.55014	0	0.0877666	1	396	tags=47%, list=24%, signal=61%
GSE5589_LPS_AND_IL10_VS_LPS_AND_IL6_STIM_MACROPHAGE_45MIN_DN	30	-0.451336	-1.54952	0	0.0881784	1	145	tags=23%, list=9%, signal=25%
NFY_Q6_01	40	-0.427139	-1.54846	0.0333333	0.0942173	1	388	tags=43%, list=24%, signal=54%
GO_SUPRAMOLECULAR_FIBER	69	-0.414099	-1.54845	0	0.0935212	1	283	tags=35%, list=17%, signal=40%
GO_PROTEIN_LOCALIZATION_TO_ORGANELLE	80	-0.358	-1.54786	0	0.0931262	1	339	tags=38%, list=21%, signal=45%
GO_RIBOSOME_BIOGENESIS	49	-0.444357	-1.54773	0	0.0924479	1	494	tags=65%, list=30%, signal=91%
GSE22432_MULTIPOTENT_PROGENITOR_VS_CDC_DN	31	-0.496688	-1.54753	0	0.089158	1	177	tags=29%, list=11%, signal=32%
GO_CYTOSKELETAL_PART	151	-0.360203	-1.54621	0	0.0899791	1	283	tags=30%, list=17%, signal=33%
GSE13547_2H_VS_12_H_ANTI_IGM_STIM_BCELL_UP	40	-0.449976	-1.54583	0	0.0900026	1	106	tags=43%, list=6%, signal=44%
GO_NEGATIVE_REGULATION_OF_CELL_CYCLE_PROCESS	32	-0.483867	-1.54561	0	0.0932599	1	164	tags=44%, list=10%, signal=48%
GO_REGULATION_OF_MICROTUBULE_POLYMERIZATION_OR_DEPOLYMERIZATION	22	-0.512871	-1.54498	0.0555556	0.0904347	1	149	tags=36%, list=9%, signal=39%
GSE17301_ACD3_ACD28_VS_ACD3_ACD28_AND_IFNA2_STIM_CD8_TCELL_UP	32	-0.450612	-1.54494	0	0.090326	1	98	tags=31%, list=6%, signal=33%
GO_SMALL_MOLECULE_BIOSYNTHETIC_PROCESS	60	-0.419136	-1.54444	0	0.0904646	1	101	tags=20%, list=6%, signal=21%
GSE30962_ACUTE_VS_CHRONIC_LCMV_SECONDARY_INF_CD8_TCELL_DN	48	-0.426584	-1.54243	0	0.0915975	1	120	tags=33%, list=7%, signal=35%
GO_CYTOSKELETAL_PART	151	-0.360203	-1.54122	0	0.0959267	1	283	tags=30%, list=17%, signal=33%
GSE24972_WT_VS_IRF8_KO_SPLEEN_FOLLICULAR_BCELL_DN	25	-0.495626	-1.54119	0.0882353	0.0921431	1	250	tags=40%, list=15%, signal=46%
GSE24634_NAIVE_CD4_TCELL_VS_DAY3_IL4_CONV_TREG_DN	43	-0.431507	-1.54118	0	0.0920173	1	143	tags=26%, list=9%, signal=27%
GSE22432_MULTIPOTENT_PROGENITOR_VS_PDC_DN	27	-0.509818	-1.53959	0.030303	0.0930028	1	102	tags=26%, list=6%, signal=27%
SENGUPTA_NASOPHARYNGEAL_CARCINOMA_UP	64	-0.42409	-1.53899	0	0.0932086	1	194	tags=50%, list=12%, signal=54%
GSE19888_ADENOSINE_A3R_ACT_VS_A3R_ACT_WITH_A3R_INH_PRETREATMENT_IN_MAST_CELL_UP	30	-0.453714	-1.53771	0.0571429	0.0940204	1	177	tags=33%, list=11%, signal=37%
GO_NUCLEAR_MEMBRANE	35	-0.419309	-1.53762	0	0.0977557	1	279	tags=40%, list=17%, signal=47%
GO_ATPASE_ACTIVITY_COUPLED	46	-0.446528	-1.53748	0	0.0940674	1	366	tags=48%, list=22%, signal=60%
GSE26669_CD4_VS_CD8_TCELL_IN_MLR_DN	21	-0.540452	-1.53671	0.0217391	0.0944603	1	298	tags=43%, list=18%, signal=52%
GSE15930_NAIVE_VS_72H_IN_VITRO_STIM_IFNAB_CD8_TCELL_DN	40	-0.428025	-1.53648	0	0.0945059	1	134	tags=25%, list=8%, signal=27%
GSE39110_DAY3_VS_DAY6_POST_IMMUNIZATION_CD8_TCELL_DN	37	-0.475232	-1.53638	0	0.0944222	1	238	tags=49%, list=15%, signal=56%
NFY_Q6	39	-0.417113	-1.53469	0	0.0988931	1	158	tags=26%, list=10%, signal=28%
GO_TRANSFERASE_ACTIVITY_TRANSFERRING_ONE_CARBON_GROUPS	16	-0.568361	-1.53211	0.0645161	0.0972686	1	205	tags=44%, list=13%, signal=50%
MODULE_397	21	-0.516254	-1.52893	0.0333333	0.0992313	1	185	tags=52%, list=11%, signal=58%
GSE3982_DC_VS_TH2_DN	28	-0.495641	-1.52684	0.0357143	0.100399	1	161	tags=46%, list=10%, signal=51%
GSE19941_IL10_KO_VS_IL10_KO_AND_NFKBP50_KO_LPS_AND_IL10_STIM_MACROPHAGE_DN	26	-0.479811	-1.52528	0.0571429	0.101421	1	78	tags=23%, list=5%, signal=24%
GSE17974_2H_VS_72H_UNTREATED_IN_VITRO_CD4_TCELL_DN	24	-0.524094	-1.52503	0.0606061	0.101442	1	153	tags=29%, list=9%, signal=32%
GO_MRNA_METABOLIC_PROCESS	86	-0.394998	-1.52456	0	0.101694	1	459	tags=49%, list=28%, signal=64%
GATA1_01	28	-0.463799	-1.52426	0.0277778	0.101784	1	172	tags=25%, list=10%, signal=27%
MORF_SOD1	40	-0.402818	-1.52391	0	0.101861	1	533	tags=55%, list=33%, signal=80%
ACEVEDO_LIVER_CANCER_WITH_H3K27ME3_DN	17	-0.536246	-1.5232	0.075	0.102205	1	130	tags=24%, list=8%, signal=25%
GSE39556_UNTREATED_VS_3H_POLYIC_INJ_MOUSE_NK_CELL_UP	24	-0.488943	-1.52277	0.027027	0.102296	1	167	tags=38%, list=10%, signal=41%
GO_POLY_A_RNA_BINDING	179	-0.344691	-1.52164	0	0.103019	1	433	tags=41%, list=26%, signal=49%
GSE8835_CD4_VS_CD8_TCELL_UP	26	-0.495965	-1.52148	0	0.102952	1	98	tags=23%, list=6%, signal=24%
GSE5503_MLN_DC_VS_PLN_DC_ACTIVATED_ALLOGENIC_TCELL_UP	19	-0.562499	-1.52142	0	0.102842	1	120	tags=37%, list=7%, signal=39%
NFY_Q6	39	-0.417113	-1.52121	0	0.102775	1	158	tags=26%, list=10%, signal=28%
GSE1460_INTRATHYMIC_T_PROGENITOR_VS_THYMIC_STROMAL_CELL_UP	30	-0.457651	-1.52076	0.0588235	0.102892	1	85	tags=23%, list=5%, signal=24%
GSE33424_CD161_HIGH_VS_NEG_CD8_TCELL_DN	34	-0.449081	-1.52023	0	0.102993	1	189	tags=26%, list=12%, signal=29%
GSE34205_HEALTHY_VS_FLU_INF_INFANT_PBMC_UP	21	-0.519728	-1.52023	0.025641	0.102842	1	312	tags=43%, list=19%, signal=52%
GNF2_DAP3	16	-0.586827	-1.51977	0.0212766	0.102972	1	469	tags=69%, list=29%, signal=95%
GSE5589_UNSTIM_VS_180MIN_LPS_STIM_MACROPHAGE_DN	32	-0.480554	-1.51712	0	0.104816	1	388	tags=47%, list=24%, signal=60%
GO_SUPRAMOLECULAR_FIBER	69	-0.414099	-1.51606	0	0.10546	1	283	tags=35%, list=17%, signal=40%
MORF_NME2	28	-0.472705	-1.51567	0	0.105586	1	424	tags=61%, list=26%, signal=81%
GO_REGULATION_OF_CELL_CYCLE_PHASE_TRANSITION	52	-0.391263	-1.51529	0.030303	0.105893	1	180	tags=29%, list=11%, signal=31%
GSE6875_WT_VS_FOXP3_KO_TREG_DN	16	-0.542928	-1.51521	0.0652174	0.105808	1	100	tags=25%, list=6%, signal=26%
GSE22229_RENAL_TRANSPLANT_VS_HEALTHY_PBMC_UP	22	-0.484414	-1.51466	0.0277778	0.106168	1	70	tags=32%, list=4%, signal=33%
MODULE_197	42	-0.433917	-1.51463	0	0.106014	1	218	tags=43%, list=13%, signal=48%
GO_SPINDLE_MICROTUBULE	16	-0.503367	-1.51415	0	0.106153	1	326	tags=50%, list=20%, signal=62%
GSE41176_WT_VS_TAK1_KO_UNSTIM_BCELL_UP	25	-0.462931	-1.51379	0	0.106233	1	249	tags=28%, list=15%, signal=33%
GO_NUCLEOLUS	121	-0.353727	-1.51378	0	0.11343	1	356	tags=41%, list=22%, signal=49%
GSE9650_EFFECTOR_VS_MEMORY_CD8_TCELL_UP	25	-0.501727	-1.5119	0.0714286	0.107631	1	246	tags=36%, list=15%, signal=42%
GO_NUCLEAR_CHROMATIN	35	-0.424279	-1.51113	0.0416667	0.10807	1	235	tags=40%, list=14%, signal=46%
ONDER_CDH1_TARGETS_1_UP	24	-0.47767	-1.51081	0	0.108108	1	256	tags=38%, list=16%, signal=44%
MYB_Q5_01	31	-0.432328	-1.51061	0.0588235	0.108105	1	232	tags=39%, list=14%, signal=44%
GO_REGULATION_OF_NUCLEAR_DIVISION	32	-0.476235	-1.50718	0	0.119102	1	180	tags=38%, list=11%, signal=41%
GSE3982_EOSINOPHIL_VS_TH1_DN	28	-0.435232	-1.50701	0.0425532	0.110421	1	205	tags=29%, list=13%, signal=32%
GO_NUCLEIC_ACID_PHOSPHODIESTER_BOND_HYDROLYSIS	37	-0.444004	-1.50588	0	0.118955	1	162	tags=30%, list=10%, signal=32%
GCM_PSME1	21	-0.467166	-1.50404	0.0526316	0.112463	1	428	tags=57%, list=26%, signal=76%
KEGG_SPLICEOSOME	16	-0.526423	-1.50324	0.0333333	0.112948	1	446	tags=56%, list=27%, signal=77%
GSE3920_UNTREATED_VS_IFNB_TREATED_ENDOTHELIAL_CELL_DN	30	-0.483379	-1.50293	0	0.112992	1	143	tags=40%, list=9%, signal=43%
ZHANG_BREAST_CANCER_PROGENITORS_DN	16	-0.548176	-1.50262	0.133333	0.113035	1	153	tags=25%, list=9%, signal=27%
GSE3982_EFF_MEMORY_CD4_TCELL_VS_TH2_DN	38	-0.432212	-1.50142	0.0416667	0.113858	1	150	tags=34%, list=9%, signal=37%
GO_NUCLEAR_CHROMATIN	35	-0.424279	-1.50118	0.0322581	0.121724	1	235	tags=40%, list=14%, signal=46%
GSE12963_UNINF_VS_ENV_AND_NEF_DEFICIENT_HIV1_INF_CD4_TCELL_DN	19	-0.493613	-1.50116	0.0454545	0.113834	1	302	tags=58%, list=18%, signal=70%
GO_CHROMATIN_BINDING	65	-0.404775	-1.50039	0.0909091	0.121626	1	299	tags=34%, list=18%, signal=40%
YY1_02	22	-0.485863	-1.4988	0.0540541	0.121804	1	174	tags=23%, list=11%, signal=25%
GSE33162_UNTREATED_VS_4H_LPS_STIM_HDAC3_KO_MACROPHAGE_UP	43	-0.456642	-1.49762	0	0.116619	1	213	tags=37%, list=13%, signal=42%
GO_CHROMATIN_BINDING	65	-0.404775	-1.4959	0	0.117741	1	299	tags=34%, list=18%, signal=40%
GSE46606_DAY1_VS_DAY3_CD40L_IL2_IL5_STIMULATED_IRF4_KO_BCELL_DN	20	-0.503899	-1.49475	0.0294118	0.118613	1	58	tags=20%, list=4%, signal=20%
GSE27786_LSK_VS_CD8_TCELL_UP	22	-0.453559	-1.49404	0.0588235	0.119132	1	90	tags=23%, list=5%, signal=24%
GSE21927_UNTREATED_VS_GMCSF_IL6_TREATED_BONE_MARROW_DN	18	-0.528618	-1.49388	0.0714286	0.119073	1	195	tags=39%, list=12%, signal=44%
GO_AMIDE_BIOSYNTHETIC_PROCESS	61	-0.367115	-1.49286	0	0.119727	1	453	tags=49%, list=28%, signal=65%
REACTOME_PROCESSING_OF_CAPPED_INTRON_CONTAINING_PRE_MRNA	21	-0.50939	-1.49275	0	0.11968	1	424	tags=57%, list=26%, signal=76%
GO_REGULATION_OF_CELL_CYCLE_PROCESS	85	-0.384417	-1.49254	0	0.119674	1	268	tags=35%, list=16%, signal=40%
GO_REGULATION_OF_DNA_METABOLIC_PROCESS	46	-0.409651	-1.49194	0.0357143	0.126797	1	406	tags=52%, list=25%, signal=67%
GSE41978_KLRG1_HIGH_VS_LOW_EFFECTOR_CD8_TCELL_DN	46	-0.42391	-1.49187	0.0869565	0.119923	1	331	tags=43%, list=20%, signal=53%
GO_NEGATIVE_REGULATION_OF_ORGANELLE_ORGANIZATION	57	-0.386532	-1.49142	0	0.126264	1	162	tags=28%, list=10%, signal=30%
GO_RNA_SPLICING	42	-0.443452	-1.49141	0.0689655	0.125407	1	449	tags=52%, list=27%, signal=70%
GSE17721_CTRL_VS_GARDIQUIMOD_6H_BMDC_UP	27	-0.446555	-1.49084	0.0294118	0.120546	1	118	tags=26%, list=7%, signal=27%
GO_REGULATION_OF_SIGNAL_TRANSDUCTION_BY_P53_CLASS_MEDIATOR	20	-0.494107	-1.4903	0.0232558	0.120873	1	137	tags=35%, list=8%, signal=38%
HOXA9_DN.V1_DN	33	-0.477232	-1.49022	0	0.120744	1	298	tags=48%, list=18%, signal=58%
GO_MICROTUBULE	54	-0.407721	-1.48939	0	0.125989	1	283	tags=35%, list=17%, signal=41%
GSE32986_UNSTIM_VS_GMCSF_AND_CURDLAN_LOWDOSE_STIM_DC_UP	34	-0.438794	-1.48845	0	0.122165	1	229	tags=35%, list=14%, signal=40%
GSE23505_IL6_IL1_VS_IL6_IL1_IL23_TREATED_CD4_TCELL_UP	22	-0.478889	-1.48831	0.0487805	0.122061	1	194	tags=41%, list=12%, signal=46%
GO_TRNA_METABOLIC_PROCESS	19	-0.518456	-1.48692	0.119048	0.123009	1	356	tags=53%, list=22%, signal=66%
GSE17721_LPS_VS_CPG_24H_BMDC_DN	27	-0.440976	-1.48651	0.0540541	0.123144	1	325	tags=44%, list=20%, signal=55%
MODULE_3	75	-0.37724	-1.4862	0	0.123335	1	189	tags=28%, list=12%, signal=30%
MODULE_52	85	-0.375351	-1.48561	0	0.123708	1	189	tags=32%, list=12%, signal=34%
GO_REGULATION_OF_CELL_CYCLE_PHASE_TRANSITION	52	-0.391263	-1.48346	0	0.129692	1	180	tags=29%, list=11%, signal=31%
GSE2405_0H_VS_9H_A_PHAGOCYTOPHILUM_STIM_NEUTROPHIL_DN	42	-0.401686	-1.48313	0	0.125632	1	353	tags=45%, list=22%, signal=56%
GAL_LEUKEMIC_STEM_CELL_DN	41	-0.431657	-1.48126	0.0344828	0.127086	1	171	tags=39%, list=10%, signal=42%
GSE17186_BLOOD_VS_CORD_BLOOD_CD21HIGH_TRANSITIONAL_BCELL_UP	34	-0.433963	-1.48074	0.0357143	0.127442	1	167	tags=24%, list=10%, signal=26%
GSE2770_TGFB_AND_IL4_VS_IL12_TREATED_ACT_CD4_TCELL_6H_DN	23	-0.468937	-1.4798	0.0512821	0.128112	1	453	tags=57%, list=28%, signal=77%
GSE22443_NAIVE_VS_ACT_AND_IL12_TREATED_CD8_TCELL_DN	20	-0.538055	-1.47909	0	0.128622	1	222	tags=35%, list=14%, signal=40%
GSE15330_HSC_VS_LYMPHOID_PRIMED_MULTIPOTENT_PROGENITOR_DN	36	-0.427122	-1.47907	0.03125	0.128485	1	143	tags=36%, list=9%, signal=39%
MODULE_8	85	-0.368048	-1.47899	0	0.128401	1	149	tags=22%, list=9%, signal=23%
GO_CHROMOSOME_LOCALIZATION	17	-0.462881	-1.4789	0	0.128316	1	268	tags=47%, list=16%, signal=56%
GSE22886_NAIVE_CD4_TCELL_VS_48H_ACT_TH2_DN	45	-0.410952	-1.47858	0.037037	0.128404	1	162	tags=22%, list=10%, signal=24%
GO_TRNA_METABOLIC_PROCESS	19	-0.518456	-1.47819	0.0512821	0.13338	1	356	tags=53%, list=22%, signal=66%
GO_SPINDLE_MICROTUBULE	16	-0.503367	-1.47768	0.0277778	0.132695	1	326	tags=50%, list=20%, signal=62%
GCM_APEX1	25	-0.484392	-1.47676	0.030303	0.129697	1	424	tags=60%, list=26%, signal=80%
GSE43863_TH1_VS_LY6C_INT_CXCR5POS_EFFECTOR_CD4_TCELL_UP	30	-0.450635	-1.47617	0.027027	0.129899	1	369	tags=50%, list=23%, signal=63%
GSE17974_CTRL_VS_ACT_IL4_AND_ANTI_IL12_48H_CD4_TCELL_DN	22	-0.507999	-1.47557	0.0277778	0.130203	1	229	tags=36%, list=14%, signal=42%
GSE6259_FLT3L_INDUCED_33D1_POS_DC_VS_BCELL_DN	27	-0.405186	-1.47512	0.0285714	0.130403	1	100	tags=19%, list=6%, signal=19%
GO_PROTEIN_LOCALIZATION_TO_ORGANELLE	80	-0.358	-1.47509	0	0.130239	1	339	tags=38%, list=21%, signal=45%
DAZARD_RESPONSE_TO_UV_SCC_DN	15	-0.530508	-1.47441	0.0526316	0.130812	1	352	tags=40%, list=21%, signal=50%
GO_CELLULAR_AMINO_ACID_CATABOLIC_PROCESS	17	-0.485578	-1.47224	0.0476191	0.136817	1	204	tags=35%, list=12%, signal=40%
GSE27786_LSK_VS_CD4_TCELL_UP	21	-0.498503	-1.47194	0	0.132762	1	187	tags=33%, list=11%, signal=37%
GO_NEGATIVE_REGULATION_OF_CELL_CYCLE	70	-0.360482	-1.47081	0	0.133243	1	170	tags=29%, list=10%, signal=31%
GSE24634_NAIVE_CD4_TCELL_VS_DAY10_IL4_CONV_TREG_UP	20	-0.487307	-1.47067	0.0333333	0.133192	1	332	tags=45%, list=20%, signal=56%
GSE37532_VISCERAL_ADIPOSE_TISSUE_VS_LN_DERIVED_PPARG_KO_TCONV_CD4_TCELL_UP	33	-0.441435	-1.47035	0.08	0.133271	1	167	tags=21%, list=10%, signal=23%
GSE5589_LPS_VS_LPS_AND_IL10_STIM_IL6_KO_MACROPHAGE_180MIN_DN	23	-0.446759	-1.47001	0.0344828	0.133349	1	20	tags=13%, list=1%, signal=13%
GO_COFACTOR_BINDING	43	-0.426092	-1.46847	0	0.139311	1	250	tags=28%, list=15%, signal=32%
MODULE_358	17	-0.517221	-1.46766	0.0526316	0.135231	1	77	tags=24%, list=5%, signal=24%
GSE41978_WT_VS_BIM_KO_KLRG1_LOW_EFFECTOR_CD8_TCELL_UP	15	-0.508881	-1.46758	0.1	0.135101	1	259	tags=40%, list=16%, signal=47%
GSE29617_DAY3_VS_DAY7_TIV_FLU_VACCINE_PBMC_2008_DN	19	-0.506148	-1.46751	0.03125	0.135009	1	35	tags=16%, list=2%, signal=16%
GO_HYDROLASE_ACTIVITY_ACTING_ON_ACID_ANHYDRIDES	118	-0.334215	-1.46661	0	0.140172	1	193	tags=25%, list=12%, signal=26%
GO_NUCLEOLUS	121	-0.353727	-1.46608	0	0.136199	1	356	tags=41%, list=22%, signal=49%
GO_NUCLEIC_ACID_PHOSPHODIESTER_BOND_HYDROLYSIS	37	-0.444004	-1.4659	0.030303	0.136131	1	162	tags=30%, list=10%, signal=32%
MALONEY_RESPONSE_TO_17AAG_DN	17	-0.525396	-1.46408	0.0714286	0.137577	1	485	tags=59%, list=30%, signal=83%
GSE40225_WT_VS_RIP_B7X_DIABETIC_MOUSE_PANCREATIC_CD8_TCELL_DN	18	-0.51922	-1.46223	0.108108	0.139017	1	205	tags=50%, list=13%, signal=57%
GSE12392_CD8A_POS_VS_NEG_SPLEEN_DC_DN	48	-0.371878	-1.46208	0	0.13887	1	194	tags=40%, list=12%, signal=44%
GSE27786_LSK_VS_NKCELL_UP	21	-0.462502	-1.46055	0.0606061	0.139844	1	117	tags=33%, list=7%, signal=35%
GSE22045_TREG_VS_TCONV_UP	25	-0.433398	-1.45896	0.0882353	0.140978	1	106	tags=32%, list=6%, signal=34%
GO_EXONUCLEASE_ACTIVITY	15	-0.548539	-1.4587	0.0555556	0.141109	1	110	tags=27%, list=7%, signal=28%
GO_EXONUCLEASE_ACTIVITY	15	-0.548539	-1.45782	0.0285714	0.146131	1	110	tags=27%, list=7%, signal=28%
AMUNDSON_GENOTOXIC_SIGNATURE	16	-0.533178	-1.45683	0.0689655	0.142509	1	94	tags=31%, list=6%, signal=33%
GSE24634_TREG_VS_TCONV_POST_DAY3_IL4_CONVERSION_UP	36	-0.406597	-1.45646	0.027027	0.142649	1	112	tags=31%, list=7%, signal=32%
GCM_NPM1	24	-0.455508	-1.45626	0.0526316	0.142574	1	554	tags=75%, list=34%, signal=112%
BHATTACHARYA_EMBRYONIC_STEM_CELL	17	-0.48942	-1.45626	0.0588235	0.142386	1	353	tags=65%, list=22%, signal=82%
HAMAI_APOPTOSIS_VIA_TRAIL_UP	96	-0.337003	-1.45605	0	0.1425	1	211	tags=24%, list=13%, signal=26%
GSE11961_UNSTIM_VS_ANTI_IGM_AND_CD40_STIM_6H_FOLLICULAR_BCELL_UP	25	-0.433797	-1.45502	0.0869565	0.143106	1	180	tags=36%, list=11%, signal=40%
GSE27859_DC_VS_CD11C_INT_F480_INT_DC_DN	38	-0.394477	-1.455	0.103448	0.14293	1	374	tags=45%, list=23%, signal=57%
ALK_DN.V1_UP	22	-0.468874	-1.45472	0.0588235	0.143045	1	126	tags=41%, list=8%, signal=44%
AP4_Q6	16	-0.483578	-1.45425	0.0625	0.148488	1	164	tags=19%, list=10%, signal=21%
GO_AMIDE_BIOSYNTHETIC_PROCESS	61	-0.367115	-1.45413	0	0.147537	1	453	tags=49%, list=28%, signal=65%
GSE40274_GATA1_VS_FOXP3_AND_GATA1_TRANSDUCED_ACTIVATED_CD4_TCELL_DN	33	-0.419305	-1.45352	0.030303	0.143893	1	187	tags=27%, list=11%, signal=30%
ACTGAAA_MIR30A3P_MIR30E3P	31	-0.415188	-1.45159	0.0689655	0.148789	1	303	tags=29%, list=18%, signal=35%
GO_POSITIVE_REGULATION_OF_MITOTIC_CELL_CYCLE	24	-0.506637	-1.44985	0.102564	0.147354	1	180	tags=29%, list=11%, signal=32%
RB_DN.V1_UP	23	-0.468746	-1.44968	0.030303	0.147248	1	82	tags=26%, list=5%, signal=27%
GO_LYASE_ACTIVITY	33	-0.418244	-1.44937	0.0333333	0.150081	1	181	tags=18%, list=11%, signal=20%
GATA1_01	28	-0.463799	-1.44762	0.0526316	0.151095	1	172	tags=25%, list=10%, signal=27%
GSE45365_NK_CELL_VS_BCELL_DN	19	-0.537761	-1.44738	0.111111	0.149304	1	174	tags=26%, list=11%, signal=29%
GSE45739_NRAS_KO_VS_WT_UNSTIM_CD4_TCELL_UP	33	-0.442977	-1.44713	0.0277778	0.14931	1	433	tags=55%, list=26%, signal=73%
GSE22886_IL2_VS_IL15_STIM_NKCELL_DN	25	-0.442785	-1.44601	0.0882353	0.150088	1	269	tags=32%, list=16%, signal=38%
CREIGHTON_ENDOCRINE_THERAPY_RESISTANCE_1	79	-0.343055	-1.44439	0	0.151508	1	291	tags=33%, list=18%, signal=38%
GSE360_L_DONOVANI_VS_B_MALAYI_HIGH_DOSE_DC_DN	29	-0.44812	-1.44436	0.0526316	0.151373	1	332	tags=38%, list=20%, signal=47%
GSE27786_CD8_TCELL_VS_NEUTROPHIL_DN	24	-0.443975	-1.44436	0.125	0.151176	1	277	tags=38%, list=17%, signal=44%
GSE40274_CTRL_VS_XBP1_TRANSDUCED_ACTIVATED_CD4_TCELL_DN	21	-0.493683	-1.44416	0.0277778	0.151153	1	237	tags=33%, list=14%, signal=38%
PEDERSEN_METASTASIS_BY_ERBB2_ISOFORM_7	62	-0.403458	-1.44378	0.04	0.151442	1	225	tags=34%, list=14%, signal=38%
MORF_AATF	35	-0.418645	-1.44338	0.0384615	0.151629	1	350	tags=31%, list=21%, signal=39%
GSE27786_LIN_NEG_VS_ERYTHROBLAST_DN	23	-0.460055	-1.44253	0.129032	0.152249	1	81	tags=26%, list=5%, signal=27%
GSE18203_CTRL_VS_INTRATUMORAL_CPG_INJ_MC38_TUMOR_DN	39	-0.419739	-1.44252	0	0.152065	1	168	tags=33%, list=10%, signal=36%
MORF_RAD21	23	-0.4617	-1.44144	0	0.152917	1	376	tags=39%, list=23%, signal=50%
GSE34179_THPOK_KO_VS_WT_VA14I_NKTCELL_DN	34	-0.43096	-1.43976	0.0625	0.154225	1	120	tags=32%, list=7%, signal=34%
REACTOME_REGULATION_OF_MITOTIC_CELL_CYCLE	16	-0.495244	-1.43939	0.0555556	0.154445	1	149	tags=31%, list=9%, signal=34%
GSE17721_CTRL_VS_CPG_12H_BMDC_UP	28	-0.472401	-1.4391	0.0384615	0.154564	1	190	tags=32%, list=12%, signal=36%
GSE1460_DP_THYMOCYTE_VS_THYMIC_STROMAL_CELL_UP	16	-0.499726	-1.43839	0.0625	0.155117	1	136	tags=25%, list=8%, signal=27%
GSE20727_DNFB_ALLERGEN_VS_ROS_INH_AND_DNFB_ALLERGEN_TREATED_DC_DN	35	-0.428794	-1.43811	0.0833333	0.155214	1	289	tags=43%, list=18%, signal=51%
HELLER_HDAC_TARGETS_SILENCED_BY_METHYLATION_DN	42	-0.40893	-1.43701	0.0571429	0.156279	1	218	tags=33%, list=13%, signal=37%
GO_NEGATIVE_REGULATION_OF_ORGANELLE_ORGANIZATION	57	-0.386532	-1.43621	0	0.157055	1	162	tags=28%, list=10%, signal=30%
GGGACCA_MIR133A_MIR133B	16	-0.48649	-1.43489	0.0666667	0.161445	1	399	tags=38%, list=24%, signal=49%
ACTGAAA_MIR30A3P_MIR30E3P	31	-0.415188	-1.43312	0.037037	0.159993	1	303	tags=29%, list=18%, signal=35%
SANSOM_APC_MYC_TARGETS	23	-0.430674	-1.4331	0.0555556	0.159789	1	53	tags=22%, list=3%, signal=22%
GSE2770_IL12_AND_TGFB_ACT_VS_ACT_CD4_TCELL_48H_DN	31	-0.428744	-1.43288	0	0.159755	1	202	tags=32%, list=12%, signal=36%
GSE40068_CXCR5NEG_BCL6NEG_CD4_TCELL_VS_CXCR5POS_BCL6NEG_TFH_UP	32	-0.427454	-1.43286	0.0909091	0.159552	1	194	tags=25%, list=12%, signal=28%
GCCATNTTG_YY1_Q6	53	-0.373172	-1.43216	0.0740741	0.16368	1	185	tags=23%, list=11%, signal=25%
ENK_UV_RESPONSE_KERATINOCYTE_DN	83	-0.349806	-1.43194	0	0.160252	1	268	tags=27%, list=16%, signal=30%
GO_CELLULAR_AMINO_ACID_CATABOLIC_PROCESS	17	-0.485578	-1.43091	0.0967742	0.16108	1	204	tags=35%, list=12%, signal=40%
GSE25087_FETAL_VS_ADULT_TCONV_UP	32	-0.43754	-1.43063	0.0625	0.161191	1	82	tags=22%, list=5%, signal=23%
KEGG_SPLICEOSOME	16	-0.526423	-1.42991	0.12	0.164835	1	446	tags=56%, list=27%, signal=77%
MARTORIATI_MDM4_TARGETS_FETAL_LIVER_DN	80	-0.342137	-1.42971	0	0.162015	1	368	tags=40%, list=22%, signal=49%
GO_PML_BODY	19	-0.469039	-1.42927	0.0512821	0.162307	1	180	tags=21%, list=11%, signal=23%
GO_REGULATION_OF_CHROMOSOME_ORGANIZATION	51	-0.392199	-1.42905	0	0.164849	1	180	tags=25%, list=11%, signal=28%
GO_NUCLEAR_MEMBRANE	35	-0.419309	-1.42649	0	0.165185	1	279	tags=40%, list=17%, signal=47%
GSE3565_DUSP1_VS_WT_SPLENOCYTES_POST_LPS_INJECTION_UP	17	-0.518371	-1.42578	0.0909091	0.165679	1	554	tags=59%, list=34%, signal=88%
GO_MICROTUBULE_BASED_MOVEMENT	29	-0.433579	-1.42463	0.0833333	0.166494	1	235	tags=31%, list=14%, signal=36%
MORF_ACTG1	28	-0.42827	-1.42448	0.0666667	0.166477	1	448	tags=64%, list=27%, signal=87%
ALCALAY_AML_BY_NPM1_LOCALIZATION_DN	32	-0.425639	-1.42438	0	0.166329	1	153	tags=41%, list=9%, signal=44%
NFY_Q6_01	40	-0.427139	-1.42427	0.0571429	0.16624	1	388	tags=43%, list=24%, signal=54%
MARSON_BOUND_BY_FOXP3_UNSTIMULATED	173	-0.300164	-1.42383	0.0476191	0.166508	1	271	tags=24%, list=17%, signal=25%
GO_RNA_BINDING	224	-0.297961	-1.4237	0	0.168539	1	365	tags=33%, list=22%, signal=37%
GSE25087_FETAL_VS_ADULT_TREG_DN	17	-0.500636	-1.42325	0.0857143	0.166839	1	217	tags=29%, list=13%, signal=34%
GO_ESTABLISHMENT_OR_MAINTENANCE_OF_CELL_POLARITY	17	-0.485337	-1.42278	0.136364	0.168578	1	326	tags=29%, list=20%, signal=36%
GSE7768_OVA_ALONE_VS_OVA_WITH_LPS_IMMUNIZED_MOUSE_WHOLE_SPLEEN_6H_UP	24	-0.420238	-1.42257	0	0.167326	1	380	tags=50%, list=23%, signal=64%
GSE1460_NAIVE_CD4_TCELL_CORD_BLOOD_VS_THYMIC_STROMAL_CELL_DN	30	-0.450524	-1.42132	0.0625	0.168515	1	340	tags=43%, list=21%, signal=54%
GO_METHYLATION	19	-0.502168	-1.41965	0.0909091	0.171029	1	418	tags=58%, list=26%, signal=77%
GSE5503_LIVER_DC_VS_MLN_DC_ACTIVATED_ALLOGENIC_TCELL_UP	22	-0.481309	-1.41819	0	0.17161	1	163	tags=27%, list=10%, signal=30%
WANG_TUMOR_INVASIVENESS_UP	68	-0.351657	-1.41792	0.0476191	0.171634	1	353	tags=37%, list=22%, signal=45%
GO_PROTEIN_C_TERMINUS_BINDING	34	-0.455397	-1.41653	0	0.172766	1	396	tags=47%, list=24%, signal=61%
RODRIGUES_THYROID_CARCINOMA_ANAPLASTIC_UP	118	-0.341427	-1.41576	0	0.173874	1	149	tags=25%, list=9%, signal=26%
GO_ADENYL_NUCLEOTIDE_BINDING	198	-0.332397	-1.41571	0	0.173693	1	180	tags=21%, list=11%, signal=21%
GSE33425_CD8_ALPHAALPHA_VS_ALPHABETA_CD161_HIGH_TCELL_DN	33	-0.437068	-1.41552	0	0.173643	1	119	tags=27%, list=7%, signal=29%
GSE6259_BCELL_VS_CD8_TCELL_DN	41	-0.360947	-1.41552	0.0294118	0.173429	1	298	tags=32%, list=18%, signal=38%
GSE3982_MAC_VS_NEUTROPHIL_UP	25	-0.438385	-1.41511	0.0588235	0.173677	1	112	tags=20%, list=7%, signal=21%
GSE6674_CPG_VS_CPG_AND_ANTI_IGM_STIM_BCELL_DN	33	-0.416204	-1.41445	0.0322581	0.174077	1	340	tags=42%, list=21%, signal=52%
MULLIGHAN_NPM1_MUTATED_SIGNATURE_2_UP	25	-0.425097	-1.41393	0.0740741	0.174488	1	391	tags=40%, list=24%, signal=52%
GSE27786_LIN_NEG_VS_BCELL_UP	20	-0.451012	-1.4106	0.0285714	0.17788	1	322	tags=30%, list=20%, signal=37%
GCCATNTTG_YY1_Q6	53	-0.373172	-1.40997	0.0666667	0.178273	1	185	tags=23%, list=11%, signal=25%
FOSTER_KDM1A_TARGETS_DN	24	-0.456772	-1.40978	0.075	0.17822	1	96	tags=21%, list=6%, signal=22%
GSE7460_CTRL_VS_TGFB_TREATED_ACT_FOXP3_MUT_TCONV_DN	18	-0.459694	-1.40888	0.075	0.178893	1	216	tags=33%, list=13%, signal=38%
WEST_ADRENOCORTICAL_TUMOR_UP	65	-0.346181	-1.40862	0	0.178931	1	168	tags=25%, list=10%, signal=26%
WELCSH_BRCA1_TARGETS_UP	35	-0.386006	-1.40807	0.0384615	0.179402	1	92	tags=17%, list=6%, signal=18%
MODULE_16	86	-0.348002	-1.40675	0	0.180624	1	142	tags=23%, list=9%, signal=24%
GO_RESPONSE_TO_IONIZING_RADIATION	32	-0.398121	-1.40597	0.03125	0.181116	1	172	tags=38%, list=10%, signal=41%
GSE29164_DAY3_VS_DAY7_UNTREATED_MELANOMA_UP	17	-0.529089	-1.4023	0.0967742	0.1849	1	496	tags=65%, list=30%, signal=92%
GSE16385_UNTREATED_VS_12H_IL4_TREATED_MACROPHAGE_DN	21	-0.469513	-1.40187	0.0967742	0.185105	1	337	tags=43%, list=21%, signal=53%
DANG_BOUND_BY_MYC	177	-0.322202	-1.40149	0	0.185358	1	398	tags=39%, list=24%, signal=46%
PRC2_EED_UP.V1_DN	30	-0.43389	-1.4002	0.125	0.186624	1	119	tags=30%, list=7%, signal=32%
GO_LYASE_ACTIVITY	33	-0.418244	-1.39938	0.0645161	0.187221	1	181	tags=18%, list=11%, signal=20%
GSE17721_CTRL_VS_CPG_0.5H_BMDC_UP	27	-0.416545	-1.39869	0.0967742	0.187794	1	160	tags=26%, list=10%, signal=28%
GSE16266_CTRL_VS_HEATSHOCK_AND_LPS_STIM_MEF_UP	36	-0.401903	-1.39857	0.103448	0.187717	1	97	tags=19%, list=6%, signal=20%
GSE3982_NEUTROPHIL_VS_TH2_DN	34	-0.399697	-1.39833	0.0357143	0.187781	1	485	tags=65%, list=30%, signal=90%
GSE17186_NAIVE_VS_CD21HIGH_TRANSITIONAL_BCELL_CORD_BLOOD_DN	22	-0.404197	-1.39813	0.09375	0.187762	1	386	tags=55%, list=24%, signal=70%
GSE19374_UNINF_VS_LISTERIA_INFECTED_MACROPHAGE_DN	23	-0.459207	-1.39805	0.0909091	0.187665	1	384	tags=43%, list=23%, signal=56%
REACTOME_METABOLISM_OF_RNA	43	-0.375002	-1.39638	0.0769231	0.189505	1	331	tags=40%, list=20%, signal=48%
BASSO_B_LYMPHOCYTE_NETWORK	22	-0.42827	-1.39632	0.0625	0.18937	1	234	tags=45%, list=14%, signal=52%
GSE369_SOCS3_KO_VS_WT_LIVER_DN	30	-0.41143	-1.39591	0.0909091	0.189578	1	158	tags=30%, list=10%, signal=33%
GSE23502_BM_VS_COLON_TUMOR_MYELOID_DERIVED_SUPPRESSOR_CELL_DN	33	-0.43892	-1.39569	0	0.189592	1	169	tags=36%, list=10%, signal=40%
GO_NUCLEOBASE_CONTAINING_SMALL_MOLECULE_METABOLIC_PROCESS	57	-0.34861	-1.39561	0.0952381	0.189502	1	113	tags=18%, list=7%, signal=18%
MORF_EIF3S6	25	-0.434797	-1.39475	0.0322581	0.190194	1	427	tags=56%, list=26%, signal=75%
GO_HYDROLASE_ACTIVITY_ACTING_ON_ACID_ANHYDRIDES	118	-0.334215	-1.39424	0.0588235	0.190459	1	193	tags=25%, list=12%, signal=26%
GO_NUCLEOSIDE_PHOSPHATE_BIOSYNTHETIC_PROCESS	15	-0.505638	-1.39413	0.111111	0.190356	1	204	tags=40%, list=12%, signal=45%
GO_REGULATION_OF_DNA_METABOLIC_PROCESS	46	-0.409651	-1.39378	0.0416667	0.190393	1	406	tags=52%, list=25%, signal=67%
GRYDER_PAX3FOXO1_TOP_ENHANCERS	59	-0.349736	-1.39371	0	0.190211	1	283	tags=29%, list=17%, signal=34%
GSE3691_CONVENTIONAL_VS_PLASMACYTOID_DC_SPLEEN_DN	26	-0.449612	-1.39341	0.0571429	0.190339	1	268	tags=35%, list=16%, signal=41%
GSE14769_UNSTIM_VS_240MIN_LPS_BMDM_UP	27	-0.450067	-1.39317	0.030303	0.190387	1	421	tags=48%, list=26%, signal=64%
GSE27786_NEUTROPHIL_VS_MONO_MAC_DN	23	-0.453706	-1.39312	0.0909091	0.190217	1	448	tags=57%, list=27%, signal=77%
GSE3982_DC_VS_MAC_LPS_STIM_UP	27	-0.422527	-1.39251	0	0.190648	1	327	tags=33%, list=20%, signal=41%
GSE3982_DC_VS_MAC_DN	32	-0.410948	-1.39245	0.08	0.190582	1	149	tags=31%, list=9%, signal=34%
GSE15930_STIM_VS_STIM_AND_IFNAB_48H_CD8_T_CELL_UP	28	-0.443405	-1.39227	0.0625	0.190559	1	181	tags=29%, list=11%, signal=32%
GSE40274_CTRL_VS_FOXP3_AND_GATA1_TRANSDUCED_ACTIVATED_CD4_TCELL_DN	19	-0.465531	-1.39223	0.0588235	0.190378	1	363	tags=47%, list=22%, signal=60%
GO_REGULATION_OF_CHROMOSOME_ORGANIZATION	51	-0.392199	-1.39216	0.0384615	0.190232	1	180	tags=25%, list=11%, signal=28%
GSE21927_SPLEEN_VS_TUMOR_MONOCYTE_BALBC_UP	18	-0.481292	-1.39183	0.0666667	0.190437	1	263	tags=28%, list=16%, signal=33%
GO_RNA_CATABOLIC_PROCESS	39	-0.381939	-1.39071	0.0285714	0.200671	1	459	tags=56%, list=28%, signal=76%
CEBP_C	28	-0.417348	-1.39023	0.0571429	0.199922	1	196	tags=32%, list=12%, signal=36%
SCHLOSSER_MYC_TARGETS_REPRESSED_BY_SERUM	16	-0.501987	-1.38999	0.117647	0.192413	1	486	tags=56%, list=30%, signal=79%
GSE27786_NKCELL_VS_MONO_MAC_DN	19	-0.471495	-1.38932	0.0344828	0.192917	1	164	tags=21%, list=10%, signal=23%
GO_STRUCTURAL_CONSTITUENT_OF_RIBOSOME	31	-0.453954	-1.38772	0.105263	0.194443	1	566	tags=68%, list=35%, signal=102%
GO_CYTOSKELETON	209	-0.288083	-1.38707	0.0909091	0.202953	1	283	tags=27%, list=17%, signal=28%
GO_RNA_SPLICING_VIA_TRANSESTERIFICATION_REACTIONS	35	-0.403019	-1.38676	0.0833333	0.195359	1	446	tags=49%, list=27%, signal=65%
GSE17721_CTRL_VS_CPG_2H_BMDC_UP	25	-0.463934	-1.38314	0.0540541	0.19945	1	221	tags=28%, list=13%, signal=32%
GO_RIBONUCLEOPROTEIN_COMPLEX_SUBUNIT_ORGANIZATION	18	-0.451409	-1.38304	0.0731707	0.199306	1	413	tags=50%, list=25%, signal=66%
GO_NUCLEAR_PERIPHERY	21	-0.449764	-1.38232	0.0434783	0.207047	1	249	tags=38%, list=15%, signal=44%
XU_GH1_AUTOCRINE_TARGETS_UP	19	-0.469376	-1.3815	0.111111	0.200834	1	197	tags=37%, list=12%, signal=41%
GO_NEGATIVE_REGULATION_OF_CELL_CYCLE	70	-0.360482	-1.38142	0.037037	0.207247	1	170	tags=29%, list=10%, signal=31%
MORF_RAN	53	-0.369257	-1.38125	0.0555556	0.20106	1	538	tags=58%, list=33%, signal=84%
MORF_CSNK2B	46	-0.3747	-1.38086	0.0625	0.201228	1	417	tags=39%, list=25%, signal=51%
GSE25088_CTRL_VS_IL4_AND_ROSIGLITAZONE_STIM_MACROPHAGE_UP	17	-0.507078	-1.37976	0.0857143	0.202337	1	49	tags=12%, list=3%, signal=12%
DUTERTRE_ESTRADIOL_RESPONSE_6HR_UP	44	-0.35903	-1.37697	0	0.205277	1	143	tags=27%, list=9%, signal=29%
GSE41867_NAIVE_VS_DAY30_LCMV_ARMSTRONG_MEMORY_CD8_TCELL_DN	25	-0.431709	-1.37655	0.09375	0.205507	1	268	tags=32%, list=16%, signal=38%
MIKKELSEN_MEF_HCP_WITH_H3K27ME3	15	-0.493983	-1.37577	0.0487805	0.206244	1	434	tags=60%, list=26%, signal=81%
GSE3982_CENT_MEMORY_CD4_TCELL_VS_TH2_DN	31	-0.420001	-1.37559	0.0740741	0.206216	1	136	tags=26%, list=8%, signal=28%
GSE29618_PRE_VS_DAY7_POST_LAIV_FLU_VACCINE_MONOCYTE_DN	19	-0.462971	-1.37509	0.0810811	0.206609	1	341	tags=42%, list=21%, signal=53%
GSE40068_BCL6_POS_VS_NEG_CXCR5_POS_TFH_UP	36	-0.391211	-1.37497	0.0652174	0.206637	1	119	tags=28%, list=7%, signal=29%
GO_MICROTUBULE_BINDING	26	-0.424026	-1.37489	0.107143	0.213574	1	326	tags=38%, list=20%, signal=47%
PILON_KLF1_TARGETS_DN	283	-0.272006	-1.37489	0	0.206498	1	409	tags=35%, list=25%, signal=39%
GO_RNA_BINDING	224	-0.297961	-1.37397	0	0.207214	1	365	tags=33%, list=22%, signal=37%
ZHANG_RESPONSE_TO_CANTHARIDIN_DN	16	-0.497627	-1.37279	0.121951	0.208148	1	274	tags=44%, list=17%, signal=52%
CHUNG_BLISTER_CYTOTOXICITY_UP	22	-0.439926	-1.37275	0.0571429	0.207996	1	297	tags=41%, list=18%, signal=49%
GSE339_CD4POS_VS_CD4CD8DN_DC_IN_CULTURE_DN	22	-0.436042	-1.37177	0.103448	0.209023	1	320	tags=45%, list=20%, signal=56%
ACEVEDO_FGFR1_TARGETS_IN_PROSTATE_CANCER_MODEL_DN	33	-0.42565	-1.37155	0.0769231	0.209069	1	39	tags=18%, list=2%, signal=18%
GSE13411_PLASMA_CELL_VS_MEMORY_BCELL_UP	30	-0.421162	-1.37132	0.0277778	0.209136	1	202	tags=37%, list=12%, signal=41%
GO_ESTABLISHMENT_OR_MAINTENANCE_OF_CELL_POLARITY	17	-0.485337	-1.37108	0.0882353	0.20929	1	326	tags=29%, list=20%, signal=36%
GO_STRUCTURE_SPECIFIC_DNA_BINDING	17	-0.466289	-1.37088	0.138889	0.209294	1	215	tags=41%, list=13%, signal=47%
GSE17974_CTRL_VS_ACT_IL4_AND_ANTI_IL12_72H_CD4_TCELL_DN	36	-0.385923	-1.37071	0.0769231	0.209296	1	141	tags=25%, list=9%, signal=27%
GRADE_COLON_CANCER_UP	106	-0.298443	-1.36958	0	0.210435	1	329	tags=33%, list=20%, signal=39%
GSE40274_CTRL_VS_FOXP3_AND_PBX1_TRANSDUCED_ACTIVATED_CD4_TCELL_DN	17	-0.512799	-1.36744	0.0625	0.212836	1	185	tags=35%, list=11%, signal=39%
NFMUE1_Q6	25	-0.415223	-1.36726	0.0666667	0.212789	1	115	tags=20%, list=7%, signal=21%
GO_REGULATION_OF_SIGNAL_TRANSDUCTION_BY_P53_CLASS_MEDIATOR	20	-0.494107	-1.36678	0.0512821	0.222086	1	137	tags=35%, list=8%, signal=38%
GSE22033_WT_VS_PPARG_KO_MEF_UP	16	-0.476002	-1.36648	0.117647	0.213703	1	291	tags=44%, list=18%, signal=53%
TIEN_INTESTINE_PROBIOTICS_24HR_DN	44	-0.37578	-1.36645	0.0294118	0.213504	1	330	tags=43%, list=20%, signal=53%
GO_CYTOSKELETON	209	-0.288083	-1.36609	0	0.213652	1	283	tags=27%, list=17%, signal=28%
GSE17721_POLYIC_VS_PAM3CSK4_6H_BMDC_UP	28	-0.433814	-1.36497	0.09375	0.214757	1	181	tags=21%, list=11%, signal=24%
TSENG_IRS1_TARGETS_UP	17	-0.461101	-1.36454	0.1	0.215122	1	172	tags=41%, list=10%, signal=46%
GO_CELLULAR_COMPONENT_DISASSEMBLY	59	-0.350963	-1.36236	0.05	0.227204	1	149	tags=22%, list=9%, signal=23%
GSE17721_CTRL_VS_GARDIQUIMOD_0.5H_BMDC_UP	29	-0.415868	-1.36184	0.09375	0.218251	1	268	tags=31%, list=16%, signal=36%
GSE15330_HSC_VS_PRO_BCELL_UP	21	-0.432897	-1.36134	0.0416667	0.21862	1	354	tags=43%, list=22%, signal=54%
GTTTGTT_MIR495	34	-0.376706	-1.36132	0.0344828	0.218395	1	185	tags=24%, list=11%, signal=26%
GO_RNA_SPLICING_VIA_TRANSESTERIFICATION_REACTIONS	35	-0.403019	-1.36105	0.0689655	0.227953	1	446	tags=49%, list=27%, signal=65%
GSE3982_DC_VS_NKCELL_DN	23	-0.432462	-1.36085	0.115385	0.218734	1	156	tags=30%, list=10%, signal=33%
GSE18804_SPLEEN_MACROPHAGE_VS_BRAIN_TUMORAL_MACROPHAGE_DN	17	-0.471928	-1.36073	0.0857143	0.218616	1	177	tags=29%, list=11%, signal=33%
CEBP_C	28	-0.417348	-1.35951	0.05	0.219933	1	196	tags=32%, list=12%, signal=36%
GSE32533_WT_VS_MIR17_OVEREXPRESS_ACT_CD4_TCELL_UP	28	-0.400987	-1.35902	0	0.220334	1	267	tags=29%, list=16%, signal=34%
GSE17721_LPS_VS_CPG_1H_BMDC_UP	17	-0.453279	-1.3588	0.162162	0.220493	1	486	tags=59%, list=30%, signal=83%
GSE1925_CTRL_VS_IFNG_PRIMED_MACROPHAGE_UP	30	-0.412168	-1.35778	0.105263	0.221482	1	157	tags=23%, list=10%, signal=25%
GSE13411_NAIVE_BCELL_VS_PLASMA_CELL_DN	20	-0.479311	-1.35775	0.103448	0.221245	1	242	tags=55%, list=15%, signal=64%
GSE33162_HDAC3_KO_VS_HDAC3_KO_4H_LPS_STIM_MACROPHAGE_UP	25	-0.437689	-1.35732	0.103448	0.221523	1	224	tags=36%, list=14%, signal=41%
EGR2_01	25	-0.385485	-1.3573	0.0625	0.221297	1	369	tags=44%, list=23%, signal=56%
GENTILE_UV_HIGH_DOSE_DN	63	-0.336952	-1.35729	0	0.22105	1	256	tags=29%, list=16%, signal=33%
GSE21033_CTRL_VS_POLYIC_STIM_DC_3H_DN	30	-0.418265	-1.35711	0.121212	0.221039	1	387	tags=37%, list=24%, signal=47%
GSE26912_TUMORICIDAL_VS_CTRL_MACROPHAGE_DN	17	-0.460794	-1.35687	0.0769231	0.221027	1	325	tags=41%, list=20%, signal=51%
GSE5589_WT_VS_IL10_KO_LPS_STIM_MACROPHAGE_45MIN_UP	24	-0.421349	-1.3563	0.09375	0.221498	1	118	tags=25%, list=7%, signal=27%
DAIRKEE_CANCER_PRONE_RESPONSE_BPA_E2	23	-0.465377	-1.35595	0.0967742	0.221667	1	250	tags=39%, list=15%, signal=46%
MODULE_525	15	-0.535222	-1.35575	0.146341	0.221696	1	77	tags=27%, list=5%, signal=28%
GO_CELLULAR_RESPONSE_TO_STRESS	232	-0.288493	-1.35516	0	0.23436	1	184	tags=21%, list=11%, signal=20%
CHR5Q31	22	-0.437503	-1.35501	0.102564	0.22251	1	399	tags=41%, list=24%, signal=53%
YAMAZAKI_TCEB3_TARGETS_DN	43	-0.383718	-1.35436	0.129032	0.222922	1	245	tags=35%, list=15%, signal=40%
GSE17721_CTRL_VS_LPS_0.5H_BMDC_UP	27	-0.439744	-1.35363	0.0645161	0.223721	1	276	tags=33%, list=17%, signal=39%
YY1_02	22	-0.485863	-1.35328	0.09375	0.223867	1	174	tags=23%, list=11%, signal=25%
GO_DRUG_BINDING	17	-0.456032	-1.35293	0.0857143	0.236086	1	104	tags=29%, list=6%, signal=31%
GSE360_HIGH_VS_LOW_DOSE_B_MALAYI_DC_DN	23	-0.437684	-1.35263	0.166667	0.224411	1	155	tags=22%, list=9%, signal=24%
GSE21927_EL4_VS_MCA203_TUMOR_MONOCYTES_UP	18	-0.451862	-1.35235	0.114286	0.224364	1	216	tags=44%, list=13%, signal=51%
MODULE_261	23	-0.439811	-1.35158	0.0731707	0.2251	1	169	tags=26%, list=10%, signal=29%
GSE24142_ADULT_VS_FETAL_DN2_THYMOCYTE_DN	19	-0.454438	-1.3493	0.0555556	0.227927	1	124	tags=21%, list=8%, signal=23%
GSE40274_FOXP3_VS_FOXP3_AND_SATB1_TRANSDUCED_ACTIVATED_CD4_TCELL_DN	22	-0.427132	-1.3483	0.131579	0.228761	1	169	tags=14%, list=10%, signal=15%
GSE17301_IFNA2_VS_IFNA5_STIM_ACD3_ACD28_ACT_CD8_TCELL_DN	31	-0.416226	-1.34755	0.0731707	0.229505	1	153	tags=29%, list=9%, signal=31%
GSE21670_TGFB_VS_TGFB_AND_IL6_TREATED_STAT3_KO_CD4_TCELL_DN	31	-0.412693	-1.34751	0.0333333	0.229295	1	142	tags=23%, list=9%, signal=24%
GSE17974_2.5H_VS_72H_IL4_AND_ANTI_IL12_ACT_CD4_TCELL_DN	32	-0.389752	-1.3462	0.0526316	0.230711	1	134	tags=19%, list=8%, signal=20%
GO_REGULATION_OF_DNA_REPLICATION	24	-0.420628	-1.34489	0.0857143	0.246465	1	137	tags=33%, list=8%, signal=36%
GSE16450_IMMATURE_VS_MATURE_NEURON_CELL_LINE_DN	31	-0.384108	-1.34489	0.172414	0.232095	1	247	tags=42%, list=15%, signal=48%
GSE25146_UNSTIM_VS_HELIOBACTER_PYLORI_LPS_STIM_AGS_CELL_UP	33	-0.421701	-1.34473	0.102564	0.231966	1	222	tags=36%, list=14%, signal=41%
GSE10211_UV_INACT_SENDAI_VS_LIVE_SENDAI_VIRUS_TRACHEAL_EPITHELIAL_CELLS_UP	17	-0.442222	-1.34333	0.0681818	0.233335	1	196	tags=29%, list=12%, signal=33%
GSE21063_3H_VS_16H_ANTI_IGM_STIM_NFATC1_KOBCELL_DN	22	-0.471971	-1.34326	0.172414	0.233165	1	176	tags=36%, list=11%, signal=40%
GO_STRUCTURE_SPECIFIC_DNA_BINDING	17	-0.466289	-1.34269	0.129032	0.248118	1	215	tags=41%, list=13%, signal=47%
GO_MRNA_PROCESSING	50	-0.337338	-1.34255	0.0416667	0.233965	1	446	tags=42%, list=27%, signal=56%
BOYAULT_LIVER_CANCER_SUBCLASS_G3_UP	40	-0.379694	-1.34107	0.111111	0.235688	1	234	tags=30%, list=14%, signal=34%
GSE40274_CTRL_VS_SATB1_TRANSDUCED_ACTIVATED_CD4_TCELL_DN	24	-0.413044	-1.34081	0.0526316	0.235745	1	113	tags=25%, list=7%, signal=26%
MYB_Q5_01	31	-0.432328	-1.33933	0.0344828	0.251049	1	232	tags=39%, list=14%, signal=44%
GCM_MYST2	21	-0.453814	-1.33839	0.121951	0.238808	1	300	tags=33%, list=18%, signal=40%
FARMER_BREAST_CANCER_BASAL_VS_LULMINAL	42	-0.382239	-1.33759	0.114286	0.239565	1	152	tags=31%, list=9%, signal=33%
GO_RNA_CATABOLIC_PROCESS	39	-0.381939	-1.33745	0.0625	0.239493	1	459	tags=56%, list=28%, signal=76%
LIU_CMYB_TARGETS_UP	21	-0.456768	-1.33737	0.139535	0.239359	1	167	tags=29%, list=10%, signal=31%
KIM_WT1_TARGETS_8HR_DN	23	-0.433794	-1.33719	0.172414	0.23937	1	144	tags=22%, list=9%, signal=23%
GSE7509_UNSTIM_VS_FCGRIIB_STIM_MONOCYTE_DN	22	-0.431145	-1.33694	0.0857143	0.23942	1	470	tags=59%, list=29%, signal=82%
GSE7768_OVA_ALONE_VS_OVA_WITH_MPL_IMMUNIZED_MOUSE_WHOLE_SPLEEN_6H_UP	26	-0.473533	-1.3361	0.0322581	0.240424	1	115	tags=27%, list=7%, signal=28%
GO_TUBULIN_BINDING	31	-0.373562	-1.33581	0.111111	0.240504	1	283	tags=35%, list=17%, signal=42%
AP4_Q6	16	-0.483578	-1.33438	0.114286	0.241967	1	164	tags=19%, list=10%, signal=21%
GO_NUCLEOPLASM_PART	100	-0.307721	-1.33375	0.0357143	0.259077	1	419	tags=30%, list=26%, signal=38%
GSE12392_CD8A_POS_VS_NEG_SPLEEN_IFNB_KO_DC_DN	29	-0.415699	-1.3332	0.166667	0.243417	1	412	tags=45%, list=25%, signal=59%
GO_COVALENT_CHROMATIN_MODIFICATION	39	-0.358815	-1.33301	0.0909091	0.258853	1	393	tags=38%, list=24%, signal=49%
GSE22886_NAIVE_CD4_TCELL_VS_NEUTROPHIL_UP	24	-0.44413	-1.33293	0.107143	0.243628	1	278	tags=38%, list=17%, signal=44%
GSE27786_LSK_VS_ERYTHROBLAST_DN	17	-0.475151	-1.33211	0.117647	0.244335	1	73	tags=24%, list=4%, signal=24%
GSE10094_LCMV_VS_LISTERIA_IND_EFF_CD4_TCELL_UP	24	-0.41407	-1.3312	0.166667	0.245316	1	337	tags=33%, list=21%, signal=41%
GO_RIBONUCLEOTIDE_BINDING	238	-0.267462	-1.32922	0	0.264096	1	180	tags=18%, list=11%, signal=18%
GRAESSMANN_RESPONSE_TO_MC_AND_DOXORUBICIN_DN	105	-0.317138	-1.32881	0.0454545	0.248407	1	301	tags=29%, list=18%, signal=33%
GO_NUCLEAR_PERIPHERY	21	-0.449764	-1.32782	0.0769231	0.249361	1	249	tags=38%, list=15%, signal=44%
GSE7460_CTRL_VS_TGFB_TREATED_ACT_FOXP3_HET_TCONV_UP	36	-0.38145	-1.32699	0.030303	0.250194	1	168	tags=25%, list=10%, signal=27%
GO_MICROTUBULE_BASED_MOVEMENT	29	-0.433579	-1.32588	0.0606061	0.267169	1	235	tags=31%, list=14%, signal=36%
LIU_VMYB_TARGETS_UP	25	-0.405886	-1.32476	0.142857	0.252978	1	269	tags=24%, list=16%, signal=28%
GSE15930_NAIVE_VS_72H_IN_VITRO_STIM_CD8_TCELL_DN	35	-0.409965	-1.32467	0	0.252821	1	134	tags=26%, list=8%, signal=27%
GSE34006_UNTREATED_VS_A2AR_AGONIST_TREATED_TREG_UP	32	-0.381181	-1.32456	0.0571429	0.252744	1	341	tags=34%, list=21%, signal=43%
GSE3920_UNTREATED_VS_IFNG_TREATED_FIBROBLAST_UP	22	-0.441155	-1.32441	0.159091	0.252679	1	250	tags=41%, list=15%, signal=48%
GSE12003_4D_VS_8D_CULTURE_MIR223_KO_BM_PROGENITOR_DN	15	-0.479671	-1.32369	0.1	0.253448	1	156	tags=27%, list=10%, signal=29%
GSE17186_NAIVE_VS_CD21HIGH_TRANSITIONAL_BCELL_DN	33	-0.392292	-1.32212	0.0882353	0.25552	1	151	tags=24%, list=9%, signal=26%
VANTVEER_BREAST_CANCER_ESR1_DN	33	-0.401191	-1.32143	0.138889	0.256244	1	100	tags=30%, list=6%, signal=32%
GSE557_WT_VS_I_AB_KO_DC_DN	23	-0.411984	-1.32118	0.1	0.256298	1	221	tags=35%, list=13%, signal=40%
GSE17721_POLYIC_VS_CPG_8H_BMDC_UP	33	-0.38131	-1.32068	0.0384615	0.256594	1	272	tags=33%, list=17%, signal=39%
GO_CELLULAR_MACROMOLECULAR_COMPLEX_ASSEMBLY	80	-0.328894	-1.31956	0	0.257886	1	442	tags=44%, list=27%, signal=57%
GO_REGULATION_OF_CYCLIN_DEPENDENT_PROTEIN_KINASE_ACTIVITY	17	-0.481892	-1.31931	0.176471	0.276368	1	81	tags=18%, list=5%, signal=18%
DEURIG_T_CELL_PROLYMPHOCYTIC_LEUKEMIA_UP	50	-0.356882	-1.3191	0.0869565	0.25823	1	250	tags=34%, list=15%, signal=39%
GSE17974_0.5H_VS_72H_UNTREATED_IN_VITRO_CD4_TCELL_DN	33	-0.392152	-1.31907	0.107143	0.258029	1	451	tags=45%, list=28%, signal=61%
GSE12839_CTRL_VS_IL12_TREATED_PBMC_UP	25	-0.42986	-1.31863	0.0333333	0.258413	1	317	tags=56%, list=19%, signal=68%
ACTGTAG_MIR139	19	-0.41261	-1.31769	0.222222	0.259593	1	160	tags=26%, list=10%, signal=29%
GO_DNA_BIOSYNTHETIC_PROCESS	19	-0.451617	-1.31588	0.176471	0.262084	1	411	tags=63%, list=25%, signal=83%
GSE19825_NAIVE_VS_DAY3_EFF_CD8_TCELL_DN	22	-0.445441	-1.31509	0.111111	0.262786	1	420	tags=50%, list=26%, signal=66%
KCCGNSWTTT_UNKNOWN	21	-0.430844	-1.31479	0.105263	0.282664	1	395	tags=38%, list=24%, signal=50%
GSE17974_0H_VS_72H_IN_VITRO_ACT_CD4_TCELL_DN	42	-0.373293	-1.31331	0.148148	0.264994	1	254	tags=26%, list=15%, signal=30%
ACCATTT_MIR522	23	-0.412075	-1.31303	0.09375	0.284145	1	341	tags=39%, list=21%, signal=49%
SCHLESINGER_METHYLATED_DE_NOVO_IN_CANCER	15	-0.518794	-1.31258	0.142857	0.26587	1	138	tags=33%, list=8%, signal=36%
GSE28737_WT_VS_BCL6_KO_MARGINAL_ZONE_BCELL_DN	18	-0.468372	-1.31256	0.184211	0.265652	1	354	tags=39%, list=22%, signal=49%
WEI_MYCN_TARGETS_WITH_E_BOX	121	-0.310184	-1.31252	0	0.265414	1	204	tags=23%, list=12%, signal=24%
REACTOME_MRNA_SPLICING	18	-0.447368	-1.31246	0.111111	0.265215	1	424	tags=50%, list=26%, signal=67%
GSE30962_ACUTE_VS_CHRONIC_LCMV_PRIMARY_INF_CD8_TCELL_DN	42	-0.374515	-1.3118	0.142857	0.266008	1	97	tags=29%, list=6%, signal=30%
GSE13306_LAMINA_PROPRIA_VS_SPLEEN_TREG_DN	18	-0.469615	-1.31061	0.0555556	0.267447	1	117	tags=22%, list=7%, signal=24%
WANG_CLIM2_TARGETS_UP	26	-0.428485	-1.31055	0.09375	0.267288	1	254	tags=38%, list=15%, signal=45%
GSE21927_SPLEEN_VS_4T1_TUMOR_MONOCYTE_BALBC_DN	32	-0.410557	-1.30987	0.114286	0.267978	1	408	tags=44%, list=25%, signal=57%
GO_REGULATION_OF_CELL_CYCLE	154	-0.292156	-1.30976	0	0.2882	1	268	tags=29%, list=16%, signal=31%
GGGACCA_MIR133A_MIR133B	16	-0.48649	-1.3096	0.138889	0.268089	1	399	tags=38%, list=24%, signal=49%
GSE12366_PLASMA_CELL_VS_NAIVE_BCELL_UP	23	-0.437363	-1.30934	0.131579	0.268108	1	256	tags=30%, list=16%, signal=36%
GSE46606_IRF4HIGH_VS_IRF4MID_CD40L_IL2_IL5_DAY3_STIMULATED_BCELL_UP	25	-0.420537	-1.30881	0.0487805	0.268653	1	350	tags=40%, list=21%, signal=50%
GSE27859_DC_VS_CD11C_INT_F480_HI_MACROPHAGE_UP	42	-0.36581	-1.3082	0.114286	0.269158	1	393	tags=48%, list=24%, signal=61%
GSE1740_UNSTIM_VS_IFNA_STIMULATED_MCSF_IFNG_DERIVED_MACROPHAGE_DN	21	-0.414641	-1.30792	0.121212	0.269267	1	250	tags=33%, list=15%, signal=39%
GSE14308_TH1_VS_INDUCED_TREG_DN	20	-0.43935	-1.30696	0.1	0.27029	1	139	tags=20%, list=8%, signal=22%
GSE4984_GALECTIN1_VS_VEHICLE_CTRL_TREATED_DC_DN	35	-0.365051	-1.30695	0.08	0.27002	1	85	tags=20%, list=5%, signal=21%
GSE17974_0H_VS_24H_IN_VITRO_ACT_CD4_TCELL_DN	30	-0.392304	-1.3063	0.0882353	0.270393	1	111	tags=27%, list=7%, signal=28%
GSE17721_CTRL_VS_LPS_24H_BMDC_UP	34	-0.375744	-1.30612	0.125	0.270451	1	169	tags=26%, list=10%, signal=29%
WANG_LMO4_TARGETS_UP	62	-0.347932	-1.30442	0.0588235	0.272461	1	360	tags=34%, list=22%, signal=42%
REACTOME_MRNA_PROCESSING	26	-0.457839	-1.30432	0.135135	0.27229	1	424	tags=46%, list=26%, signal=61%
ACCATTT_MIR522	23	-0.412075	-1.3019	0.142857	0.275282	1	341	tags=39%, list=21%, signal=49%
GTTTGTT_MIR495	34	-0.376706	-1.30087	0.0967742	0.301579	1	185	tags=24%, list=11%, signal=26%
GSE11864_UNTREATED_VS_CSF1_IN_MAC_UP	24	-0.416191	-1.30014	0.0540541	0.277678	1	14	tags=13%, list=1%, signal=12%
GO_SYNAPTIC_SIGNALING	28	-0.385211	-1.2986	0.0833333	0.279585	1	188	tags=29%, list=11%, signal=32%
GO_PALLIUM_DEVELOPMENT	15	-0.439928	-1.29843	0.176471	0.279475	1	410	tags=53%, list=25%, signal=70%
GSE3920_UNTREATED_VS_IFNA_TREATED_ENDOTHELIAL_CELL_DN	30	-0.413153	-1.29834	0.0384615	0.279287	1	204	tags=30%, list=12%, signal=34%
GSE411_WT_VS_SOCS3_KO_MACROPHAGE_IL6_STIM_100MIN_UP	32	-0.387535	-1.29821	0.129032	0.279275	1	136	tags=25%, list=8%, signal=27%
NFY_C	36	-0.326381	-1.2981	0.0714286	0.279186	1	274	tags=25%, list=17%, signal=29%
GSE39022_LN_VS_SPLEEN_DC_UP	27	-0.38992	-1.29758	0.0625	0.279546	1	187	tags=30%, list=11%, signal=33%
GO_GERM_CELL_DEVELOPMENT	22	-0.417092	-1.29748	0.135135	0.305519	1	149	tags=23%, list=9%, signal=25%
HALLMARK_DNA_REPAIR	16	-0.4357	-1.29738	0.178571	0.279523	1	229	tags=31%, list=14%, signal=36%
E2F1_Q4	38	-0.379004	-1.29496	0.1	0.282947	1	369	tags=53%, list=23%, signal=66%
GSE1448_CTRL_VS_ANTI_VALPHA2_DP_THYMOCYTE_UP	20	-0.437417	-1.29329	0.151515	0.285168	1	212	tags=25%, list=13%, signal=28%
GSE6259_BCELL_VS_CD4_TCELL_DN	26	-0.388951	-1.29324	0.0882353	0.285024	1	401	tags=38%, list=24%, signal=50%
GSE22886_NAIVE_CD8_TCELL_VS_NEUTROPHIL_UP	27	-0.410058	-1.29231	0.142857	0.286198	1	366	tags=44%, list=22%, signal=56%
GO_CELLULAR_COMPONENT_DISASSEMBLY	59	-0.350963	-1.29217	0.08	0.28612	1	149	tags=22%, list=9%, signal=23%
GSE14308_TH17_VS_NATURAL_TREG_UP	21	-0.430779	-1.28909	0.142857	0.290736	1	126	tags=29%, list=8%, signal=31%
TCCCRNNRTGC_UNKNOWN	25	-0.404549	-1.28829	0.171429	0.291575	1	365	tags=40%, list=22%, signal=51%
GSE3720_UNSTIM_VS_PMA_STIM_VD2_GAMMADELTA_TCELL_DN	19	-0.455847	-1.28825	0.191489	0.291357	1	80	tags=26%, list=5%, signal=27%
GO_PROTEIN_TETRAMERIZATION	20	-0.425043	-1.2857	0.181818	0.29492	1	261	tags=35%, list=16%, signal=41%
GSE3982_BASOPHIL_VS_TH2_DN	27	-0.368316	-1.28556	0.03125	0.294826	1	284	tags=33%, list=17%, signal=40%
CUI_GLUCOSE_DEPRIVATION	15	-0.469835	-1.28476	0.185185	0.295756	1	97	tags=33%, list=6%, signal=35%
GSE9946_LISTERIA_INF_MATURE_VS_PROSTAGLANDINE2_TREATED_MATURE_DC_UP	20	-0.424229	-1.28399	0.0909091	0.296743	1	293	tags=35%, list=18%, signal=42%
GSE7460_CTRL_VS_TGFB_TREATED_ACT_TCONV_UP	34	-0.391986	-1.28382	0.138889	0.296725	1	244	tags=29%, list=15%, signal=34%
GSE39110_UNTREATED_VS_IL2_TREATED_CD8_TCELL_DAY3_POST_IMMUNIZATION_DN	26	-0.420492	-1.28187	0.181818	0.299693	1	93	tags=27%, list=6%, signal=28%
GSE31082_DP_VS_CD4_SP_THYMOCYTE_UP	23	-0.422108	-1.28044	0.137931	0.30177	1	295	tags=39%, list=18%, signal=47%
GO_CELLULAR_RESPONSE_TO_STRESS	232	-0.288493	-1.27879	0	0.304054	1	184	tags=21%, list=11%, signal=20%
GSE19401_PAM2CSK4_VS_RETINOIC_ACID_STIM_FOLLICULAR_DC_UP	37	-0.384869	-1.27796	0.0833333	0.305211	1	88	tags=16%, list=5%, signal=17%
GO_REGULATION_OF_CYCLIN_DEPENDENT_PROTEIN_KINASE_ACTIVITY	17	-0.481892	-1.27663	0.1	0.307168	1	81	tags=18%, list=5%, signal=18%
GO_RIBOSOME	34	-0.38143	-1.27636	0.107143	0.307224	1	566	tags=68%, list=35%, signal=101%
SPIELMAN_LYMPHOBLAST_EUROPEAN_VS_ASIAN_UP	71	-0.317078	-1.27591	0.0909091	0.307821	1	374	tags=37%, list=23%, signal=45%
GSE16522_ANTI_CD3CD28_STIM_VS_UNSTIM_NAIVE_CD8_TCELL_UP	22	-0.381618	-1.27486	0.153846	0.30919	1	50	tags=23%, list=3%, signal=23%
GO_REGULATION_OF_CELL_CYCLE	154	-0.292156	-1.27334	0	0.311197	1	268	tags=29%, list=16%, signal=31%
IGLESIAS_E2F_TARGETS_UP	26	-0.40042	-1.27278	0.225806	0.31183	1	81	tags=19%, list=5%, signal=20%
GO_ANION_TRANSMEMBRANE_TRANSPORTER_ACTIVITY	18	-0.40169	-1.27277	0.114286	0.311539	1	50	tags=17%, list=3%, signal=17%
GSE411_100MIN_VS_400MIN_IL6_STIM_SOCS3_KO_MACROPHAGE_UP	32	-0.369837	-1.27218	0.121212	0.312246	1	90	tags=19%, list=5%, signal=19%
GSE29618_PRE_VS_DAY7_FLU_VACCINE_MDC_DN	23	-0.416153	-1.27155	0.171429	0.312916	1	265	tags=43%, list=16%, signal=51%
GSE557_CIITA_KO_VS_I_AB_KO_DC_DN	27	-0.387089	-1.27042	0.128205	0.314333	1	345	tags=33%, list=21%, signal=42%
GSE14769_UNSTIM_VS_360MIN_LPS_BMDM_UP	38	-0.353747	-1.2703	0.111111	0.314232	1	143	tags=21%, list=9%, signal=23%
GSE15659_NAIVE_CD4_TCELL_VS_ACTIVATED_TREG_UP	20	-0.429035	-1.26945	0.166667	0.31543	1	225	tags=20%, list=14%, signal=23%
GO_NEGATIVE_REGULATION_OF_CELL_CYCLE_PHASE_TRANSITION	20	-0.436328	-1.26912	0.15	0.315725	1	164	tags=40%, list=10%, signal=44%
E2F1_Q4	38	-0.379004	-1.26896	0.138889	0.354421	1	369	tags=53%, list=23%, signal=66%
GO_CELLULAR_RESPONSE_TO_RADIATION	25	-0.391498	-1.26882	0.117647	0.35294	1	172	tags=28%, list=10%, signal=31%
GSE13306_RA_VS_UNTREATED_MEM_CD4_TCELL_DN	33	-0.366185	-1.26878	0.147059	0.315905	1	97	tags=18%, list=6%, signal=19%
GSE24726_WT_VS_E2_2_KO_PDC_DAY6_POST_DELETION_UP	20	-0.433731	-1.26852	0.210526	0.315962	1	118	tags=25%, list=7%, signal=27%
MORF_HDAC1	47	-0.3316	-1.26845	0.111111	0.315697	1	533	tags=55%, list=33%, signal=80%
GSE15659_RESTING_VS_ACTIVATED_TREG_UP	22	-0.42531	-1.26823	0.138889	0.315725	1	225	tags=27%, list=14%, signal=31%
WANG_CISPLATIN_RESPONSE_AND_XPC_UP	34	-0.385391	-1.2679	0.181818	0.315914	1	157	tags=29%, list=10%, signal=32%
GSE36826_WT_VS_IL1R_KO_SKIN_STAPH_AUREUS_INF_UP	26	-0.426804	-1.2676	0.166667	0.316065	1	162	tags=38%, list=10%, signal=42%
GO_CARBON_OXYGEN_LYASE_ACTIVITY	16	-0.436125	-1.26688	0.162162	0.354512	1	363	tags=31%, list=22%, signal=40%
GSE3982_MAST_CELL_VS_TH1_DN	26	-0.405381	-1.26676	0.0322581	0.317095	1	106	tags=27%, list=6%, signal=28%
GSE18804_BRAIN_VS_COLON_TUMORAL_MACROPHAGE_DN	21	-0.407559	-1.26646	0.151515	0.317292	1	453	tags=52%, list=28%, signal=71%
GSE411_WT_VS_SOCS3_KO_MACROPHAGE_UP	26	-0.411149	-1.26621	0.0625	0.317366	1	187	tags=31%, list=11%, signal=34%
GO_RESPONSE_TO_IONIZING_RADIATION	32	-0.398121	-1.26589	0.04	0.354031	1	172	tags=38%, list=10%, signal=41%
GSE26030_TH1_VS_TH17_RESTIMULATED_DAY15_POST_POLARIZATION_UP	32	-0.377336	-1.26545	0.107143	0.318256	1	119	tags=28%, list=7%, signal=30%
GSE19888_CTRL_VS_A3R_INHIBITOR_TREATED_MAST_CELL_UP	29	-0.378885	-1.26393	0.0645161	0.320371	1	171	tags=28%, list=10%, signal=30%
GO_LARGE_RIBOSOMAL_SUBUNIT	16	-0.430766	-1.26324	0.172414	0.321324	1	566	tags=81%, list=35%, signal=123%
KCCGNSWTTT_UNKNOWN	21	-0.430844	-1.26277	0.135135	0.321844	1	395	tags=38%, list=24%, signal=50%
MATTIOLI_MGUS_VS_PCL	18	-0.424774	-1.26182	0.166667	0.323198	1	162	tags=33%, list=10%, signal=37%
GO_NEGATIVE_REGULATION_OF_PROTEIN_COMPLEX_DISASSEMBLY	24	-0.407595	-1.26165	0.16129	0.323162	1	149	tags=33%, list=9%, signal=36%
GSE46025_WT_VS_FOXO1_KO_KLRG1_LOW_CD8_EFFECTOR_TCELL_DN	28	-0.379029	-1.26156	0.125	0.323043	1	267	tags=29%, list=16%, signal=34%
GSE17186_NAIVE_VS_CD21LOW_TRANSITIONAL_BCELL_CORD_BLOOD_DN	35	-0.370934	-1.26123	0.15625	0.323121	1	100	tags=23%, list=6%, signal=24%
SCIBETTA_KDM5B_TARGETS_DN	20	-0.397371	-1.26097	0.121212	0.323301	1	215	tags=40%, list=13%, signal=45%
GO_PROTEIN_TARGETING_TO_MEMBRANE	34	-0.370012	-1.26006	0.09375	0.364066	1	554	tags=76%, list=34%, signal=113%
CHIANG_LIVER_CANCER_SUBCLASS_UNANNOTATED_DN	19	-0.444846	-1.25984	0.194444	0.324982	1	350	tags=42%, list=21%, signal=53%
GSE3982_MAC_VS_CENT_MEMORY_CD4_TCELL_DN	20	-0.413063	-1.25942	0.0909091	0.325382	1	428	tags=40%, list=26%, signal=53%
GO_NUCLEAR_IMPORT	20	-0.40891	-1.25921	0.139535	0.325392	1	145	tags=25%, list=9%, signal=27%
ETF_Q6	18	-0.420594	-1.25809	0.147059	0.365078	1	467	tags=50%, list=28%, signal=69%
GO_REGULATION_OF_DNA_REPLICATION	24	-0.420628	-1.25787	0.172414	0.327291	1	137	tags=33%, list=8%, signal=36%
GO_DNA_BIOSYNTHETIC_PROCESS	19	-0.451617	-1.25786	0.0833333	0.363773	1	411	tags=63%, list=25%, signal=83%
RCGCANGCGY_NRF1_Q6	122	-0.286804	-1.2569	0	0.364125	1	353	tags=30%, list=22%, signal=35%
GSE17974_0H_VS_48H_IN_VITRO_ACT_CD4_TCELL_DN	39	-0.385908	-1.25684	0.210526	0.32869	1	430	tags=49%, list=26%, signal=64%
GSE9509_LPS_VS_LPS_AND_IL10_STIM_IL10_KO_MACROPHAGE_10MIN_DN	22	-0.415822	-1.25667	0.117647	0.328741	1	188	tags=32%, list=11%, signal=35%
BENPORATH_ES_CORE_NINE_CORRELATED	18	-0.44431	-1.2558	0.2	0.330018	1	194	tags=33%, list=12%, signal=37%
GO_NUCLEOSIDE_PHOSPHATE_BIOSYNTHETIC_PROCESS	15	-0.505638	-1.25533	0.1875	0.365121	1	204	tags=40%, list=12%, signal=45%
GO_DRUG_BINDING	17	-0.456032	-1.25371	0.206897	0.333185	1	104	tags=29%, list=6%, signal=31%
GSE10147_IL3_VS_IL3_AND_CPG_STIM_PDC_DN	19	-0.429921	-1.25302	0.166667	0.334063	1	180	tags=26%, list=11%, signal=29%
GTATTAT_MIR3693P	26	-0.384615	-1.25055	0.170732	0.373801	1	198	tags=31%, list=12%, signal=34%
GO_NUCLEAR_IMPORT	20	-0.40891	-1.24988	0.217391	0.373247	1	145	tags=25%, list=9%, signal=27%
GSE22443_NAIVE_VS_ACT_AND_IL12_TREATED_CD8_TCELL_UP	37	-0.364907	-1.24988	0.125	0.339174	1	134	tags=24%, list=8%, signal=26%
GO_CELLULAR_RESPONSE_TO_RADIATION	25	-0.391498	-1.24973	0.0882353	0.339116	1	172	tags=28%, list=10%, signal=31%
PAX6_01	16	-0.412816	-1.24806	0.222222	0.341811	1	970	tags=100%, list=59%, signal=243%
E2F3_UP.V1_UP	20	-0.438301	-1.24797	0.166667	0.341602	1	238	tags=35%, list=15%, signal=40%
GO_PROTEIN_TARGETING_TO_MEMBRANE	34	-0.370012	-1.24547	0.136364	0.345385	1	554	tags=76%, list=34%, signal=113%
GO_RIBOSOME	34	-0.38143	-1.24528	0.121212	0.38203	1	566	tags=68%, list=35%, signal=101%
TCCCRNNRTGC_UNKNOWN	25	-0.404549	-1.24509	0.205882	0.380348	1	365	tags=40%, list=22%, signal=51%
PEDRIOLI_MIR31_TARGETS_UP	29	-0.3535	-1.24488	0.233333	0.345983	1	104	tags=28%, list=6%, signal=29%
GO_MICROTUBULE_BINDING	26	-0.424026	-1.24437	0.181818	0.346669	1	326	tags=38%, list=20%, signal=47%
GSE17186_MEMORY_VS_NAIVE_BCELL_DN	27	-0.366498	-1.24299	0.125	0.348705	1	108	tags=22%, list=7%, signal=23%
CIZ_01	24	-0.390018	-1.24293	0.212121	0.348417	1	308	tags=38%, list=19%, signal=46%
MODULE_97	23	-0.404711	-1.24228	0.172414	0.349374	1	180	tags=26%, list=11%, signal=29%
MODULE_182	26	-0.371121	-1.24207	0.125	0.34947	1	180	tags=23%, list=11%, signal=26%
GSE2585_THYMIC_DC_VS_MTEC_UP	24	-0.412855	-1.24019	0.204545	0.352703	1	191	tags=29%, list=12%, signal=33%
GO_GERM_CELL_DEVELOPMENT	22	-0.417092	-1.24001	0.192308	0.352623	1	149	tags=23%, list=9%, signal=25%
GSE7831_1H_VS_4H_INFLUENZA_STIM_PDC_DN	16	-0.417568	-1.23919	0.171429	0.353719	1	248	tags=38%, list=15%, signal=44%
GSE29164_CD8_TCELL_VS_CD8_TCELL_AND_IL12_TREATED_MELANOMA_DAY7_DN	24	-0.435943	-1.23915	0.0740741	0.353438	1	253	tags=38%, list=15%, signal=44%
YAUCH_HEDGEHOG_SIGNALING_PARACRINE_UP	21	-0.389616	-1.23903	0.148148	0.353339	1	277	tags=33%, list=17%, signal=40%
GO_ALPHA_AMINO_ACID_CATABOLIC_PROCESS	15	-0.429103	-1.23841	0.189189	0.391237	1	204	tags=33%, list=12%, signal=38%
GO_CELLULAR_MACROMOLECULAR_COMPLEX_ASSEMBLY	80	-0.328894	-1.23831	0.153846	0.38943	1	442	tags=44%, list=27%, signal=57%
GSE20727_CTRL_VS_DNFB_ALLERGEN_TREATED_DC_UP	26	-0.395262	-1.23809	0.135135	0.354794	1	186	tags=27%, list=11%, signal=30%
SCHLOSSER_SERUM_RESPONSE_AUGMENTED_BY_MYC	15	-0.432921	-1.23787	0.1875	0.354783	1	553	tags=53%, list=34%, signal=80%
GSE39820_TGFBETA3_IL6_VS_TGFBETA3_IL6_IL23A_TREATED_CD4_TCELL_UP	25	-0.40695	-1.23758	0.129032	0.355029	1	271	tags=36%, list=17%, signal=42%
MORF_TPT1	22	-0.410087	-1.23743	0.153846	0.35501	1	448	tags=68%, list=27%, signal=93%
GSE17580_TREG_VS_TEFF_UP	32	-0.388528	-1.23578	0.230769	0.357669	1	188	tags=28%, list=11%, signal=31%
GO_ANION_TRANSMEMBRANE_TRANSPORTER_ACTIVITY	18	-0.40169	-1.23573	0.171429	0.393767	1	50	tags=17%, list=3%, signal=17%
GSE29618_PRE_VS_DAY7_POST_LAIV_FLU_VACCINE_PDC_DN	29	-0.387765	-1.23516	0.214286	0.358326	1	229	tags=28%, list=14%, signal=31%
GSE5589_WT_VS_IL6_KO_LPS_AND_IL10_STIM_MACROPHAGE_45MIN_UP	26	-0.375896	-1.23502	0.135135	0.358233	1	151	tags=35%, list=9%, signal=38%
RCGCANGCGY_NRF1_Q6	122	-0.286804	-1.2336	0.142857	0.360356	1	353	tags=30%, list=22%, signal=35%
GO_CHROMOSOME_LOCALIZATION	17	-0.462881	-1.23352	0.148148	0.3961	1	268	tags=47%, list=16%, signal=56%
GSE22935_24H_VS_48H_MBOVIS_BCG_STIM_MACROPHAGE_DN	24	-0.371903	-1.23255	0.214286	0.362077	1	573	tags=58%, list=35%, signal=88%
MODULE_205	34	-0.350505	-1.23216	0.129032	0.362386	1	311	tags=32%, list=19%, signal=39%
GSE11961_MARGINAL_ZONE_BCELL_VS_PLASMA_CELL_DAY7_DN	15	-0.434014	-1.23207	0.238095	0.362242	1	349	tags=47%, list=21%, signal=59%
GSE20727_CTRL_VS_ROS_INHIBITOR_TREATED_DC_UP	25	-0.417384	-1.2318	0.1875	0.362422	1	420	tags=36%, list=26%, signal=48%
GSE19923_WT_VS_HEB_KO_DP_THYMOCYTE_DN	32	-0.361388	-1.23132	0.192308	0.363044	1	369	tags=31%, list=23%, signal=40%
GSE3982_EFF_MEMORY_CD4_TCELL_VS_TH1_DN	37	-0.347527	-1.23119	0.16	0.362954	1	112	tags=27%, list=7%, signal=28%
GSE39556_CD8A_DC_VS_NK_CELL_UP	39	-0.339434	-1.23052	0.16	0.363834	1	187	tags=26%, list=11%, signal=28%
MORF_UBE2N	17	-0.419652	-1.23035	0.236842	0.363799	1	533	tags=59%, list=33%, signal=86%
GO_NUCLEOPLASM_PART	100	-0.307721	-1.22979	0.0952381	0.364424	1	419	tags=30%, list=26%, signal=38%
SHEPARD_CRUSH_AND_BURN_MUTANT_UP	18	-0.404615	-1.22929	0.297297	0.365095	1	92	tags=28%, list=6%, signal=29%
REACTOME_METABOLISM_OF_AMINO_ACIDS_AND_DERIVATIVES	32	-0.390569	-1.22897	0.148148	0.365272	1	47	tags=19%, list=3%, signal=19%
MOREAUX_MULTIPLE_MYELOMA_BY_TACI_DN	28	-0.430893	-1.22839	0.217391	0.365877	1	268	tags=36%, list=16%, signal=42%
GSE22886_NAIVE_BCELL_VS_NEUTROPHIL_UP	26	-0.405165	-1.22775	0.121951	0.366642	1	448	tags=62%, list=27%, signal=83%
GO_PROTEIN_TETRAMERIZATION	20	-0.425043	-1.22752	0.266667	0.406113	1	261	tags=35%, list=16%, signal=41%
BROWNE_HCMV_INFECTION_30MIN_DN	17	-0.394537	-1.22711	0.222222	0.36745	1	136	tags=24%, list=8%, signal=25%
MORF_RAF1	17	-0.427266	-1.22709	0.184211	0.367144	1	405	tags=35%, list=25%, signal=46%
MATSUDA_NATURAL_KILLER_DIFFERENTIATION	72	-0.29867	-1.22695	0.04	0.367001	1	305	tags=36%, list=19%, signal=42%
GSE6259_FLT3L_INDUCED_VS_WT_SPLENIC_DC_33D1_POS_DN	21	-0.409563	-1.22688	0.193548	0.366856	1	138	tags=33%, list=8%, signal=36%
RAO_BOUND_BY_SALL4	27	-0.386959	-1.2264	0.205882	0.367452	1	32	tags=11%, list=2%, signal=11%
GATTGGY_NFY_Q6_01	171	-0.261966	-1.22624	0.0666667	0.367412	1	174	tags=17%, list=11%, signal=17%
GSE13762_CTRL_VS_125_VITAMIND_DAY12_DC_UP	19	-0.400365	-1.22582	0.147059	0.367887	1	365	tags=53%, list=22%, signal=67%
GTACTGT_MIR101	39	-0.343168	-1.225	0.181818	0.409229	1	156	tags=23%, list=10%, signal=25%
MARTINEZ_RESPONSE_TO_TRABECTEDIN_DN	50	-0.337119	-1.22495	0.1	0.369283	1	77	tags=14%, list=5%, signal=14%
GO_SYNAPTIC_SIGNALING	28	-0.385211	-1.2249	0.227273	0.407429	1	188	tags=29%, list=11%, signal=32%
GSE14000_UNSTIM_VS_4H_LPS_DC_UP	25	-0.403133	-1.22419	0.24	0.370306	1	392	tags=44%, list=24%, signal=57%
HADDAD_B_LYMPHOCYTE_PROGENITOR	38	-0.367392	-1.22373	0.130435	0.370775	1	456	tags=45%, list=28%, signal=61%
GSE16450_CTRL_VS_IFNA_12H_STIM_IMMATURE_NEURON_CELL_LINE_UP	16	-0.407267	-1.22353	0.121951	0.370787	1	484	tags=44%, list=30%, signal=61%
GSE14000_TRANSLATED_RNA_VS_MRNA_DC_DN	16	-0.42689	-1.22214	0.184211	0.37299	1	570	tags=81%, list=35%, signal=123%
GSE1460_DP_THYMOCYTE_VS_NAIVE_CD4_TCELL_ADULT_BLOOD_UP	34	-0.386479	-1.22156	0.173913	0.373661	1	140	tags=21%, list=9%, signal=22%
JISON_SICKLE_CELL_DISEASE_DN	26	-0.374775	-1.22022	0.129032	0.375783	1	427	tags=62%, list=26%, signal=82%
ZF5_B	31	-0.371534	-1.21923	0.206897	0.417856	1	389	tags=45%, list=24%, signal=58%
GSE2770_IL12_VS_IL4_TREATED_ACT_CD4_TCELL_48H_UP	33	-0.378188	-1.21922	0.166667	0.377481	1	215	tags=27%, list=13%, signal=31%
GO_ORGANONITROGEN_COMPOUND_BIOSYNTHETIC_PROCESS	116	-0.27085	-1.21914	0.0666667	0.37724	1	365	tags=34%, list=22%, signal=40%
MARKEY_RB1_CHRONIC_LOF_UP	21	-0.418415	-1.21896	0.333333	0.377168	1	201	tags=43%, list=12%, signal=48%
GSE23321_CD8_STEM_CELL_MEMORY_VS_NAIVE_CD8_TCELL_DN	29	-0.381486	-1.21862	0.172414	0.377543	1	224	tags=28%, list=14%, signal=31%
GO_MRNA_PROCESSING	50	-0.337338	-1.21669	0.125	0.420802	1	446	tags=42%, list=27%, signal=56%
GSE7568_IL4_VS_IL4_AND_TGFB_TREATED_MACROPHAGE_24H_DN	26	-0.371294	-1.21638	0.1875	0.381444	1	239	tags=23%, list=15%, signal=27%
GSE15139_GMCSF_TREATED_VS_UNTREATED_NEUTROPHILS_DN	30	-0.388225	-1.21631	0.290323	0.381261	1	186	tags=27%, list=11%, signal=30%
DACOSTA_UV_RESPONSE_VIA_ERCC3_DN	134	-0.294946	-1.21624	0.0833333	0.381052	1	408	tags=33%, list=25%, signal=40%
GO_NUCLEAR_ENVELOPE	48	-0.326064	-1.21621	0.173913	0.419774	1	251	tags=33%, list=15%, signal=38%
GSE22886_NAIVE_CD4_TCELL_VS_48H_ACT_TH1_DN	40	-0.339301	-1.21599	0.184211	0.381212	1	112	tags=15%, list=7%, signal=16%
GSE27786_LIN_NEG_VS_CD8_TCELL_UP	26	-0.389081	-1.21531	0.125	0.382143	1	309	tags=27%, list=19%, signal=33%
GSE22033_UNTREATED_VS_ROSIGLITAZONE_TREATED_MEF_UP	27	-0.361761	-1.21445	0.190476	0.383322	1	112	tags=15%, list=7%, signal=16%
GSE40666_WT_VS_STAT4_KO_CD8_TCELL_WITH_IFNA_STIM_90MIN_DN	28	-0.388415	-1.21359	0.166667	0.384612	1	89	tags=21%, list=5%, signal=22%
GO_RIBONUCLEOTIDE_BINDING	238	-0.267462	-1.21342	0.0769231	0.384602	1	180	tags=18%, list=11%, signal=18%
GSE22589_HEALTHY_VS_HIV_AND_SIV_INFECTED_DC_UP	31	-0.380792	-1.21291	0.2	0.385059	1	172	tags=16%, list=10%, signal=18%
GSE14308_TH17_VS_NAIVE_CD4_TCELL_DN	20	-0.421441	-1.21219	0.171429	0.385956	1	412	tags=45%, list=25%, signal=59%
GSE29618_PRE_VS_DAY7_FLU_VACCINE_PDC_DN	23	-0.395833	-1.21219	0.133333	0.385624	1	425	tags=48%, list=26%, signal=64%
GSE27786_CD8_TCELL_VS_NEUTROPHIL_UP	32	-0.361277	-1.21204	0.114286	0.385543	1	342	tags=41%, list=21%, signal=50%
GO_PALLIUM_DEVELOPMENT	15	-0.439928	-1.21196	0.233333	0.426359	1	410	tags=53%, list=25%, signal=70%
NFMUE1_Q6	25	-0.415223	-1.21182	0.2	0.42448	1	115	tags=20%, list=7%, signal=21%
ELK1_02	38	-0.336509	-1.21168	0.125	0.385801	1	293	tags=21%, list=18%, signal=25%
GSE16385_IL4_VS_ROSIGLITAZONE_STIM_MACROPHAGE_UP	36	-0.334325	-1.21118	0.09375	0.386444	1	268	tags=33%, list=16%, signal=39%
REACTOME_MITOTIC_G2_G2_M_PHASES	15	-0.44705	-1.21103	0.205128	0.386424	1	326	tags=40%, list=20%, signal=49%
GO_NEGATIVE_REGULATION_OF_PROTEIN_COMPLEX_DISASSEMBLY	24	-0.407595	-1.21072	0.193548	0.424875	1	149	tags=33%, list=9%, signal=36%
GSE25085_FETAL_LIVER_VS_ADULT_BM_SP4_THYMIC_IMPLANT_UP	24	-0.395444	-1.21056	0.171429	0.386915	1	206	tags=29%, list=13%, signal=33%
GO_NUCLEOBASE_CONTAINING_SMALL_MOLECULE_METABOLIC_PROCESS	57	-0.34861	-1.21031	0.185185	0.423722	1	113	tags=18%, list=7%, signal=18%
TTCNRGNNNNTTC_HSF_Q6	21	-0.377369	-1.20999	0.186047	0.422407	1	343	tags=33%, list=21%, signal=42%
NAKAMURA_TUMOR_ZONE_PERIPHERAL_VS_CENTRAL_UP	43	-0.331509	-1.20986	0.147059	0.38799	1	82	tags=19%, list=5%, signal=19%
IVANOVA_HEMATOPOIESIS_MATURE_CELL	38	-0.342739	-1.20972	0.111111	0.387899	1	96	tags=16%, list=6%, signal=16%
GSE1460_DP_THYMOCYTE_VS_NAIVE_CD4_TCELL_CORD_BLOOD_UP	36	-0.340119	-1.20915	0.176471	0.388746	1	106	tags=17%, list=6%, signal=17%
MARTORIATI_MDM4_TARGETS_FETAL_LIVER_UP	25	-0.376258	-1.20878	0.277778	0.388913	1	126	tags=24%, list=8%, signal=26%
GSE22432_PDC_VS_TGFB1_TREATEDCOMMON_DC_PROGENITOR_UP	38	-0.370188	-1.20843	0.16129	0.389242	1	424	tags=47%, list=26%, signal=62%
GSE3982_CTRL_VS_LPS_4H_MAC_UP	22	-0.372572	-1.20729	0.206897	0.390974	1	268	tags=27%, list=16%, signal=32%
GSE37301_LYMPHOID_PRIMED_MPP_VS_PRO_BCELL_UP	21	-0.411121	-1.20718	0.166667	0.39081	1	347	tags=43%, list=21%, signal=54%
GO_LARGE_RIBOSOMAL_SUBUNIT	16	-0.430766	-1.20541	0.307692	0.431021	1	566	tags=81%, list=35%, signal=123%
GSE3982_CENT_MEMORY_CD4_TCELL_VS_TH1_DN	34	-0.344	-1.20442	0.192308	0.395749	1	134	tags=26%, list=8%, signal=28%
GSE26351_WNT_VS_BMP_PATHWAY_STIM_HEMATOPOIETIC_PROGENITORS_UP	18	-0.449996	-1.20349	0.266667	0.397197	1	213	tags=44%, list=13%, signal=51%
GSE2770_UNTREATED_VS_TGFB_AND_IL12_TREATED_ACT_CD4_TCELL_2H_DN	30	-0.355592	-1.20289	0.142857	0.397973	1	227	tags=40%, list=14%, signal=46%
GSE27786_BCELL_VS_CD4_TCELL_UP	22	-0.418788	-1.20284	0.272727	0.397704	1	69	tags=14%, list=4%, signal=14%
GSE8921_UNSTIM_0H_VS_TLR1_2_STIM_MONOCYTE_6H_UP	26	-0.403905	-1.20275	0.153846	0.39757	1	307	tags=38%, list=19%, signal=47%
GO_TRANSCRIPTION_COREPRESSOR_ACTIVITY	23	-0.371817	-1.19938	0.1875	0.403886	1	471	tags=43%, list=29%, signal=60%
GO_POSITIVE_REGULATION_OF_DNA_METABOLIC_PROCESS	24	-0.390314	-1.19937	0.225	0.403551	1	137	tags=29%, list=8%, signal=31%
YY1_Q6	26	-0.365421	-1.19901	0.125	0.403928	1	95	tags=19%, list=6%, signal=20%
GSE37532_TREG_VS_TCONV_CD4_TCELL_FROM_LN_UP	31	-0.359043	-1.19891	0.242424	0.40379	1	231	tags=23%, list=14%, signal=26%
GSE17721_POLYIC_VS_PAM3CSK4_8H_BMDC_DN	35	-0.348288	-1.19783	0.193548	0.40549	1	353	tags=40%, list=22%, signal=50%
GSE13306_TREG_VS_TCONV_DN	31	-0.35259	-1.19696	0.147059	0.406733	1	341	tags=42%, list=21%, signal=52%
SCHUETZ_BREAST_CANCER_DUCTAL_INVASIVE_DN	16	-0.433347	-1.19625	0.205882	0.40774	1	126	tags=25%, list=8%, signal=27%
GSE3920_IFNB_VS_IFNG_TREATED_ENDOTHELIAL_CELL_DN	26	-0.356776	-1.19534	0.133333	0.409077	1	326	tags=35%, list=20%, signal=43%
GSE11057_NAIVE_VS_CENT_MEMORY_CD4_TCELL_UP	17	-0.406763	-1.19495	0.181818	0.409524	1	109	tags=24%, list=7%, signal=25%
GSE16385_MONOCYTE_VS_MACROPHAGE_UP	28	-0.380102	-1.19473	0.2	0.409661	1	315	tags=32%, list=19%, signal=39%
ELVIDGE_HYPOXIA_BY_DMOG_UP	17	-0.42328	-1.19441	0.194444	0.40991	1	234	tags=35%, list=14%, signal=41%
CAIRO_HEPATOBLASTOMA_UP	39	-0.3426	-1.19389	0.125	0.410519	1	301	tags=26%, list=18%, signal=31%
GROSS_HYPOXIA_VIA_ELK3_UP	28	-0.360444	-1.19356	0.24	0.410873	1	176	tags=36%, list=11%, signal=39%
GTACTGT_MIR101	39	-0.343168	-1.19335	0.178571	0.410992	1	156	tags=23%, list=10%, signal=25%
GO_HEAD_DEVELOPMENT	73	-0.292483	-1.19309	0.1	0.411119	1	321	tags=34%, list=20%, signal=41%
GGCACTT_MIR519E	20	-0.363957	-1.19238	0.148148	0.455794	1	122	tags=20%, list=7%, signal=21%
GSE339_EX_VIVO_VS_IN_CULTURE_CD4POS_DC_UP	28	-0.378072	-1.19171	0.296296	0.413626	1	220	tags=32%, list=13%, signal=36%
ETF_Q6	18	-0.420594	-1.19166	0.25	0.413389	1	467	tags=50%, list=28%, signal=69%
GSE11057_EFF_MEM_VS_CENT_MEM_CD4_TCELL_DN	24	-0.383969	-1.19099	0.206897	0.414541	1	422	tags=46%, list=26%, signal=61%
GSE3039_CD4_TCELL_VS_ALPHAALPHA_CD8_TCELL_DN	30	-0.335212	-1.19086	0.16129	0.414422	1	196	tags=30%, list=12%, signal=33%
GO_REGULATION_OF_PROTEIN_COMPLEX_DISASSEMBLY	26	-0.385611	-1.19081	0.1	0.414117	1	149	tags=31%, list=9%, signal=33%
GSE43700_UNTREATED_VS_IL10_TREATED_PBMC_UP	27	-0.381052	-1.19062	0.137931	0.41409	1	92	tags=19%, list=6%, signal=19%
GSE17721_POLYIC_VS_PAM3CSK4_16H_BMDC_DN	29	-0.342265	-1.18914	0.115385	0.416585	1	230	tags=24%, list=14%, signal=28%
GSE9601_UNTREATED_VS_PI3K_INHIBITOR_TREATED_HCMV_INF_MONOCYTE_UP	22	-0.371749	-1.18815	0.166667	0.417965	1	233	tags=27%, list=14%, signal=31%
MODULE_99	37	-0.322549	-1.18757	0.166667	0.418779	1	332	tags=32%, list=20%, signal=40%
GO_PROTEIN_DNA_COMPLEX	15	-0.441879	-1.1874	0.179487	0.46431	1	187	tags=33%, list=11%, signal=37%
ZF5_B	31	-0.371534	-1.18731	0.206897	0.418873	1	389	tags=45%, list=24%, signal=58%
GO_REGULATION_OF_CELL_MATRIX_ADHESION	15	-0.414781	-1.18719	0.233333	0.462268	1	372	tags=40%, list=23%, signal=51%
GSE20727_CTRL_VS_ROS_INHIBITOR_TREATED_DC_DN	35	-0.326715	-1.18656	0.153846	0.419988	1	149	tags=26%, list=9%, signal=28%
IK3_01	20	-0.408175	-1.18571	0.194444	0.46334	1	131	tags=20%, list=8%, signal=21%
BLUM_RESPONSE_TO_SALIRASIB_UP	45	-0.32813	-1.18542	0.15625	0.422008	1	266	tags=33%, list=16%, signal=39%
GSE11961_PLASMA_CELL_DAY7_VS_GERMINAL_CENTER_BCELL_DAY40_UP	25	-0.402204	-1.18521	0.208333	0.422066	1	129	tags=20%, list=8%, signal=21%
GSE17721_LPS_VS_POLYIC_6H_BMDC_DN	34	-0.35954	-1.18449	0.166667	0.423028	1	269	tags=29%, list=16%, signal=34%
GSE7400_CTRL_VS_CSF3_IN_VIVO_TREATED_PBMC_UP	22	-0.386158	-1.1837	0.264706	0.424435	1	555	tags=59%, list=34%, signal=88%
GSE27786_NKTCELL_VS_MONO_MAC_DN	17	-0.381179	-1.18311	0.181818	0.425213	1	161	tags=18%, list=10%, signal=19%
GSE22886_NEUTROPHIL_VS_MONOCYTE_DN	32	-0.35011	-1.18297	0.21875	0.425027	1	339	tags=38%, list=21%, signal=46%
GO_HEAD_DEVELOPMENT	73	-0.292483	-1.18294	0.0588235	0.467496	1	321	tags=34%, list=20%, signal=41%
ACTGTAG_MIR139	19	-0.41261	-1.18288	0.171429	0.465427	1	160	tags=26%, list=10%, signal=29%
CAGCAGG_MIR370	16	-0.377106	-1.18266	0.204545	0.4254	1	222	tags=31%, list=14%, signal=36%
GO_REGULATION_OF_DNA_BIOSYNTHETIC_PROCESS	15	-0.41617	-1.18264	0.296296	0.463625	1	393	tags=47%, list=24%, signal=61%
RYTGCNWTGGNR_UNKNOWN	21	-0.357326	-1.18196	0.176471	0.463139	1	456	tags=48%, list=28%, signal=65%
REACTOME_METABOLISM_OF_CARBOHYDRATES	20	-0.399547	-1.18141	0.212121	0.42758	1	250	tags=25%, list=15%, signal=29%
GSE12001_MIR223_KO_VS_WT_NEUTROPHIL_DN	25	-0.355917	-1.18137	0.172414	0.427276	1	341	tags=40%, list=21%, signal=50%
GO_NUCLEAR_ENVELOPE	48	-0.326064	-1.18103	0.16129	0.427684	1	251	tags=33%, list=15%, signal=38%
GSE21360_SECONDARY_VS_TERTIARY_MEMORY_CD8_TCELL_UP	29	-0.362435	-1.18027	0.176471	0.42889	1	121	tags=17%, list=7%, signal=18%
GO_RIBONUCLEOPROTEIN_COMPLEX_SUBUNIT_ORGANIZATION	18	-0.451409	-1.18021	0.322581	0.464682	1	413	tags=50%, list=25%, signal=66%
COREBINDINGFACTOR_Q6	23	-0.366219	-1.18013	0.21875	0.462835	1	189	tags=26%, list=12%, signal=29%
BROWNE_HCMV_INFECTION_4HR_DN	28	-0.369928	-1.18012	0.238095	0.428777	1	412	tags=43%, list=25%, signal=56%
GSE360_CTRL_VS_B_MALAYI_HIGH_DOSE_DC_UP	23	-0.379316	-1.17931	0.166667	0.430469	1	282	tags=30%, list=17%, signal=36%
GO_CELL_PROLIFERATION	107	-0.27627	-1.1793	0.0833333	0.430123	1	187	tags=21%, list=11%, signal=22%
GSE12845_IGD_POS_BLOOD_VS_NAIVE_TONSIL_BCELL_DN	34	-0.298072	-1.17871	0.136364	0.430761	1	70	tags=12%, list=4%, signal=12%
GSE360_CTRL_VS_B_MALAYI_HIGH_DOSE_DC_DN	29	-0.348877	-1.1785	0.172414	0.430837	1	390	tags=38%, list=24%, signal=49%
GO_COVALENT_CHROMATIN_MODIFICATION	39	-0.358815	-1.17793	0.176471	0.43164	1	393	tags=38%, list=24%, signal=49%
GSE2770_UNTREATED_VS_IL4_TREATED_ACT_CD4_TCELL_2H_DN	27	-0.377659	-1.17759	0.151515	0.432058	1	510	tags=56%, list=31%, signal=79%
GO_TUBULIN_BINDING	31	-0.373562	-1.17758	0.2	0.466674	1	283	tags=35%, list=17%, signal=42%
GSE9006_HEALTHY_VS_TYPE_1_DIABETES_PBMC_4MONTH_POST_DX_UP	40	-0.326316	-1.17731	0.15625	0.432205	1	253	tags=25%, list=15%, signal=29%
GSE3982_MAST_CELL_VS_MAC_UP	20	-0.376243	-1.17704	0.28125	0.432345	1	454	tags=55%, list=28%, signal=75%
GSE14350_TREG_VS_TEFF_DN	22	-0.39084	-1.17595	0.235294	0.434262	1	323	tags=45%, list=20%, signal=56%
GO_RESPONSE_TO_RADIATION	71	-0.289086	-1.17588	0.148148	0.43399	1	175	tags=24%, list=11%, signal=26%
GO_REGULATION_OF_CELL_MATRIX_ADHESION	15	-0.414781	-1.17542	0.28125	0.434742	1	372	tags=40%, list=23%, signal=51%
GO_SYMPORTER_ACTIVITY	15	-0.424103	-1.17536	0.266667	0.469435	1	216	tags=27%, list=13%, signal=30%
GSE19825_NAIVE_VS_IL2RAHIGH_DAY3_EFF_CD8_TCELL_DN	23	-0.391344	-1.17466	0.21875	0.435992	1	150	tags=22%, list=9%, signal=24%
GSE22589_HEALTHY_VS_HIV_INFECTED_DC_UP	25	-0.350043	-1.17412	0.2	0.436564	1	474	tags=56%, list=29%, signal=78%
SHETH_LIVER_CANCER_VS_TXNIP_LOSS_PAM2	18	-0.39279	-1.1735	0.2	0.437466	1	218	tags=28%, list=13%, signal=32%
PENG_LEUCINE_DEPRIVATION_DN	38	-0.306037	-1.17317	0.193548	0.437781	1	390	tags=39%, list=24%, signal=51%
GSE45365_CTRL_VS_MCMV_INFECTION_NK_CELL_UP	16	-0.40126	-1.17268	0.268293	0.438354	1	375	tags=44%, list=23%, signal=56%
MORF_MAP2K2	18	-0.388676	-1.17257	0.228571	0.438185	1	533	tags=50%, list=33%, signal=73%
GSE5589_UNSTIM_VS_45MIN_LPS_AND_IL10_STIM_MACROPHAGE_DN	27	-0.36618	-1.17238	0.235294	0.438271	1	194	tags=26%, list=12%, signal=29%
GSE3982_DC_VS_EFF_MEMORY_CD4_TCELL_UP	26	-0.34549	-1.17234	0.208333	0.437988	1	32	tags=12%, list=2%, signal=12%
GSE29164_CD8_TCELL_VS_CD8_TCELL_AND_IL12_TREATED_MELANOMA_DAY3_DN	28	-0.373042	-1.17226	0.117647	0.437802	1	503	tags=50%, list=31%, signal=71%
GSE1740_MCSF_VS_MCSF_AND_IFNG_DAY2_DERIVED_MACROPHAGE_WITH_IFNA_STIM_UP	36	-0.35631	-1.17167	0.137931	0.438593	1	386	tags=44%, list=24%, signal=57%
GO_MACROMOLECULAR_COMPLEX_BINDING	185	-0.251632	-1.17121	0.125	0.477398	1	327	tags=25%, list=20%, signal=28%
WONG_MITOCHONDRIA_GENE_MODULE	26	-0.369258	-1.17109	0.333333	0.439405	1	69	tags=12%, list=4%, signal=12%
GSE11961_GERMINAL_CENTER_BCELL_DAY7_VS_PLASMA_CELL_DAY7_DN	25	-0.388719	-1.17058	0.266667	0.440088	1	153	tags=24%, list=9%, signal=26%
GSE5099_CLASSICAL_M1_VS_ALTERNATIVE_M2_MACROPHAGE_DN	15	-0.419462	-1.17049	0.25	0.439942	1	132	tags=13%, list=8%, signal=14%
GSE21033_3H_VS_12H_POLYIC_STIM_DC_UP	17	-0.409147	-1.16947	0.235294	0.441663	1	40	tags=18%, list=2%, signal=18%
GSE31082_CD4_VS_CD8_SP_THYMOCYTE_DN	32	-0.365177	-1.16939	0.171429	0.441443	1	187	tags=22%, list=11%, signal=24%
GSE20198_UNTREATED_VS_IFNA_TREATED_ACT_CD4_TCELL_DN	22	-0.378578	-1.16828	0.206897	0.443561	1	172	tags=18%, list=10%, signal=20%
GSE6674_CPG_VS_PL2_3_STIM_BCELL_DN	25	-0.415546	-1.16811	0.289474	0.443388	1	232	tags=28%, list=14%, signal=32%
FLECHNER_PBL_KIDNEY_TRANSPLANT_REJECTED_VS_OK_DN	15	-0.403613	-1.16684	0.310345	0.445495	1	481	tags=67%, list=29%, signal=93%
LIU_SOX4_TARGETS_DN	47	-0.315185	-1.16655	0.32	0.445773	1	344	tags=26%, list=21%, signal=31%
MARTENS_TRETINOIN_RESPONSE_DN	107	-0.272053	-1.16647	0.12	0.445583	1	329	tags=30%, list=20%, signal=35%
GO_MAGNESIUM_ION_BINDING	25	-0.354017	-1.16631	0.1875	0.486095	1	195	tags=28%, list=12%, signal=31%
GCM_ACTG1	24	-0.399439	-1.16622	0.225806	0.445746	1	428	tags=50%, list=26%, signal=67%
MORF_EIF4A2	29	-0.353535	-1.16466	0.205882	0.448687	1	427	tags=52%, list=26%, signal=69%
GSE17721_0.5H_VS_24H_POLYIC_BMDC_UP	30	-0.354641	-1.16455	0.230769	0.448512	1	342	tags=37%, list=21%, signal=45%
GO_NEGATIVE_REGULATION_OF_CELL_CYCLE_PHASE_TRANSITION	20	-0.436328	-1.16455	0.233333	0.488383	1	164	tags=40%, list=10%, signal=44%
GSE37301_COMMON_LYMPHOID_PROGENITOR_VS_PRO_BCELL_DN	32	-0.329862	-1.16443	0.25641	0.448457	1	119	tags=19%, list=7%, signal=20%
REACTOME_METABOLISM_OF_MRNA	41	-0.323375	-1.16372	0.172414	0.449524	1	331	tags=37%, list=20%, signal=45%
GSE21927_GMCSF_IL6_VS_GMCSF_GCSF_TREATED_BONE_MARROW_DN	44	-0.316391	-1.16367	0.0869565	0.449316	1	226	tags=32%, list=14%, signal=36%
GSE32034_UNTREATED_VS_ROSIGLIZATONE_TREATED_LY6C_HIGH_MONOCYTE_DN	28	-0.350517	-1.16359	0.153846	0.449109	1	341	tags=29%, list=21%, signal=35%
NUYTTEN_NIPP1_TARGETS_DN	120	-0.288444	-1.16331	0.25	0.449464	1	272	tags=28%, list=17%, signal=31%
GSE360_CTRL_VS_B_MALAYI_LOW_DOSE_DC_DN	25	-0.373498	-1.16299	0.243902	0.449745	1	397	tags=36%, list=24%, signal=47%
GO_POSITIVE_REGULATION_OF_CHROMOSOME_ORGANIZATION	26	-0.353438	-1.16259	0.28	0.450343	1	180	tags=27%, list=11%, signal=30%
GO_COENZYME_BINDING	28	-0.365388	-1.16241	0.305556	0.450318	1	243	tags=21%, list=15%, signal=25%
GSE3982_MAC_VS_EFF_MEMORY_CD4_TCELL_DN	20	-0.400013	-1.16177	0.315789	0.451145	1	428	tags=50%, list=26%, signal=67%
GO_SYMPORTER_ACTIVITY	15	-0.424103	-1.16035	0.242424	0.453999	1	216	tags=27%, list=13%, signal=30%
GO_COENZYME_BIOSYNTHETIC_PROCESS	16	-0.389018	-1.15912	0.186047	0.499272	1	33	tags=13%, list=2%, signal=13%
PAX6_01	16	-0.412816	-1.15898	0.304348	0.49736	1	970	tags=100%, list=59%, signal=243%
YY1_Q6	26	-0.365421	-1.15852	0.21875	0.496472	1	95	tags=19%, list=6%, signal=20%
GSE2770_IL12_VS_IL4_TREATED_ACT_CD4_TCELL_2H_UP	16	-0.411161	-1.15842	0.363636	0.457678	1	323	tags=38%, list=20%, signal=46%
GSE24574_NAIVE_VS_TCONV_CD4_TCELL_DN	22	-0.366684	-1.15734	0.257143	0.459549	1	205	tags=23%, list=13%, signal=26%
AKT_UP_MTOR_DN.V1_DN	19	-0.393926	-1.15626	0.242424	0.461615	1	134	tags=26%, list=8%, signal=28%
GO_POSITIVE_REGULATION_OF_DNA_METABOLIC_PROCESS	24	-0.390314	-1.15619	0.275	0.49952	1	137	tags=29%, list=8%, signal=31%
GSE37532_TREG_VS_TCONV_CD4_TCELL_FROM_VISCERAL_ADIPOSE_TISSUE_DN	27	-0.356233	-1.15601	0.142857	0.461797	1	225	tags=30%, list=14%, signal=34%
GSE15930_STIM_VS_STIM_AND_IL12_24H_CD8_T_CELL_UP	32	-0.333979	-1.15586	0.354839	0.461701	1	265	tags=28%, list=16%, signal=33%
HELLER_HDAC_TARGETS_DN	41	-0.348499	-1.15551	0.235294	0.462145	1	218	tags=24%, list=13%, signal=27%
GO_CARBON_OXYGEN_LYASE_ACTIVITY	16	-0.436125	-1.15338	0.28	0.46661	1	363	tags=31%, list=22%, signal=40%
GSE7831_CPG_VS_INFLUENZA_STIM_PDC_4H_DN	17	-0.423667	-1.1533	0.272727	0.466351	1	145	tags=24%, list=9%, signal=26%
GCM_CSNK2B	21	-0.373128	-1.15258	0.3	0.467531	1	424	tags=48%, list=26%, signal=63%
BENPORATH_SOX2_TARGETS	113	-0.282302	-1.15156	0.214286	0.469392	1	158	tags=17%, list=10%, signal=17%
GO_NEGATIVE_REGULATION_OF_CYTOSKELETON_ORGANIZATION	32	-0.330348	-1.15042	0.266667	0.471528	1	149	tags=25%, list=9%, signal=27%
GRYDER_PAX3FOXO1_ENHANCERS_IN_TADS	140	-0.259892	-1.15027	0.125	0.471533	1	248	tags=22%, list=15%, signal=24%
E2F1_Q3_01	36	-0.31315	-1.15016	0.206897	0.511378	1	365	tags=36%, list=22%, signal=45%
BROWNE_HCMV_INFECTION_24HR_UP	16	-0.445632	-1.14973	0.21875	0.472293	1	249	tags=31%, list=15%, signal=36%
GSE22033_UNTREATED_VS_MRL24_TREATED_MEF_UP	35	-0.350182	-1.14879	0.147059	0.473976	1	373	tags=34%, list=23%, signal=43%
GSE17721_POLYIC_VS_CPG_1H_BMDC_UP	25	-0.36627	-1.14862	0.206897	0.473993	1	182	tags=28%, list=11%, signal=31%
GO_ALPHA_AMINO_ACID_CATABOLIC_PROCESS	15	-0.429103	-1.14859	0.243243	0.473627	1	204	tags=33%, list=12%, signal=38%
GSE22103_LPS_VS_GMCSF_AND_IFNG_STIM_NEUTROPHIL_UP	23	-0.392519	-1.14835	0.258064	0.473757	1	281	tags=35%, list=17%, signal=41%
WAKABAYASHI_ADIPOGENESIS_PPARG_BOUND_8D	78	-0.291326	-1.14826	0.2	0.473542	1	341	tags=28%, list=21%, signal=34%
GSE25088_WT_VS_STAT6_KO_MACROPHAGE_UP	25	-0.359864	-1.14821	0.259259	0.473232	1	94	tags=16%, list=6%, signal=17%
GSE14699_DELETIONAL_TOLERANCE_VS_ACTIVATED_CD8_TCELL_UP	40	-0.328176	-1.14799	0.242424	0.473309	1	177	tags=25%, list=11%, signal=27%
GSE15930_STIM_VS_STIM_AND_IFNAB_24H_CD8_T_CELL_UP	27	-0.361291	-1.14796	0.25	0.473	1	229	tags=26%, list=14%, signal=30%
GO_NUCLEASE_ACTIVITY	28	-0.342108	-1.14729	0.214286	0.516422	1	110	tags=18%, list=7%, signal=19%
GSE9006_HEALTHY_VS_TYPE_1_DIABETES_PBMC_1MONTH_POST_DX_UP	32	-0.34304	-1.14562	0.153846	0.477801	1	192	tags=19%, list=12%, signal=21%
IK3_01	20	-0.408175	-1.14514	0.205882	0.478348	1	131	tags=20%, list=8%, signal=21%
GO_REGULATION_OF_DNA_BIOSYNTHETIC_PROCESS	15	-0.41617	-1.14426	0.242424	0.479965	1	393	tags=47%, list=24%, signal=61%
MORF_PPP2CA	21	-0.363375	-1.14314	0.2	0.481823	1	417	tags=29%, list=25%, signal=38%
GSE45365_HEALTHY_VS_MCMV_INFECTION_CD11B_DC_IFNAR_KO_DN	15	-0.431296	-1.14259	0.242424	0.482742	1	250	tags=53%, list=15%, signal=62%
GSE22935_UNSTIM_VS_48H_MBOVIS_BCG_STIM_MACROPHAGE_UP	16	-0.41426	-1.14221	0.323529	0.483067	1	318	tags=38%, list=19%, signal=46%
GSE17721_0.5H_VS_12H_GARDIQUIMOD_BMDC_UP	40	-0.330606	-1.14188	0.2	0.483311	1	370	tags=45%, list=23%, signal=57%
GSE15930_STIM_VS_STIM_AND_IFNAB_24H_CD8_T_CELL_DN	24	-0.347991	-1.14174	0.193548	0.483183	1	78	tags=17%, list=5%, signal=17%
KIM_MYC_AMPLIFICATION_TARGETS_UP	24	-0.387928	-1.14162	0.333333	0.483148	1	331	tags=42%, list=20%, signal=51%
GO_POSITIVE_REGULATION_OF_CHROMOSOME_ORGANIZATION	26	-0.353438	-1.14149	0.205882	0.529826	1	180	tags=27%, list=11%, signal=30%
GSE7218_IGM_VS_IGG_SIGNAL_THGOUGH_ANTIGEN_BCELL_UP	32	-0.339778	-1.14127	0.257143	0.483625	1	217	tags=28%, list=13%, signal=32%
GO_ORGANIC_ACID_METABOLIC_PROCESS	106	-0.266191	-1.14109	0.0476191	0.483683	1	213	tags=17%, list=13%, signal=18%
GO_CELL_PROLIFERATION	107	-0.27627	-1.13957	0.111111	0.532902	1	187	tags=21%, list=11%, signal=22%
CREBP1_Q2	35	-0.319412	-1.13952	0.178571	0.530872	1	199	tags=26%, list=12%, signal=29%
GO_NUCLEAR_MATRIX	15	-0.380401	-1.139	0.2	0.488073	1	221	tags=27%, list=13%, signal=31%
GSE21063_WT_VS_NFATC1_KO_8H_ANTI_IGM_STIM_BCELL_DN	18	-0.405843	-1.13878	0.272727	0.488137	1	505	tags=56%, list=31%, signal=79%
GSE12366_PLASMA_CELL_VS_NAIVE_BCELL_DN	29	-0.344297	-1.13771	0.235294	0.490233	1	448	tags=55%, list=27%, signal=75%
KMCATNNWGGA_UNKNOWN	18	-0.392466	-1.13716	0.289474	0.490975	1	447	tags=50%, list=27%, signal=68%
GO_COENZYME_BINDING	28	-0.365388	-1.13633	0.214286	0.536843	1	243	tags=21%, list=15%, signal=25%
GO_CELLULAR_RESPONSE_TO_OXYGEN_LEVELS	24	-0.361452	-1.13597	0.243902	0.493495	1	184	tags=33%, list=11%, signal=37%
GRESHOCK_CANCER_COPY_NUMBER_UP	49	-0.299126	-1.13564	0.130435	0.493895	1	442	tags=39%, list=27%, signal=52%
GSE40277_EOS_AND_LEF1_TRANSDUCED_VS_GATA1_AND_SATB1_TRANSDUCED_CD4_TCELL_DN	28	-0.343777	-1.13551	0.241379	0.493798	1	169	tags=25%, list=10%, signal=27%
GO_ORGANIC_ACID_CATABOLIC_PROCESS	34	-0.344954	-1.13476	0.233333	0.495089	1	204	tags=24%, list=12%, signal=26%
GO_TRANSCRIPTION_COREPRESSOR_ACTIVITY	23	-0.371817	-1.13426	0.25	0.540032	1	471	tags=43%, list=29%, signal=60%
KARLSSON_TGFB1_TARGETS_UP	20	-0.381808	-1.13412	0.214286	0.496234	1	322	tags=45%, list=20%, signal=55%
GO_COENZYME_METABOLIC_PROCESS	34	-0.338544	-1.13391	0.2	0.496235	1	105	tags=15%, list=6%, signal=15%
GSE10147_IL3_AND_HIVP17_VS_IL3_AND_CPG_STIM_PDC_UP	15	-0.425724	-1.13366	0.341463	0.496403	1	100	tags=27%, list=6%, signal=28%
GSE26030_TH1_VS_TH17_RESTIMULATED_DAY5_POST_POLARIZATION_UP	29	-0.367693	-1.13353	0.259259	0.496398	1	331	tags=31%, list=20%, signal=38%
GSE40274_CTRL_VS_IRF4_TRANSDUCED_ACTIVATED_CD4_TCELL_DN	20	-0.384368	-1.13323	0.227273	0.496693	1	174	tags=25%, list=11%, signal=28%
GSE17721_PAM3CSK4_VS_CPG_0.5H_BMDC_UP	19	-0.362224	-1.13319	0.25	0.496364	1	138	tags=16%, list=8%, signal=17%
GSE22611_UNSTIM_VS_6H_MDP_STIM_NOD2_TRANSDUCED_HEK293T_CELL_UP	20	-0.383375	-1.13308	0.30303	0.496304	1	144	tags=25%, list=9%, signal=27%
GSE15624_CTRL_VS_6H_HALOFUGINONE_TREATED_CD4_TCELL_DN	22	-0.365658	-1.13242	0.222222	0.497349	1	8	tags=9%, list=0%, signal=9%
HEB_Q6	19	-0.378952	-1.1319	0.282051	0.497984	1	145	tags=26%, list=9%, signal=29%
KEGG_INSULIN_SIGNALING_PATHWAY	19	-0.362962	-1.13158	0.225806	0.545893	1	490	tags=47%, list=30%, signal=67%
GO_ORGANIC_CYCLIC_COMPOUND_CATABOLIC_PROCESS	58	-0.292779	-1.13044	0.344828	0.50069	1	428	tags=47%, list=26%, signal=61%
GO_SMALL_MOLECULE_METABOLIC_PROCESS	192	-0.236638	-1.12976	0.125	0.501757	1	113	tags=11%, list=7%, signal=10%
GO_NUCLEOSIDE_TRIPHOSPHATASE_REGULATOR_ACTIVITY	30	-0.327878	-1.12886	0.333333	0.503181	1	358	tags=37%, list=22%, signal=46%
GO_RESPONSE_TO_RADIATION	71	-0.289086	-1.12883	0.210526	0.550319	1	175	tags=24%, list=11%, signal=26%
GO_REGULATION_OF_CYTOSKELETON_ORGANIZATION	62	-0.277115	-1.1288	0.227273	0.502855	1	283	tags=27%, list=17%, signal=32%
GSE9960_HEALTHY_VS_GRAM_NEG_AND_POS_SEPSIS_PBMC_DN	20	-0.377533	-1.1287	0.3125	0.502729	1	180	tags=20%, list=11%, signal=22%
ZWANG_DOWN_BY_2ND_EGF_PULSE	20	-0.369122	-1.12848	0.212121	0.502833	1	206	tags=30%, list=13%, signal=34%
BENPORATH_NANOG_TARGETS	159	-0.246902	-1.12756	0	0.504705	1	165	tags=14%, list=10%, signal=14%
PKCA_DN.V1_DN	19	-0.377207	-1.1274	0.342857	0.504647	1	348	tags=42%, list=21%, signal=53%
GSE17721_0.5H_VS_8H_PAM3CSK4_BMDC_UP	21	-0.383992	-1.12725	0.311111	0.504617	1	118	tags=24%, list=7%, signal=25%
EGR2_01	25	-0.385485	-1.12689	0.261905	0.553852	1	369	tags=44%, list=23%, signal=56%
CAMP_UP.V1_UP	28	-0.344928	-1.12665	0.258064	0.505469	1	271	tags=29%, list=17%, signal=34%
KRIGE_RESPONSE_TO_TOSEDOSTAT_6HR_UP	133	-0.247786	-1.12544	0.115385	0.507691	1	222	tags=20%, list=14%, signal=22%
GSE1460_DP_VS_CD4_THYMOCYTE_UP	31	-0.346894	-1.12527	0.206897	0.507704	1	127	tags=16%, list=8%, signal=17%
GSE38681_WT_VS_LYL1_KO_LYMPHOID_PRIMED_MULTIPOTENT_PROGENITOR_UP	27	-0.349158	-1.12412	0.275862	0.51005	1	111	tags=19%, list=7%, signal=20%
GTATTAT_MIR3693P	26	-0.384615	-1.12387	0.325	0.510244	1	198	tags=31%, list=12%, signal=34%
GATTGGY_NFY_Q6_01	171	-0.261966	-1.12284	0.1875	0.561782	1	174	tags=17%, list=11%, signal=17%
GSE27670_BLIMP1_VS_LMP1_TRANSDUCED_GC_BCELL_DN	32	-0.340629	-1.12265	0.27027	0.512702	1	326	tags=34%, list=20%, signal=42%
NFY_C	36	-0.326381	-1.12207	0.285714	0.561296	1	274	tags=25%, list=17%, signal=29%
GSE31082_DN_VS_DP_THYMOCYTE_UP	20	-0.38622	-1.12197	0.333333	0.513878	1	402	tags=50%, list=25%, signal=65%
GABRIELY_MIR21_TARGETS	40	-0.301485	-1.12059	0.258064	0.516615	1	358	tags=30%, list=22%, signal=37%
GO_PEPTIDYL_AMINO_ACID_MODIFICATION	105	-0.260009	-1.12056	0.26087	0.562979	1	206	tags=20%, list=13%, signal=21%
GO_REGULATION_OF_PROTEIN_COMPLEX_DISASSEMBLY	26	-0.385611	-1.1201	0.2	0.561586	1	149	tags=31%, list=9%, signal=33%
GSE13484_UNSTIM_VS_YF17D_VACCINE_STIM_PBMC_UP	27	-0.339581	-1.12005	0.315789	0.517529	1	519	tags=41%, list=32%, signal=59%
GSE17721_CTRL_VS_GARDIQUIMOD_12H_BMDC_UP	29	-0.364643	-1.11958	0.25	0.518215	1	161	tags=21%, list=10%, signal=23%
GO_ORGANONITROGEN_COMPOUND_BIOSYNTHETIC_PROCESS	116	-0.27085	-1.11955	0.2	0.56069	1	365	tags=34%, list=22%, signal=40%
GSE5099_UNSTIM_VS_MCSF_TREATED_MONOCYTE_DAY7_UP	16	-0.421802	-1.11942	0.205128	0.518178	1	494	tags=50%, list=30%, signal=71%
GSE12003_MIR223_KO_VS_WT_BM_PROGENITOR_8D_CULTURE_DN	21	-0.374092	-1.11712	0.241379	0.523119	1	203	tags=29%, list=12%, signal=32%
GO_COENZYME_BIOSYNTHETIC_PROCESS	16	-0.389018	-1.11643	0.243243	0.524332	1	33	tags=13%, list=2%, signal=13%
GO_NUCLEAR_MATRIX	15	-0.380401	-1.11626	0.36	0.56686	1	221	tags=27%, list=13%, signal=31%
GSE22611_NOD2_VS_CTRL_TRANSDUCED_HEK293T_CELL_UP	24	-0.35035	-1.11624	0.314286	0.524348	1	127	tags=17%, list=8%, signal=18%
CREBP1CJUN_01	41	-0.291168	-1.11528	0.241379	0.526127	1	83	tags=15%, list=5%, signal=15%
GINESTIER_BREAST_CANCER_20Q13_AMPLIFICATION_DN	21	-0.373427	-1.11497	0.3125	0.526557	1	257	tags=38%, list=16%, signal=45%
GSE26928_CENTR_MEMORY_VS_CXCR5_POS_CD4_TCELL_DN	23	-0.349565	-1.1147	0.25	0.526737	1	148	tags=17%, list=9%, signal=19%
GSE27786_LIN_NEG_VS_NKCELL_UP	17	-0.409302	-1.11413	0.411765	0.527744	1	203	tags=29%, list=12%, signal=33%
GGAMTNNNNNTCCY_UNKNOWN	27	-0.338933	-1.11372	0.407407	0.571341	1	190	tags=19%, list=12%, signal=21%
GO_GLUCOSE_METABOLIC_PROCESS	16	-0.401651	-1.11344	0.35	0.56955	1	45	tags=13%, list=3%, signal=13%
GO_NUCLEASE_ACTIVITY	28	-0.342108	-1.11205	0.354839	0.531906	1	110	tags=18%, list=7%, signal=19%
MEIS1_01	32	-0.318566	-1.11152	0.259259	0.532763	1	308	tags=31%, list=19%, signal=38%
GSE1448_CTRL_VS_ANTI_VBETA5_DP_THYMOCYTE_UP	28	-0.328782	-1.11064	0.181818	0.534358	1	258	tags=25%, list=16%, signal=29%
GSE23321_CD8_STEM_CELL_MEMORY_VS_EFFECTOR_MEMORY_CD8_TCELL_DN	32	-0.343918	-1.11056	0.277778	0.534083	1	246	tags=28%, list=15%, signal=32%
GO_ENZYME_ACTIVATOR_ACTIVITY	51	-0.291697	-1.11053	0.235294	0.533764	1	358	tags=35%, list=22%, signal=44%
CREB_Q2	38	-0.308714	-1.11046	0.269231	0.574643	1	249	tags=24%, list=15%, signal=27%
GO_NUCLEOSIDE_TRIPHOSPHATASE_REGULATOR_ACTIVITY	30	-0.327878	-1.10975	0.2	0.574348	1	358	tags=37%, list=22%, signal=46%
CREB_Q4	40	-0.299285	-1.10928	0.333333	0.536447	1	249	tags=25%, list=15%, signal=29%
GSE9946_IMMATURE_VS_MATURE_STIMULATORY_DC_UP	17	-0.386432	-1.109	0.361702	0.536677	1	440	tags=59%, list=27%, signal=80%
GO_SECONDARY_ACTIVE_TRANSMEMBRANE_TRANSPORTER_ACTIVITY	22	-0.359795	-1.10878	0.297297	0.53685	1	50	tags=14%, list=3%, signal=14%
GSE15767_MED_VS_SCS_MAC_LN_DN	26	-0.35069	-1.10819	0.257143	0.538003	1	354	tags=38%, list=22%, signal=48%
GO_NEGATIVE_REGULATION_OF_CYTOSKELETON_ORGANIZATION	32	-0.330348	-1.10721	0.228571	0.578755	1	149	tags=25%, list=9%, signal=27%
GSE17721_POLYIC_VS_PAM3CSK4_0.5H_BMDC_UP	19	-0.348341	-1.10599	0.325581	0.542528	1	270	tags=37%, list=16%, signal=44%
GO_MACROMOLECULAR_COMPLEX_BINDING	185	-0.251632	-1.10532	0.125	0.543793	1	327	tags=25%, list=20%, signal=28%
CIZ_01	24	-0.390018	-1.10527	0.305556	0.582123	1	308	tags=38%, list=19%, signal=46%
GSE7460_FOXP3_MUT_VS_WT_ACT_WITH_TGFB_TCONV_UP	28	-0.322167	-1.10511	0.305556	0.543816	1	218	tags=29%, list=13%, signal=32%
GSE23505_UNTREATED_VS_4DAY_IL6_IL1_TREATED_CD4_TCELL_UP	24	-0.327005	-1.10352	0.321429	0.547037	1	273	tags=33%, list=17%, signal=39%
GSE8621_UNSTIM_VS_LPS_STIM_MACROPHAGE_UP	21	-0.367715	-1.10283	0.235294	0.54823	1	277	tags=29%, list=17%, signal=34%
GSE46606_UNSTIM_VS_CD40L_IL2_IL5_DAY3_STIMULATED_BCELL_UP	26	-0.336337	-1.10262	0.323529	0.548221	1	206	tags=27%, list=13%, signal=30%
GO_CELLULAR_RESPONSE_TO_OXYGEN_LEVELS	24	-0.361452	-1.10143	0.315789	0.589979	1	184	tags=33%, list=11%, signal=37%
GSE46606_UNSTIM_VS_CD40L_IL2_IL5_DAY1_STIMULATED_BCELL_DN	32	-0.343218	-1.10136	0.307692	0.550603	1	243	tags=25%, list=15%, signal=29%
GSE8621_LPS_PRIMED_UNSTIM_VS_LPS_PRIMED_AND_LPS_STIM_MACROPHAGE_DN	24	-0.349629	-1.10094	0.222222	0.551214	1	311	tags=33%, list=19%, signal=41%
GSE14908_RESTING_VS_HDM_STIM_CD4_TCELL_ATOPIC_PATIENT_UP	20	-0.350508	-1.1001	0.25	0.552778	1	354	tags=35%, list=22%, signal=44%
RB_DN.V1_DN	27	-0.331971	-1.10008	0.259259	0.552397	1	266	tags=33%, list=16%, signal=39%
GO_PROTEIN_DNA_COMPLEX	15	-0.441879	-1.09972	0.352941	0.552903	1	187	tags=33%, list=11%, signal=37%
GO_SECONDARY_ACTIVE_TRANSMEMBRANE_TRANSPORTER_ACTIVITY	22	-0.359795	-1.09955	0.3	0.592869	1	50	tags=14%, list=3%, signal=14%
GSE3039_NKT_CELL_VS_B1_BCELL_DN	23	-0.334675	-1.09852	0.307692	0.555505	1	187	tags=22%, list=11%, signal=24%
REACTOME_CELL_CELL_COMMUNICATION	17	-0.404819	-1.09815	0.386364	0.556014	1	128	tags=18%, list=8%, signal=19%
GSE15330_WT_VS_IKAROS_KO_LYMPHOID_MULTIPOTENT_PROGENITOR_UP	36	-0.313667	-1.09807	0.21875	0.555748	1	127	tags=14%, list=8%, signal=15%
GO_CELL_JUNCTION_ASSEMBLY	20	-0.350503	-1.09676	0.257143	0.558209	1	372	tags=35%, list=23%, signal=45%
GSE13484_3H_UNSTIM_VS_YF17D_VACCINE_STIM_PBMC_UP	26	-0.344604	-1.09651	0.310345	0.558341	1	265	tags=31%, list=16%, signal=36%
SHETH_LIVER_CANCER_VS_TXNIP_LOSS_PAM1	26	-0.319678	-1.09605	0.3	0.558999	1	97	tags=19%, list=6%, signal=20%
GSE33162_HDAC3_KO_VS_HDAC3_KO_MACROPHAGE_DN	40	-0.314171	-1.09601	0.3	0.558674	1	194	tags=23%, list=12%, signal=25%
GO_RAS_PROTEIN_SIGNAL_TRANSDUCTION	20	-0.362522	-1.09589	0.35	0.599751	1	340	tags=30%, list=21%, signal=37%
SMAD_Q6	23	-0.354208	-1.0957	0.3	0.558981	1	191	tags=26%, list=12%, signal=29%
GOLDRATH_HOMEOSTATIC_PROLIFERATION	22	-0.328474	-1.09531	0.27027	0.559656	1	390	tags=41%, list=24%, signal=53%
GSE21927_BALBC_VS_C57BL6_MONOCYTE_SPLEEN_UP	19	-0.383374	-1.09451	0.32	0.56113	1	343	tags=42%, list=21%, signal=53%
GO_MITOCHONDRIAL_MATRIX	62	-0.268538	-1.09446	0.227273	0.560813	1	12	tags=5%, list=1%, signal=5%
GSE29164_UNTREATED_VS_CD8_TCELL_AND_IL12_TREATED_MELANOMA_DAY7_UP	26	-0.34571	-1.09421	0.222222	0.561027	1	171	tags=19%, list=10%, signal=21%
GSE3203_INFLUENZA_INF_VS_IFNB_TREATED_LN_BCELL_DN	27	-0.342907	-1.09328	0.297297	0.562725	1	537	tags=44%, list=33%, signal=65%
CREB_Q4	40	-0.299285	-1.09293	0.263158	0.605813	1	249	tags=25%, list=15%, signal=29%
GO_CELL_JUNCTION_ASSEMBLY	20	-0.350503	-1.0928	0.342105	0.603708	1	372	tags=35%, list=23%, signal=45%
PAX2_02	22	-0.342782	-1.09263	0.351351	0.563801	1	232	tags=23%, list=14%, signal=26%
GSE25088_CTRL_VS_ROSIGLITAZONE_STIM_MACROPHAGE_UP	21	-0.379276	-1.09254	0.322581	0.563589	1	102	tags=29%, list=6%, signal=30%
GSE17721_CTRL_VS_POLYIC_6H_BMDC_UP	33	-0.31963	-1.09093	0.16	0.567157	1	202	tags=18%, list=12%, signal=20%
GSE5589_IL6_KO_VS_IL10_KO_LPS_AND_IL10_STIM_MACROPHAGE_180MIN_DN	18	-0.379662	-1.09083	0.302326	0.566967	1	128	tags=17%, list=8%, signal=18%
GO_ENZYME_ACTIVATOR_ACTIVITY	51	-0.291697	-1.09072	0.190476	0.606171	1	358	tags=35%, list=22%, signal=44%
GO_DOUBLE_STRANDED_DNA_BINDING	89	-0.251119	-1.09047	0.25	0.604704	1	224	tags=24%, list=14%, signal=26%
HEB_Q6	19	-0.378952	-1.09035	0.324324	0.602657	1	145	tags=26%, list=9%, signal=29%
GSE3982_CTRL_VS_PMA_STIM_EOSINOPHIL_UP	36	-0.326329	-1.08978	0.243243	0.56918	1	135	tags=19%, list=8%, signal=21%
GO_PEPTIDYL_AMINO_ACID_MODIFICATION	105	-0.260009	-1.0894	0.3	0.569696	1	206	tags=20%, list=13%, signal=21%
GO_REGULATION_OF_FIBROBLAST_PROLIFERATION	15	-0.392215	-1.08928	0.333333	0.569584	1	293	tags=53%, list=18%, signal=64%
GSE5542_UNTREATED_VS_IFNA_AND_IFNG_TREATED_EPITHELIAL_CELLS_24H_UP	29	-0.303197	-1.08873	0.25	0.570457	1	193	tags=28%, list=12%, signal=31%
GSE12366_NAIVE_VS_MEMORY_BCELL_DN	20	-0.367131	-1.08819	0.363636	0.571476	1	169	tags=30%, list=10%, signal=33%
GSE22919_RESTING_VS_IL2_IL12_IL15_STIM_NK_CELL_UP	32	-0.348279	-1.08818	0.36	0.57105	1	179	tags=22%, list=11%, signal=24%
GSE21063_3H_VS_16H_ANTI_IGM_STIM_NFATC1_KOBCELL_UP	24	-0.376746	-1.08803	0.34375	0.57093	1	230	tags=29%, list=14%, signal=33%
GSE41978_ID2_KO_VS_ID2_KO_AND_BIM_KO_KLRG1_LOW_EFFECTOR_CD8_TCELL_UP	18	-0.391792	-1.08796	0.258064	0.570665	1	216	tags=22%, list=13%, signal=25%
GSE21063_CTRL_VS_ANTI_IGM_STIM_BCELL_8H_DN	18	-0.405375	-1.08752	0.4	0.571108	1	373	tags=44%, list=23%, signal=57%
GSE21927_SPLEEN_VS_BONE_MARROW_MONOCYTE_BALBC_DN	17	-0.347505	-1.08745	0.382353	0.570814	1	111	tags=18%, list=7%, signal=19%
GSE15659_RESTING_TREG_VS_NONSUPPRESSIVE_TCELL_UP	25	-0.340105	-1.08619	0.290323	0.573342	1	434	tags=36%, list=26%, signal=48%
KMCATNNWGGA_UNKNOWN	18	-0.392466	-1.08617	0.333333	0.611679	1	447	tags=50%, list=27%, signal=68%
GGCACTT_MIR519E	20	-0.363957	-1.08584	0.354167	0.573667	1	122	tags=20%, list=7%, signal=21%
STK33_DN	33	-0.321206	-1.08558	0.294118	0.57395	1	228	tags=18%, list=14%, signal=21%
GO_GLUCOSE_METABOLIC_PROCESS	16	-0.401651	-1.08498	0.365854	0.574865	1	45	tags=13%, list=3%, signal=13%
HLF_01	32	-0.321028	-1.08488	0.3	0.574683	1	186	tags=25%, list=11%, signal=28%
GO_MAGNESIUM_ION_BINDING	25	-0.354017	-1.08441	0.32	0.575379	1	195	tags=28%, list=12%, signal=31%
GSE37301_HEMATOPOIETIC_STEM_CELL_VS_LYMPHOID_PRIMED_MPP_UP	23	-0.361156	-1.08421	0.388889	0.575399	1	395	tags=39%, list=24%, signal=51%
KAECH_DAY15_EFF_VS_MEMORY_CD8_TCELL_UP	26	-0.335744	-1.0842	0.366667	0.575003	1	131	tags=19%, list=8%, signal=21%
GSE35825_UNTREATED_VS_IFNG_STIM_MACROPHAGE_DN	21	-0.347046	-1.08364	0.28125	0.57596	1	404	tags=48%, list=25%, signal=62%
GO_NEGATIVE_REGULATION_OF_CELLULAR_PROTEIN_CATABOLIC_PROCESS	15	-0.371877	-1.08338	0.235294	0.576217	1	76	tags=13%, list=5%, signal=14%
GO_RAS_PROTEIN_SIGNAL_TRANSDUCTION	20	-0.362522	-1.08272	0.378378	0.577404	1	340	tags=30%, list=21%, signal=37%
GSE40493_BCL6_KO_VS_WT_TREG_UP	21	-0.368967	-1.0827	0.354839	0.577022	1	372	tags=29%, list=23%, signal=36%
GSE14415_ACT_TCONV_VS_ACT_NATURAL_TREG_DN	36	-0.315943	-1.08183	0.344828	0.578674	1	143	tags=28%, list=9%, signal=30%
GSE7596_AKT_TRANSD_VS_CTRL_CD4_TCONV_WITH_TGFB_UP	24	-0.367245	-1.08158	0.375	0.578844	1	285	tags=33%, list=17%, signal=40%
GSE28408_LY6G_POS_VS_NEG_DC_DN	39	-0.313586	-1.08141	0.25	0.578782	1	167	tags=26%, list=10%, signal=28%
GO_WATER_SOLUBLE_VITAMIN_METABOLIC_PROCESS	17	-0.368982	-1.0814	0.323529	0.623344	1	47	tags=24%, list=3%, signal=24%
SCHAEFFER_PROSTATE_DEVELOPMENT_48HR_DN	50	-0.311226	-1.08138	0.333333	0.578415	1	72	tags=16%, list=4%, signal=16%
GO_REGULATION_OF_DENDRITE_DEVELOPMENT	16	-0.358313	-1.08111	0.315789	0.578604	1	122	tags=19%, list=7%, signal=20%
[truncated: 1,301 more rows]

## Sheet: NAC_UP
NAME	SIZE	ES	NES	NOM p-val	FDR q-val	FWER p-val	RANK AT MAX	LEADING EDGE
[truncated: 5,819 more rows]

## Sheet: NAC_DN
NAME	SIZE	ES	NES	NOM p-val	FDR q-val	FWER p-val	RANK AT MAX	LEADING EDGE
[truncated: 5,819 more rows]
