# Supplementary material for: Cellular stress signaling activates type-I IFN response through FOXO3-regulated lamin posttranslational modification
Source: Nat Commun. 2021 Jan 28;12:640. doi: 10.1038/s41467-020-20839-0 (PMC7843645; doi:10.1038/s41467-020-20839-0)
Supplement: Supplementary file 6 — Supplementary Data 2 [file 41467_2020_20839_MOESM6_ESM.xlsx]

## Sheet: Chemical
Materials	Vendor	Cat#
Stable Competent E.coli	New England BioLabs	Cat# C3040H
GFP-FOXOAAA	Vector biolabs	Cat# 1025
Ad-CMV-null	Vector biolabs	Cat# 1300
Cycloleucine	Acros Organics	Cat# 52-52-8
SPRIselect Reagent	Beckman Coulter	Cat# B23317
MLL1 SAMe-Screener Assay kit	Cayman Chemical	Cat# 600580
truChIP Chromatin Shearing Reagent kit	Covaris	Cat# 520154
Puromycin	InvivoGen	Cat# anti-pr-1
Blasticidin	InvivoGen	Cat# anti-bl-1
N-Acetylcysteine	MilliporeSigma	Cat# A7250
Dimedone	MilliporeSigma	Cat# D153303
Paraquat	MilliporeSigma	Cat# 856177
Hygromycin B	MilliporeSigma	Cat# 31282-04-9
Hydrogen peroxide	MilliporeSigma	Cat# H1009
Oligomycin	MilliporeSigma	Cat# O4876
Thapsigargin	MilliporeSigma	Cat# T9033
NucleoSpin Gel and PCR celan-up DNA extraction kit	Macherey-Nagel (MN)	Cat# 740609.25
NucleoBond Xtra Midi kit	Macherey-Nagel (MN)	Cat# 740410.5
NucleoSpin Plasmid EasyPure	Macherey-Nagel (MN)	Cat# 74027.25
NucleoSpin RNA	Macherey-Nagel (MN)	Cat# 740955.25
FTI	MedChem	HY-15872A
Polyethyleneimine (PEI)	Polysciences Inc	Cat# 23966-1
Recombinant mEGF	PeproTech	Cat# 315-09
Recombinant hFGF-basic	PeproTech	Cat# 100-18B
Animal free recombinant Interferon β	PeproTech	Cat# AF-300-02B
Doxycycline	Research Products Int Corp.	Cat# D43020
16% paraformaldehyde solution	ThermoFisher Scientific	Cat# 28908
B27	ThermoFisher Scientific	Cat# 1704044
DCF	ThermoFisher Scientific	Cat# D399
Dynabeads® Protein G	ThermoFisher Scientific	Cat# 1009D
N-ethylmaleimide	ThermoFisher Scientific	Cat# 23030
LR clonase II enzyme mix	ThermoFisher Scientific	Cat# 11791020
Pierce BCA protein assay kit	ThermoFisher Scientific	Cat# 23225
PowerUP SYBR Green Master Mix	ThermoFisher Scientific	Cat# A25778
PVDF transfer membrane	ThermoFisher Scientific	Cat# 88518
RevertAid RT Reverse Transcription kit	ThermoFisher Scientific	Cat# K1691
SuperSignal West Pico Chemiluminescent substrate	ThermoFisher Scientific	Cat# 34080
Zeocin	ThermoFisher Scientific	Cat# R25001
Quickchange Lightning Site directed mutagenesis kit	Aglient	Cat# 210518
VeriKineTM Mouse IFN Beta ELISA Kit	Pbl assay science	Cat# 42400
RU.521	MedChemExpress	Cat# HY-114180
6-0 medium MCAO suture L45 reusable PK10	Doccol Corporation	Cat# 602345PK10Re

## Sheet: sgRNA
sgRNA	Vendor	Oligo Sequence
mGnmt sgRNA-F	Integrated DNA Technologies	CACCGGGGCTTCTCGTGATGAGCG
mGnmt sgRNA-R	Integrated DNA Technologies	AAACCGCTCATCACGCTGAAGCCCC
mFoxo3 sgRNA-F	Integrated DNA Technologies	CACCGGCGGGTGATCAGGTCGGCAT
mFoxo3 sgRNA-R	Integrated DNA Technologies	AAACATGCCGACCTGATCACCCGCC
mIcmt sgRNA-F	Integrated DNA Technologies	CACCGGTGGGGTGTATGCTTGGTG
mIcmt sgRNA-R	Integrated DNA Technologies	AAACCACCAAGCATACACCCCACC
mIfnar2 sgRNA-F	Integrated DNA Technologies	CACCGCACGTCACATGATGACTTCG
mIfnar2 sgRNA-R	Integrated DNA Technologies	AAACCGAAGTCATCATGTGACGTGC

## Sheet: Plasmid DNA
Recombinant DNA	Vendor	Cat#
pMD2.G	Addgene	12259
psPAX2	Addgene	12260
LentiCrisprV2	Addgene	52961
LentiCrisprV2-eGFP	Addgene	51760
pInducer	Addgene	44012
pLPCX cyto Grx1-roGFP2	Addgene	64975
TRIP-CMV-GFP-FLAG-cGAS	Addgene	86675
pBABE-Puro-GFP-wt-LaminA	Addgene	17662
pBABE-Puro-GFP-mature LaminA	Homemade
mCherry-LaminB1-10	Addgene	55069
mCherry-LaminB1 C585S	Homemade
pDONR221-GNMT	DNAsu	HsCD00042836
pLu-3XFLAG-mFoxo3A-eGFP	Homemade
pLu-3XFLAG-mFoxo3A C31A-eGFP	Homemade

## Sheet: qPCR primer
sgRNA	Vendor	Oligo Sequence
mActb-F	Integrated DNA Technologies	TGTGATGGACTCCGGAGACGG
mActb-R	Integrated DNA Technologies	ANTCTTCTCTTTGATGTCACGC
mFOXO3a-F	Integrated DNA Technologies	CCTACTTCAAGGATAAGGGCGAC
mFOXO3a-R	Integrated DNA Technologies	GCCTTCATTCTGAACGCGCATG
mGnmt-F	Integrated DNA Technologies	TGGTGATCGACCACCGCAACTA
mGnmt-R	Integrated DNA Technologies	GTCGTAATGTCCTTGGTNTGTC
mIfnb1-F	Integrated DNA Technologies	GCCTTTGCCATCCAAGAGATGC
mIfnb1-R	Integrated DNA Technologies	ACACTGTCTGCTGGTGGAGTTC
mIl1b-F	Integrated DNA Technologies	TGGACCTTCCAGGATGAGGACA
mIl1b-R	Integrated DNA Technologies	GTTCATCTCGGAGCCTGTAGTG
mIl6-F	Integrated DNA Technologies	TACCACTTCACAAGTCGGAGGC
mIl6-R	Integrated DNA Technologies	CTGCAAGTGCATCATCGTTGTTC
mIsg15-F	Integrated DNA Technologies	CATCCTGGTGAGGAACGAAAGG
mIsg15-R	Integrated DNA Technologies	CTCAGCCAGAACTGGTCTTCGT
mMat2a-F	Integrated DNA Technologies	GCTTCCACGAGGCGTTCAT
mMat2a-R	Integrated DNA Technologies	AGCATCACTGATTTGGTCACAA
mMx1-F	Integrated DNA Technologies	TGGACATTGCTACCACAGAGGC
mMx1-R	Integrated DNA Technologies	TTGCCTTCAGCACCTCTGTCCA
mNos2-F	Integrated DNA Technologies	GAGACAGGGAAGTCTGAAGCAC
mNos2-R	Integrated DNA Technologies	CCAGCAGTAGTTGCTCCTCTTC
mPemt-F	Integrated DNA Technologies	TCCTCAAGGAGTCCAGAGTGAC
mPemt-R	Integrated DNA Technologies	ATTGCCACCAGCACCGTCAACA
mPIK3IP1-F	Integrated DNA Technologies	GGTGCTACATCAGCAGCGAGAC
mPIK3IP1-R	Integrated DNA Technologies	GGAACACCTGTGCCTCTTTGTC
mSesn3-F	Integrated DNA Technologies	GCGCATGTATGACAGCTACTGG
mSesn3-R	Integrated DNA Technologies	TCAGATGCCGAGTTATGGCTCG
mSocs1-F	Integrated DNA Technologies	AGTCGCCAACGGAACTGCTTCT
mSocs1-R	Integrated DNA Technologies	GTAGTGCTCNTNTCTCGAAA
mSod2-F	Integrated DNA Technologies	TAACGCGCAGATCATGCAGCTG
mSod2-R	Integrated DNA Technologies	AGGCTGAAGAGCGACCTGAGTT
mUsp18-F	Integrated DNA Technologies	GGAACCTGACTAAGGACNTATC
mUsp18-R	Integrated DNA Technologies	GAGAGTGTGAGNTTTTGCTCC
hGNMT-F	Integrated DNA Technologies	CAGTTTCGCTCACTTGCCAGAC
hGNMT-R	Integrated DNA Technologies	CTGAGGATGTGGTCGTAGTTGC
hIFNB1-F	Integrated DNA Technologies	CTTGGATTCCTACAAAGAAGCAGC
hIFNB1-R	Integrated DNA Technologies	TCCTCCTTCTGGAACTGCTGCA
hISG15-F	Integrated DNA Technologies	CTCTGAGCATCCTGGTGAGGAA
hISG15-R	Integrated DNA Technologies	AAGGTCAGCCAGAACAGGTCGT
hMX1-F	Integrated DNA Technologies	GGCTGTTTACCAGACTCCGACA
hMX1-R	Integrated DNA Technologies	CACAAAGCCTGGCAGCTCTCTA
hNOS2-F	Integrated DNA Technologies	GCTCTACACCTCCAATGTGACC
hNOS2-R	Integrated DNA Technologies	CTGCCGAGATTTGAGCCTCATG
hSOCS1-F	Integrated DNA Technologies	TTCGCCCTTAGCGTGAAGATGG
hSOCS1-R	Integrated DNA Technologies	TAGTGCTCCAGCAGCTCGAAGA
hUSP18-F	Integrated DNA Technologies	TGGACAGACCTGCTGCCTTAAC
hUSP18-R	Integrated DNA Technologies	CTGTCCTGCATCTTCTCCAGCA
ChIP_mGnmt-F	Integrated DNA Technologies	CCTGCACTACATTAGGA
ChIP_mGnmt-R	Integrated DNA Technologies	GACCCNTAGAGGGTGCT
ChIP_Gene desert_F	Integrated DNA Technologies	TGGGTGCCGTATGCCACATTAT
ChIP_Gene desert_R	Integrated DNA Technologies	TTTCTGGCCATCCGCACCTTAT

## Sheet: Antibody
Antibodies	Vendor	Cat#	Used
Rabbit anti-ICMT	AntibodyPlus	Cat# A10293	WB (1:2,000)
Rabbit anti-H3K4me3	Abcam	Cat# ab8580	WB (1:10,000), IF (1:10,000)
Rabbit anti-Lamin B1	Abcam	Cat# 133741	WB (1:5,000), IF (1:10,000)
Mouse anti-βIII-Tubulin	Abcam	Cat# ab78078	WB (1:5,000), IF (1:300)
Chicken anti-Nestin	Abcam	Cat# ab134017	IF (1:100)
Rabbit anti-DCX	Cell signaling technology	Cat# 4604	IF (1:100)
Mouse anti-Histone H3	Cell signaling technology	Cat# 14269	WB (1:10,000)
Rabbit anti-Akt	Cell signaling technology	Cat# 4691	WB (1:5,000)
Rabbit anti-pAkt (S473)	Cell signaling technology	Cat# 9271	WB (1:1,000)
Rabbit anti-FOXO3	Cell signaling technology	Cat# 12829	WB (1:1,000), IF (1:100)
Rabbit anti-pFOXO3	Cell signaling technology	Cat# 9466	WB (1:1,000)
Rabbit anti-pSTAT1 (Y701)	Cell signaling technology	Cat# 9167	WB (1:1,000)
Rabbit anti-pTBK1	Cell signaling technology	Cat# 5483	WB (1:1,000)
Rabbit anti-pPRAS40 (T246)	Cell signaling technology	Cat# 2997	WB (1:2,000)
Rabbit anti-PRAS40	Cell signaling technology	Cat# 2691	WB (1:2,000)
Rabbit anti-PDGFRA	Cell signaling technology	Cat# 3174	IF (1:100)
Mouse anti-β-actin	Millipore Sigma	Cat# A3853	WB (1:10,000)
Mouse anti-FLAG	Millipore Sigma	Cat# F3165	WB (1:1,000)
Mouse anti-Nestin	Millipore Sigma	Cat# MAB353	IF (1:300)
Rabbit anti-Cys Sulfenic acid	Millipore Sigma	Cat# ABS30	WB (1:1,000)
Rat anti-IFNAR2	Novus Biologicals	Cat# MAB1083	WB (1:1,000)
Mouse anti-GFAP	OriGene Technologies	Cat# TA336707	IF (1:100)
Rabbit anti-GFAP	Aglient DAKO	Cat# Z0334	IF (1:500)
anti-GNMT	SantaCruz	Cat# sc68871	WB (1:500)
anti-Lamin B1 (8D1)	SantaCruz	Cat# sc56144	WB (1:1,000), IF (1:100)
Rabbit anti-FOXO3	Homemade		ChIP (10 µg/mL)
Alexa 488 anti-mouse	ThermoFisher Scientific	Cat# A21202	IF (1:1,000)
Alexa 488 anti-rabbit	ThermoFisher Scientific	Cat# A21206	IF (1:1,000)
Alexa 488 anti-chicken	ThermoFisher Scientific	Cat# A11039	IF (1:1,000)
Alexa 594 anti-mouse	ThermoFisher Scientific	Cat# A21203	IF (1:1,000)
Alexa 594 anti-rabbit	ThermoFisher Scientific	Cat# A21207	IF (1:1,000)
Goat anti-mouse IgG HRP	ThermoFisher Scientific	Cat# 31430	WB (1:5,000)
Goat anti-rabbit IgG HRP	ThermoFisher Scientific	Cat# 31460	WB (1:5,000)
Goat anti-rat IgG HRP	ThermoFisher Scientific	Cat# 31470	WB (1:5,000)
Pierce™ Anti-DYKDDDDK Magnetic Agarose	ThermoFisher Scientific	Cat# A36797	IP (10 µl/500 mg proteins)

## Sheet: Software and Instruments
Software and Algorithms	Company	Version
GraphPad Prism	GraphPad	Version7.0
ImageJ	(Schneider et al., 2012)	https://imagej.nih.gov/ij/
7500 fast software	ThermoFisher Scientific	Version2.3
FLUOVIEW software	Olympus
Celleste Image Analysis Software	ThermoFisher Scientific
TopHat	(Trapnell et al., 2009)
Cufflink	(Trapnell et al., 2010)
GSEA software	(Subramanian et al, 2005)
Instruments	Company	Model#
7500 Fast Real-time PCR system	ThermoFisher Scientific	Cat# 4351106
Beckman Coulter Optima XPN	Beckman Coulter
EVOS FL Cell Auto Imaging System	ThermoFisher Scientific	Cat# AMAFD1000
FLUOVIEW laser scanning confocal microscope (FV10i)	Olympus
LSR II Flow Cytometer	BD Biosciences
M220 Focused-ultrasonicator	Covaris
Plate reader	SpectraMax M4
Q Exactive Orbitrap mass spectrometer	Thermo Fisher Scientific
Vanquish UPLC system	Thermo Fisher Scientific
ZIC-HILIC column	Merck
PeriCam PSI HR	Perimed
