# Supplementary material for: Cellular stress signaling activates type-I IFN response through FOXO3-regulated lamin posttranslational modification
Source: Nat Commun. 2021 Jan 28;12:640. doi: 10.1038/s41467-020-20839-0 (PMC7843645; doi:10.1038/s41467-020-20839-0)
Supplement: Supplementary file 7 — Source Data [file 41467_2020_20839_MOESM7_ESM.zip]

Archive with 6 entries (5 files):
- Source data/
- __MACOSX/._Source data
- Source data/Westernblot uncroped gels.pdf
- __MACOSX/Source data/._Westernblot uncroped gels.pdf
- Source data/Source data.xlsx
- __MACOSX/Source data/._Source data.xlsx
