# Supplementary material for: Cellular stress signaling activates type-I IFN response through FOXO3-regulated lamin posttranslational modification
Source: Nat Commun. 2021 Jan 28;12:640. doi: 10.1038/s41467-020-20839-0 (PMC7843645; doi:10.1038/s41467-020-20839-0)
Supplement: Supplementary file 7 — Source Data [file 41467_2020_20839_MOESM7_ESM.zip › Source data/Source data.xlsx]

## Sheet: Fig1
Fig.1a				Fig.1c					Fig.1e
PQ	NT	NAC		PQ	NT	NAC				PQ1	PQ2	NT1	NT2	NAC1	NAC2
1.08239	1.13777	0.883619		10.71	27.78	38.94			ARG1	1.1547	1.1547	-0.57735	-0.57735	-0.57735	-0.57735
1.49917	1.40972	0.673501		12.41	25.55	36.29			CMPK2	1.15424	1.15465	-0.548936	-0.56819	-0.605306	-0.586462
1.0396	1.08827	0.646315		11.36	26.17	42.44			CD164	1.1505	1.15417	-0.490028	-0.546809	-0.660472	-0.607362
1.17283	0.96512	0.714532							PARP4	1.15194	1.15205	-0.506853	-0.508256	-0.645086	-0.64379
1.24365	0.8505	0.740955		Fig.1f					IRF7	1.15402	1.14995	-0.542573	-0.4844	-0.611442	-0.665554
1.05398	0.84954	0.688561		Gene	NT	PQ	PQ+NAC		PSME1	1.15402	1.14934	-0.611247	-0.670949	-0.542777	-0.478387
0.977896	0.75329	0.549129		Ifnb1	1.14	8.479	0.61		BBC3	1.14771	1.15241	-0.463967	-0.51318	-0.683741	-0.639225
1.15471	0.85074	0.684091			1.116	4.649	0.538		OAS2	1.14875	1.15079	-0.473016	-0.657596	-0.675737	-0.493197
1.02284	0.85447	0.397101			0.744	5.866	0.471		PROCR	1.15335	1.14234	-0.528282	-0.425223	-0.625066	-0.717114
1.21766	0.82341	0.415536		Mx1	1.06	12.241	1.205		EIF2AK2	1.15327	1.13993	-0.526839	-0.410508	-0.626429	-0.729418
1.15976	0.997583	0.823815			0.813	15.219	1.47		USP18	1.13774	1.15466	-0.739653	-0.585261	-0.398083	-0.569403
1.11253	0.957411	0.752273			1.126	14.596	1.283		SP110	1.13822	1.1524	-0.737441	-0.639288	-0.400783	-0.513113
1.09324	0.803954	0.570439		Isg15	0.893	2.632	1.143		TDRD7	1.1445	1.14558	-0.43959	-0.447362	-0.704905	-0.698219
0.801756	1.07482	0.5179			0.944	3.072	1.603		ISG15	1.13957	1.14944	-0.40844	-0.479388	-0.731132	-0.670053
1.23488	0.847223	0.781443			1.163	3.469	1.131		TNFSF10	1.13054	1.15283	-0.361772	-0.633247	-0.768767	-0.519587
1.49812	1.43287	0.815436		Socs1	1.098	4.001	1.67		IFIT1	1.12248	1.15377	-0.795831	-0.536674	-0.326647	-0.617093
1.05444	0.824838	0.980501			0.911	3.356	1.585		STX11	1.14684	1.12775	-0.456963	-0.349064	-0.689881	-0.778681
0.820478	0.967314	0.795228			0.991	4.114	1.516		STAT2	1.1525	1.11881	-0.63799	-0.80679	-0.514508	-0.312018
1.38231	0.712161	0.513391							IRF9	1.12769	1.13641	-0.778871	-0.745467	-0.348819	-0.390948
1.42949	0.963027	0.821974		Fig. 1g					MX1	1.11508	1.14751	-0.81726	-0.462305	-0.297815	-0.685202
				NT	PQ				RSAD2	1.1119	1.14993	-0.825676	-0.66575	-0.286229	-0.484182
				0	58.1				ZBP1	1.11416	1.14687	-0.294414	-0.457166	-0.819742	-0.689703
				0	60.8				PSMA3	1.12835	1.13043	-0.776578	-0.361255	-0.351775	-0.769173
				0	63.6				ARID3A	1.10036	1.1547	-0.24702	-0.57735	-0.85334	-0.57735
									FOSL1	1.10588	1.14742	-0.265223	-0.461604	-0.840652	-0.685818
				Fig.1i					IFI44	1.14466	1.10083	-0.703896	-0.248542	-0.440768	-0.852289
				sgNT		sgIFNAR2			TRIM21	1.09109	1.14803	-0.872872	-0.681343	-0.218218	-0.466688
				NT	PQ	NT	PQ		IFITM3	1.08706	1.15131	-0.206292	-0.652281	-0.880766	-0.499025
				36.94	11.2	30.71	34.21		DDX60	1.08522	1.15301	-0.200967	-0.522459	-0.884255	-0.630554
				32	12.1	38.1	33.87		HELZ2	1.10615	1.13039	-0.266141	-0.769296	-0.840006	-0.361098
				33.64	13.89	39.86	37.91		UBE2L6	1.13905	1.09676	-0.405423	-0.235593	-0.733623	-0.861168
									XAF1	1.08012	1.15469	-0.186511	-0.582315	-0.893613	-0.572371
									CLU	1.15381	1.08063	-0.537639	-0.892698	-0.616171	-0.187936
									LGALS3BP	1.07561	1.15445	-0.901532	-0.597912	-0.174077	-0.556541
									PNPT1	1.1138	1.1103	-0.293105	-0.280496	-0.820694	-0.8298
									PMAIP1	1.12883	1.09401	-0.353902	-0.227058	-0.774923	-0.866947
									IFIH1	1.07763	1.14293	-0.898026	-0.713876	-0.179605	-0.429056
									DDX58	1.0669	1.14949	-0.915927	-0.669608	-0.150977	-0.479886
									C1S	1.10036	1.11212	-0.24702	-0.82512	-0.85334	-0.286998
									RNF31	1.08825	1.11985	-0.209783	-0.803761	-0.878467	-0.316086
									TAP1	1.04113	1.15432	-0.0880959	-0.602684	-0.953037	-0.55164
									UBA7	1.08422	1.1094	-0.886138	-0.83205	-0.198078	-0.27735
									BTG1	1.12305	1.066	-0.794053	-0.917365	-0.328997	-0.148632
									B2M	1.11257	1.07429	-0.823945	-0.170498	-0.288624	-0.90379
									PDXK	1.02606	1.15455	-0.0543449	-0.561125	-0.971719	-0.593425
									PSME2	1.1531	1.02061	-0.629139	-0.97803	-0.523964	-0.04258
									RTP4	1.01372	1.15373	-0.985688	-0.617894	-0.0280344	-0.535834
									MX2	1.01993	1.14638	-0.978803	-0.693044	-0.0411262	-0.453332
									CCRL2	1.05163	1.10904	-0.938796	-0.832942	-0.112836	-0.276101
									BST2	1.00168	1.15394	-0.0033755	-0.613169	-0.998308	-0.540775
									IFI35	1.07638	1.07004	-0.900202	-0.910859	-0.176179	-0.159186
									ETS2	1.1176	1.02481	-0.307339	-0.973186	-0.810258	-0.0516279
									ITGA2	1.03584	1.1034	-0.959818	-0.256957	-0.0760252	-0.846447
									ADAR	1.07052	1.05481	-0.160447	-0.12055	-0.910076	-0.934261
									MYL9	1.05963	1.06534	-0.927173	-0.918398	-0.132453	-0.146944
									CXCL10	1.03195	1.08465	-0.964655	-0.885325	-0.0672912	-0.199326
									IFIT3	0.993057	1.12307	-1.0068	-0.793982	0.0137447	-0.32909
									IL15RA	0.939118	1.15244	-1.0514	-0.51374	0.112286	-0.638704
									HERC6	0.924382	1.15172	-1.06147	-0.647656	0.137091	-0.504065
									RHOC	0.923378	1.1392	0.138752	-0.732879	-1.06213	-0.406326
									ISG20	0.969825	1.09085	0.0578398	-0.217508	-1.02766	-0.873345
									IFITM2	1.01568	1.04126	-0.0321368	-0.952872	-0.983544	-0.0883882
									STAT1	0.913217	1.13113	-1.06859	-0.76657	0.155377	-0.364564
									CASP1	0.957787	1.07737	-1.03745	-0.898485	0.0796612	-0.178884
									PLAUR	0.880016	1.15454	0.207432	-0.560354	-1.08745	-0.594181
									FAS	1.01915	1.01401	-0.979681	-0.985373	-0.03947	-0.0286389
									CCL2	0.952921	1.07394	-1.04122	-0.904383	0.0883017	-0.169555
									PPP3CA	0.870463	1.13092	-1.09229	-0.767351	0.221823	-0.363572
									PSMB8	0.993294	0.984141	0.0132793	0.0309966	-1.00657	-1.01514
									CYTH1	1.10913	0.865678	-0.832723	-1.09462	-0.276408	0.22894
									CYCS	1.15162	0.771844	-0.64875	0.357848	-0.502875	-1.12969
									CALD1	1.07554	0.845448	-0.173882	0.258388	-0.901656	-1.10384
									ATP6V0B	1.11643	0.759638	-0.813536	-1.13295	-0.302893	0.373317
									TEAD4	0.868022	0.986024	0.22546	0.0273895	-1.09348	-1.01341
									GBP4	0.902845	0.951002	-1.07484	-1.04268	0.171998	0.0916816
									SERPING1	0.725866	1.1094	0.414781	-0.83205	-1.14065	-0.27735
									DTX3L	0.668602	1.13312	-1.14961	-0.758979	0.481008	-0.374144
									TRIM25	0.878411	0.900638	-1.08828	-1.07613	0.209867	0.175492
									NCOA7	0.807349	0.967052	0.311267	0.0629246	-1.11862	-1.02998
									PARP12	0.82512	0.94216	-1.11212	-1.04922	0.286998	0.107064
									CASP8	1.08637	0.661827	-0.204296	0.488531	-0.882077	-1.15036
									DHX58	0.881422	0.865461	0.205293	0.229261	-1.08672	-1.09472
									PLSCR1	1.03412	0.677208	-0.0721479	0.47136	-0.961972	-1.14857
									LIPA	0.574906	1.12513	-1.1547	-0.787437	0.579791	-0.337689
									HIF1A	1.10532	0.593249	-0.263342	0.561305	-0.841976	-1.15455
									TREX1	0.553134	1.13434	0.601233	-0.38019	-1.15437	-0.754147
									PDZK1IP1	1.1547	0.506853	-0.57735	0.645086	-0.57735	-1.15194
									NUB1	0.88223	0.698873	-1.08629	-1.14548	0.204062	0.446606
									CHI3L1	0.798255	0.77125	-1.12169	-1.12986	0.323431	0.358607
									IFI30	1.118	0.446107	-0.30887	-1.14541	-0.809126	0.699303
									TRIM14	0.389536	1.14762	0.746612	-0.684362	-1.13615	-0.463261
									SAMD9L	0.420238	1.10176	-1.14154	-0.850198	0.721304	-0.251563
									TRAFD1	0.601167	0.916309	-1.15437	-1.06666	0.553201	0.150354
									CSF1	0.389239	1.10292	-1.13609	-0.847571	0.746853	-0.255344
									OGFR	0.49424	0.949948	-1.15089	-1.04348	0.656647	0.093532
									PLOD2	0.900735	0.538798	0.175338	0.615062	-1.07607	-1.15386
									CNP	0.916889	0.507561	0.149409	-1.15199	-1.0663	0.644432
									PML	0.338828	1.0782	0.786565	-0.897028	-1.12539	-0.181173
									COL16A1	0.422094	0.908817	0.719747	-1.07129	-1.14184	0.16247
									MVB12A	0.560864	0.747768	0.593681	0.388108	-1.15455	-1.13588
									SPON2	0.164957	1.14065	-1.07222	-0.414781	0.907265	-0.725866
									ELF1	0.161364	1.12405	-1.07087	-0.790903	0.909506	-0.333146
									KIF5C	0.375799	0.834063	0.757659	0.274528	-1.13346	-1.10859
									MAP1B	0.66204	0.513839	0.488295	0.638612	-1.15034	-1.15245
									IL6	0.66575	0.484182	-1.14993	0.66575	0.484182	-1.14993
									CD74	0.0444116	1.09109	-1.02147	-0.872872	0.977054	-0.218218
									CTR9	-0.0161112	1.14624	-0.991847	-0.693941	1.00796	-0.452301
									CSRP3	0.57735	0.532414	0.57735	0.62115	-1.1547	-1.15356

## Sheet: Fig2
	Fig.2c					Fig.2g
	sg-NT	sg-Foxo	sg-NT+PQ	sg-Foxo3+PQ		NT	FOXO3TA
	0	0	58.1	0		0	143.3
	0	0	60.8	0		0	144.9
	0	0	63.6	0		0	154.3
Fig.2d						Fig. 2h
	sg-NT	sg-Foxo	sg-NT+PQ	sg-Foxo3+PQ			sg-NT	sg-NT+FOXO3TA	sg-Foxo3	sg-Foxo3+FOXO3TA
Isg15	1.32	0.487	1.899	1.395		Isg15	1.05	1.826	0.509	0.893
	0.938	0.363	2.455	1.276			0.925	2.258	0.467	1.006
	0.742	0.261	2.009	1.298			1.025	1.786	0.604	0.974
Socs1	1.1883	0.4959	3.791	1.6494		Socs1	1.19	2.264	0.615	1.461
	0.8205	0.2645	5.9859	2.2003			0.934	1.835	0.453	1.677
	0.9912	0.5651	3.6427	1.8434			0.876	2.161	0.65	1.552
Usp18	1.0083	0.2059	2.7791	0.5106		Usp18	0.871	5.662	0.537	3.122
	0.9582	0.1368	3.4655	0.8715			1.113	4.89	0.621	2.794
	1.0335	0.2358	3.1192	0.7603			1.017	4.455	0.646	2.859
Nos2	0.8996	0.629	8.3712	6.3841		Nos2	1.116	4.278	0.37	2.015
	0.9009	0.4325	13.5098	6.4135			0.94	6.747	0.444	2.005
	1.1995	0.6188	9.2337	5.0529			0.944	5.624	0.402	2.125

## Sheet: Fig3
	Fig. 3b					Fig. 3g
	PQ	C	NAC				WT			C31A
	4.6773	1	0.54876		NT	0	6.66667	10	0	0	0
	4.5968	1.25421	0.7327		PQ	83.3333	89.4737	88	11.7647	28.5714	20
	6.33217	1.38888	0.5551
	Fig. 3h
	GD	WT	C31A	PQ	WT+PQ	C31A+PQ
Sesn3	1.18	7.079	6.659	1.869	16.751	7.582
	0.969	9.39	7.963	2.923	15.904	7.983
	0.851	8.106	6.787	2.996	13.7	9.167
Sod2	1.056	1.001	0.895	1.336	2.698	1.189
	1.019	1.149	1.043	1.437	3.133	1.297
	0.925	1.145	0.707	1.348	2.516	1.405
Pik3ca	1.109	1.901	1.583	5.843	14.129	6.435
	1.091	2.292	1.617	5.41	13.894	6.764
	0.8	1.609	1.425	4.264	13.601	6.972
	Fig.3i
	GD	WT	C31A	PQ	WT+PQ	C31A+PQ
	0	32.2	0	100.8	409.7	123
	0	36.8	0	89.6	369.4	168.1
	0	18.2	0	93.3	409.7	213.3
	Fig.3j
	GD	WT	C31A	PQ	WT+PQ	C31A+PQ
Mx1	1.155	0.882	0.306	6.107	263.158	65.506
	0.95	0.479	0.865	4.912	319.028	63.059
	0.896	1.196	0.198	3.557	266.817	80.295
Isg15	1.204	1.277	1.361	3.157	66.816	13.064
	0.897	1.335	0.623	2.874	65.889	13.502
	0.9	1.285	1.019	3.161	61.395	14.446
Socs1	1.142	1.418	1.946	2.072	24.776	8.589
	1.016	1.536	2.579	2.238	25.947	8.415
	0.842	1.383	1.832	1.996	16.632	8.921
Usp18	0.999	0.72	1.407	1.315	90.255	19.685
	0.911	1.326	1.422	1.272	68.301	16.775
	1.09	1.263	1.292	2.096	87.242	21.438

## Sheet: Fig.4
	Fig. 4a						Fig.4e						Fig. 4f
		NT	PQ					Con	LMNB1-CS	PQ	Lamin CS+PQ			NT	PQ
	cGAS foci+ cells	0	5.263				Isg15	1.169	1.668	8.614	19.563		% abnormal	15	20
	(%)	0	17.3913					0.955	1.377	3.589	16.399		distibution	20	5
		4.545	11.5385					0.877	1.765	6.2056	11.571			12	10
		0	12				Socs1	1.373	1.574	4.8383	6.906			8	4
		0	18.1818					0.948	1.461	2.6188	6.442			5	15
		5.263	20					0.678	1.598	3.3458	5.959			0	25
		4.3478	21.0526				Usp18	0.943	2.892	8.2209	35.811			0	20
		0	15.7895					0.909	3.204	6.9653	19.945			12	4
		3.84615	38.8889					1.149	2.877	11.5961	21.877			0	0
		0	6.06061				Nos2	1.184	2.362	11.746	16.216			10	24
								0.829	2.603	5.8506	24.312
								0.987	2.438	9.974	16.891
Fig. 4c							Fig.4g
	LMNA-NT	LMNA+PQ	LMNB-NT	LMNB+PQ				Con	mLaminA	PQ	PQ+mLaminA
% abnormal	4	85	5	50			Ifnb1	1.26893	1.20802	3.98434	1.4299
distibution	10	92	5	72				0.97625	0.816399	3.41237	1.4476
	5	60	0	42				0.754815	1.1804	3.42072	1.14023
	2	50	2.5	80			Isg15	0.790607	0.881155	6.20556	2.03565
	8	88	16	55				1.09862	0.707696	6.75395	1.86121
	0	75	12	45				1.11077	0.835274	4.98952	1.57488
	4	75	10	65			Socs1	1.10224	0.777108	4.8383	1.77317
	10	62	5	55				0.963164	0.609863	2.61877	1.49208
	0	90	5	90				0.934593	0.708812	3.34582	1.96269
	10	72	15	55			Usp18	0.934978	1.31799	8.22088	2.78915
								1.20358	0.791	6.96535	4.02368
								0.861438	1.1497	11.5961	2.49022
							Nos2	1.77775	0.303317	5.8506	2.48519
								0.563789	0.363636	3.99025	2.01823
								0.65846	0.35958	5.16281	1.49118

## Sheet: Fig.5
				Fig. 5a
	PQ1	PQ2	PQ3	c1	c2	c3	NAC1	NAC2	NAC3
SAM	402973	441464	423236	591146	671872	638045	805134	776872	995652
SAH	45967.1	42735.3	43187.7	31287.9	37928.7	29055.2	31712.7	32263	29011.2
SAM/SAH	8.76656	10.3302	9.79992	18.8938	17.7141	21.9597	25.3884	24.0794	34.3196
methionine	215472	161782	207162	251053	219275	215297	241566	212104	219333
met-sulfoxide	9778.76	9901.25	8357.9	4041.52	5782.36	5905.23	4991.66	3651.89	0
betanine	4.68652e+06	7.28276e+06	7.44092e+06	8.86282e+06	9.64539e+06	1.03756e+07	3.90984e+06	5.78121e+06	6.65399e+06
choline	357415	242841	291777	158108	229680	183900	227062	282715	296006
DMG	24580.3	24552.9	24681.3	46568.5	46333.6	41697.6	77255.6	83016.2	63251.2
cystathionine	1.18234e+06	1.03748e+06	1.45572e+06	1.94845e+06	1.71378e+06	1.75339e+06	2.1862e+06	2.29307e+06	2.92421e+06
cysteine	21866.3	28118.7	39099.5	42757.1	37018.7	46726.4	43255.1	57361.6	43063.5
Fig. 5c					Fig.5e				Fig.5h
	NT	PQ	CL			NT	CL			sg-NT	sg-ICMT
8D1 + nuclei	90	28.5	30		IFNb1	0	82.1		IFNb1	0	9.7
(%)	100	60	33.4			0	64.6			0	8.4
	100	50	50			0	73.3			0	16.5
	100	25	25
	87.5	33.3	44.4		Fig.5f				Fig.5i
	91	33.3	25			NT	CL			sg-NT	sg-ICMT
	80	50	20		Ifnb1	1.2689	4.0533		Isg15	0.904	2.692
	84	75	45			0.9762	4.526			1.11	4.242
	86	60	18			0.7548	4.5569			0.986	3.75
	100	16.6	40		Isg15	0.7906	2.4736		Socs1	0.902	2.593
						1.0986	2.1066			0.996	2.874
						1.1108	3.3739			1.101	2.759
					Socs1	1.1022	1.5862		Usp18	0.977	2.182
						0.9632	1.7797			1.137	4.052
						0.9346	1.8131			0.885	2.858
					Usp18	0.935	2.7549		Nos2	0.874	1.834
						1.2036	2.0165			1.094	1.961
						0.8614	2.5519			1.032	2.38
					Nos2	1.7778	4.7241
						0.5638	7.8157
						0.6585	5.8706

## Sheet: Fig.6
Fig.6c					Fig. 6i									Fig.6k
	PQ	NT	NAC				-DOX			+DOX					-DOX	+DOX
GNMT	1.95	1	0.67		Ifnb1	D2	1.555	0.744	1.128	0.604	1.061	0.263		cGAS foci per field (%)	0	28
	2.21	1	0.56			D3	0.087	0.046	0.224	0.703	0.964	1.197			0	30
	1.84	1	0.5			D5	0.052	0.054	0.014	2.614	3.595	3.375			5	12
					Isg15	D2	0.809	1.393	1.148	3.817	3.94	5.68			0.03	24
Fig.6e						D3	4.799	2.988	4.718	57.846	41.912	65.909			0.03	25
	sg-NT	sg-GNMT				D5	1.253	1.189	2.088	107.282	107.303	86.084			0.03	28
SAM level	103.35	207.98			Socs1	D2	1.019	1.123	0.983	3.367	2.593	2.683			0.03	28
	104.2	226.66				D3	2.117	1.957	2.544	5.989	6.013	5.167			0.33	20
	81.56	195.9				D5	0.689	0.627	0.902	6.816	8.549	6.677			0.03	25
	110.88	243.96			Usp18	D2	0.837	1.556	1.076	3.894	3.276	6.211			0	32
		229.38				D3	1.253	1.454	1.755	21.672	19.667	21.168			0	24
						D5	0.709	0.421	0.936	42.761	36.663	44.652			0	20
Fig.6g					Nos2	D2	1.062	0.913	1.172	0.207	0.591	0.153			0.03	25
	-DOX	+DOX				D3	8.834	8.013	7.387	14.356	11.162	15.519			5	20
SAM level	112.8	49.7				D5	0.743	0.987	7.131	13.815	15.337	15.571			0	25
	101	38.3
	119.1	49.1
	87.5	29.1			Fig.6m
	98.9	30.2				GNMT	GNMT+mLamin
	80.7	25.3			IFNb	109.8	41
						99.5	51.7
Fig.6h						93.3	49.5
	-DOX	+DOX
IFNb	0	109.8			Fig.6n
	0	99.5				Con	mLamin	GNMT	GNMT_mLamin
	0	93.3			Ifnb1	0.1291	0	90.8996	15.6083
						0	4.0814	124.388	21.853
						2.8709	0	137.403	17.7026
					Isg15	0.8934	0.9143	39.7708	8.4368
						1.0833	0.7955	44.5418	9.023
						1.0233	1.0713	50.2777	14.3944
					Socs1	1.0074	0.817	4.0069	2.1996
						1.0122	0.549	3.7234	1.779
						0.9804	0.5489	3.4841	1.6207
					Usp18	0.844	2.1437	97.2351	16.1541
						1.0827	1.521	93.5821	13.22
						1.0733	1.9329	102.993	19.6131
					Nos2	0.9545	1.2155	4.4754	1.856
						1.0569	1.4023	4.3938	1.7174
						0.9886	0.8664	6.6739	1.9983

## Sheet: Fig.7
Fig.7a						Fig.7f
	GNMT	Desert					sg-NT	sg-Gnmt	FOXO3-TA	sg-Gnmt+FOXO3-TA
FOXO3 chip	0.0433079	0.00578674				Foxo3	0.958	1.556	17.3	14.956
	0.0931629	0.00234701					1.179	0.354	16.481	18.035
	0.0757277	0.00543677					0.863	0.341	21.898	19.599
	0.0469401	0.0105762				Ifnb1	1.036	0.561	15.841	1.522
							1.05	0.317	14.831	1.087
Fig.7b							0.914	0.132	11.799	0.54
	sg-NT	FOXO3-TA	sg-Foxo3	sg-Foxo3+FOXO3-TA		Mx1	1.173	0.642	10.373	0.705
Gnmt	0.743	3.145	0.28	1.94			0.92	0.412	7.335	2.62
	1.092	2.322	0.331	1.876			0.907	0.128	9.746	1.261
	1.164	2.127	0.348	2.384		Isg15	0.934	0.911	11.518	1.039
							1.13	0.383	13.793	0.465
Fig.7c							0.937	0.166	15.304	0.538
	sg-NT+PQ	sg-Foxo3+PQ	sg-NT	sg-FOXO3		Socs1	1.225	1.1	3.965	0.884
Gnmt	1.95	0.9	1	0.56			1.208	0.398	4.815	0.63
	2.21	1.03	1	0.56			0.567	0.215	8.559	0.619
	1.84	1.39	1	0.62		Usp18	1.403	1.184	6.357	0.858
							1.009	0.389	5.236	1.196
Fig.7e							0.588	0.173	8.103	0.652
	sg-NT+PQ	sg-Foxo3+PQ	sg-NT	sg-FOXO3
SAM	65.5	136.2	81.6	126.7
	53.1	143.6	103.3	155.1
	75.7	108.7	110.9	147.3
	81	137.6	104.2	159.7

## Sheet: Supple Fig1
Supple Fig. 1b
NT	PQ	PQ+NAC	H2O2	H2O2+NAC
39.09	13.64	35.14	13.69	33.64
33.87	8.79	33.64	12.5	30.6
38.14	9.8	30	13.04	31.58
Supple Fig. 1c
	NT	H2O2	H2O2+NAC
Ifnb1	0.709	4.497	1.353
	1.211	4.028	1.071
	1.081	4.363	1.489
Mx1	0.794	9.671	2.439
	1.071	7.433	1.275
	1.135	11.725	1.181
Isg15	0.756	3.883	1.363
	1.093	4.725	1.005
	1.151	4.979	0.79
Socs1	0.923	4.718	0.816
	0.977	5.923	0.929
	1.1	5.662	1.095
Usp18	0.827	4.994	1.142
	1.035	3.945	0.828
	1.138	3.931	1.293
Supple Fig. 1e
	sgNT		sgIFNAR2
	NT	PQ	NT	PQ
Mx1	1	16.86	0.262	0.862
	1.118	17.287	0.692	5.943
	0.882	16.424	0.206	2.267
Isg15	1	13.999	0.307	1.153
	0.639	13.065	0.636	3.964
	1.361	11.744	0.293	3.034
Socs1	0.923	19.077	1.04	3.495
	0.777	19.987	0.963	7.678
	1.223	16.955	0.877	4.864
Usp18	1	8.459	0.655	1.277
	0.917	10.327	0.281	0.251
	1.083	9.857	0.22	0.393

## Sheet: Supple Fig 2
	Supple Fig.2a								Supple Fig.2d
		PQ1	PQ2	NT1	NT2	NAC1	NAC2				lcControl			lcFX3
	SRGN	1.155	1.155	-0.577	-0.577	-0.577	-0.577		Ifnb1	NT	0.924	1.011	1.064	0.757	0.375	0.142
	PLCG2	1.151	1.153	-0.498	-0.636	-0.653	-0.517			H2O2	12.034	11.669	13.31	1.744	1.959	2.496
	GEM	1.153	1.147	-0.635	-0.687	-0.518	-0.461			Oligomycin	3.502	5.465	4.753	1.079	1.484	1.995
	IRF2BPL	1.154	1.127	-0.543	-0.781	-0.611	-0.346			Zeocin	6.761	7.107	7.184	1.575	2.229	1.818
	POLB	1.155	1.123	-0.574	-0.328	-0.581	-0.795		Mx1	NT	1.131	0.891	0.978	0.472	0.282	0.342
	MVP	1.148	1.13	-0.464	-0.771	-0.684	-0.359			H2O2	9.599	15.559	10.659	0.922	1.279	1.398
	PDCL	1.154	1.1	-0.619	-0.853	-0.535	-0.247			Oligomycin	7.883	9.43	6.987	1.48	1.438	1.533
	CCDC141	1.142	1.109	-0.426	-0.833	-0.717	-0.276			Zeocin	4.705	6.218	4.446	1.82	1.955	2.746
	AREG	1.143	1.098	-0.432	-0.24	-0.712	-0.858		Isg15	NT	1.01	0.901	1.089	0.316	0.232	0.281
	CLU	1.154	1.081	-0.538	-0.893	-0.616	-0.188			H2O2	7.565	6.313	7.494	0.715	1.094	1.206
	GLA	1.118	1.116	-0.308	-0.3	-0.81	-0.816			Oligomycin	4.336	5.283	4.644	2.163	1.644	1.764
	GSN	1.076	1.154	-0.175	-0.607	-0.901	-0.547			Zeocin	5.32	5.506	5.665	2.402	2.212	1.971
	DNM3	1.137	1.091	-0.394	-0.218	-0.743	-0.873		Socs1	NT	1.13	0.887	0.983	0.461	0.369	0.42
	CD200	1.135	1.089	-0.386	-0.212	-0.75	-0.877			H2O2	5.889	6.812	6.237	1.053	1.465	1.886
	SPAG1	1.123	1.098	-0.329	-0.239	-0.794	-0.859			Oligomycin	3.55	3.007	3.408	1.393	1.239	1.236
	RIOK3	1.155	1.055	-0.561	-0.122	-0.594	-0.933			Zeocin	3.137	3.309	3.619	1.305	1.585	1.304
	CTSB	1.061	1.127	-0.137	-0.345	-0.925	-0.782		Usp18	NT	1.058	0.969	0.974	0.406	0.28	0.239
	SMPDL3A	1.062	1.108	-0.923	-0.835	-0.139	-0.273			H2O2	13.491	14.55	16.393	2.822	3.011	3.69
	CPEB4	1.015	1.142	-0.031	-0.717	-0.984	-0.426			Oligomycin	4.993	5.892	5.16	1.094	1.203	1.313
	SLC31A2	1.07	1.082	-0.911	-0.89	-0.159	-0.192			Zeocin	3.391	2.436	3.524	1.352	1.055	1.471
	DAPK1	1.044	1.094	-0.094	-0.228	-0.95	-0.867
	EHD4	0.986	1.141	-1.013	-0.725	0.027	-0.416		Supple Fig.2e
	LRRC39	1.153	0.97	-0.629	0.057	-0.524	-1.027				lcControl			lcFX3
	USP14	1.102	1	-0.849	-1	-0.254	0		TUBB3	NT	35.19	30.69	31.65	37.14	36.36	33.64
	FRMD4B	1.118	0.942	-0.311	0.108	-0.808	-1.05			H2O2	9.43	11.67	15.69	24.22	23.08	23.33
	PRDM1	0.936	1.114	-1.053	-0.821	0.117	-0.293			Oligomycin	9.49	10.74	8.15	19.31	23.62	19
	MITF	1.089	0.961	-0.212	0.074	-0.877	-1.035			Zeocin	14.55	15.6	13.04	24.24	21.26	26.88
	FCF1	1.101	0.943	-0.25	0.106	-0.852	-1.049
	PLAUR	0.88	1.155	0.207	-0.56	-1.087	-0.594
	TECTA	0.873	1.155	-1.091	-0.577	0.218	-0.577
	PSMD12	0.912	1.105	-1.069	-0.263	0.157	-0.842
	MED6	1.113	0.901	-0.29	0.175	-0.823	-1.076
	PAM	0.986	1.028	0.028	-0.058	-1.014	-0.97
	SCYL2	1.15	0.854	-0.483	0.247	-0.666	-1.1
	CD55	1	1	-1	-1	0	0
	IGFBP6	1.129	0.86	-0.773	-1.097	-0.357	0.237
	UBE2H	1.083	0.902	-0.889	-1.075	-0.194	0.173
	SMIM3	1.032	0.949	-0.068	0.095	-0.964	-1.044
	VAV3	1.036	0.912	-0.077	0.157	-0.959	-1.069
	FOXO3	0.828	1.103	0.283	-0.847	-0.257	-1.111
	KIF3C	0.975	0.945	-1.024	-1.047	0.049	0.102
	PAFAH1B1	0.813	1.08	-1.117	-0.187	0.304	-0.894
	FNIP1	0.852	0.988	-1.101	0.024	0.249	-1.012
	LPIN1	0.702	1.095	0.443	-0.866	-1.145	-0.229
	RRAD	0.723	1.051	-1.141	-0.939	0.418	-0.112
	ABCA1	0.807	0.943	-1.119	-1.048	0.312	0.105
	CDC14A	1.147	0.564	-0.458	0.59	-0.689	-1.155
	ARIH1	0.902	0.771	0.173	0.359	-1.075	-1.13
	TRPC1	0.577	1.094	0.577	-0.867	-1.155	-0.227
	PDZK1IP1	1.155	0.507	-0.577	0.645	-0.577	-1.152
	CORO1A	0.732	0.878	0.407	0.211	-1.139	-1.089
	SGK1	0.884	0.627	0.201	0.526	-1.085	-1.153
	NINJ1	0.619	0.804	0.535	0.316	-1.154	-1.12
	INPP5A	0.414	1.007	0.726	-0.015	-1.141	-0.993
	BEX1	0.95	0.203	0.093	0.883	-1.043	-1.086
	CLDN23	0.144	0.936	0.92	0.118	-1.064	-1.054
	ACVR2A	1.154	-0.093	-0.603	1.043	-0.551	-0.95
	IRF2BP2	0.475	0.582	0.674	0.573	-1.149	-1.155
	NANS	0.385	0.666	0.75	0.484	-1.135	-1.15
	USP47	1.122	-0.073	-0.325	1.035	-0.797	-0.961
	USP16	0.552	0.466	-1.154	0.682	0.603	-1.148
	TNFAIP8	0.806	0.187	0.313	0.893	-1.119	-1.08
	RAP2C	1.118	-0.172	-0.81	1.075	-0.308	-0.903
	INTS6	1.143	-0.249	-0.43	1.101	-0.713	-0.852
	CAV1	0.542	0.328	0.612	0.795	-1.154	-1.123
	NAMPT	0.707	0.151	0.437	0.916	-1.144	-1.067
	CEP120	1.011	-0.177	-0.989	1.077	-0.022	-0.9
	CDC42EP2	0.939	-0.111	0.113	1.051	-1.052	-0.94
	GNB5	1.141	-0.354	-0.416	1.129	-0.725	-0.775
	ERBB3	-0.343	1.121	1.126	-0.32	-0.784	-0.801
	VDAC1	0.494	0.282	0.657	0.829	-1.151	-1.111
	SEC24A	0.729	0.032	0.411	0.984	-1.14	-1.015
	ZBTB21	0.415	0.32	0.726	0.801	-1.141	-1.121
	MAX	0.12	0.094	-1.055	-1.043	0.935	0.95
	WDR91	-0.352	0.541	-0.777	-1.154	1.128	0.613
	RABGGTB	0.83	-0.718	-1.11	1.142	0.28	-0.424
	PIK3IP1	0.366	-0.301	-1.131	-0.815	0.765	1.116
	SREK1	-0.06	0.101	-0.969	-1.047	1.029	0.946
	WDR45	-0.275	0.299	-0.834	-1.115	1.109	0.817
	DNAJC25	-0.279	0.185	-0.831	-1.08	1.11	0.895
	DENND6A	-0.082	-0.03	-0.956	-0.985	1.039	1.014
	HSPA1L	-0.801	0.636	-0.32	-1.153	1.121	0.517
	PIM3	-0.148	-0.161	-0.918	-0.909	1.066	1.071
	PIAS2	-1.01	0.679	0.02	-1.148	0.99	0.469
	ARL5B	-0.577	0.107	-0.577	-1.049	1.155	0.942
	SPAG9	0.214	-0.684	-1.09	-0.463	0.876	1.148
	FBXL22	0.3	-0.81	-1.116	-0.307	0.815	1.118
	TXNDC16	-0.287	-0.227	-0.825	-0.867	1.112	1.094
	TRPS1	-0.153	-0.362	-0.915	-0.769	1.068	1.131
	TXNDC11	-1.139	0.588	0.733	-1.155	0.406	0.566
	DUSP5	-0.194	-0.413	-0.889	-0.727	1.083	1.14
	CDK5RAP2	-0.348	-0.293	-0.779	-0.821	1.128	1.114
	TGFA	-0.601	-0.043	-0.553	-0.978	1.154	1.021
	CD9	-0.15	-0.514	-0.917	-0.638	1.066	1.152
	TIMP2	-0.551	-0.178	-0.603	-0.899	1.154	1.077
	KBTBD8	-0.125	-0.605	-0.931	-0.549	1.057	1.154
	JMJD1C	-0.606	-0.201	-0.548	-0.884	1.154	1.085
	CCT6B	0.202	-1.052	-1.086	0.938	0.884	0.114
	TNFRSF21	-0.517	-0.34	-0.635	-0.785	1.153	1.126
	MB21D2	-1.131	0.244	0.768	-1.1	0.363	0.855
	FOXO4	-0.72	-0.249	-0.422	-0.852	1.101	1.142
	MAP3K8	-0.388	-0.601	-0.748	-0.554	1.136	1.154
	GPRIN3	-1.091	0	0.873	-1	0.218	1
	THBS1	-0.636	-0.459	-0.517	-0.688	1.153	1.147
	ARID1B	-1.028	-0.088	0.969	-0.953	0.059	1.041
	GTF2I	-0.808	-0.315	-0.31	-0.805	1.118	1.119
	TAF2	-0.553	-0.577	-0.601	-0.577	1.154	1.155
	FOXO6	-0.338	-0.83	1.125	1.11	-0.28	-0.788
	SESN3	-1.115	-0.107	0.297	-0.942	0.818	1.049
	PIK3CA	-0.481	-0.779	-0.669	-0.348	1.15	1.128
	ELOVL7	-0.723	-0.596	-0.418	-0.559	1.141	1.155
	DUSP6	-0.685	-0.648	-0.463	-0.503	1.148	1.152
	MMD	-0.556	-0.902	-0.598	-0.173	1.154	1.075
	PNPLA8	-0.445	-1.069	-0.7	0.912	1.145	0.157
	HIP1	-0.888	-0.631	-0.195	-0.521	1.083	1.153
	SRSF7	-0.711	-0.809	-0.432	-0.31	1.143	1.118
	ABCC5	-1.048	-0.481	0.105	-0.668	0.943	1.15
	RPRD1B	-0.692	-0.843	-0.455	-0.262	1.147	1.105
	VTI1A	-0.57	-0.985	-0.585	-0.029	1.155	1.014
	MED13L	-0.577	-1.033	-0.577	0.069	1.155	0.964
	IFNGR1	-0.484	-1.149	-0.666	0.676	1.15	0.473
	MAMLD1	-1.141	-0.539	0.724	-0.615	0.417	1.154
	IGF1R	-1.153	-0.589	0.519	-0.566	0.634	1.155
	KLF5	-0.811	-0.935	-0.306	-0.119	1.117	1.054
	RERE	-1.105	-0.648	0.263	-0.504	0.842	1.152
	SH3BP5	-1.127	-0.629	0.347	-0.524	0.78	1.153
	ZBTB10	-0.678	-1.127	-0.471	0.346	1.149	0.781
	MASTL	-0.766	-1.153	-0.365	0.626	1.131	0.527
	SLC9A8	-0.831	-1.112	-0.279	0.288	1.11	0.824
	FAM76B	-0.917	-1.153	-0.15	0.524	1.066	0.629
	RRM2	-1.074	-1.011	0.905	0.988	0.169	0.023
	LMNB1	-1.029	-1.066	0.061	0.149	0.968	0.917
	FOXO1	-1.048	-1.047	0.105	0.103	0.945	0.943
	LGR5	-1.017	-1.08	0.034	0.185	0.983	0.894
	IVNS1ABP	-0.972	-1.151	-0.054	0.651	1.026	0.5
	SUPV3L1	-1.039	-1.086	0.084	0.883	0.956	0.202
	ZEB1	-0.997	-1.155	-0.006	0.569	1.003	0.585
	SSH2	-1.148	-1.007	0.681	0.014	0.467	0.993
	KLK10	-1.155	-1.011	0.577	0.989	0.577	0.022
	SMAP1	-1.122	-1.062	0.324	0.924	0.798	0.138
	ATAD2	-1.099	-1.15	0.241	0.485	0.857	0.665
	GM2A	-1.122	-1.146	0.325	0.448	0.797	0.698
	ALG13	-1.15	-1.124	0.489	0.792	0.661	0.331
	EZH2	-1.154	-1.12	0.54	0.803	0.614	0.317

## Sheet: Supple Fig 3
Supple Fig.3d
		Control			GDC1101			MK2204
Sesn3	WT	1.026	0.974	1	1.656	1.917	2.021	1.764	1.383	1.795
	C31A	1.211	1.06	1.055	1.231	1.352	1.33	1.478	1.682	1.435
Pik3ip1	WT	1.058	0.884	1.058	7.575	10.279	6.385	8.685	7.258	9.72
	C31A	0.985	0.873	1.296	3.346	4.335	3.339	5.122	3.935	3.551
	Supple Fig. 3e
		WT			C31A
NT	0	6.66667	10	0	0	0
GDC	90	80	85.7143	75	86.6667	78.9474
MK	70	100	81.8182	71.4286	81.8182	87.5

[truncated: 4 more sheets: Supple Fig.5, Supple Fig. 6, Supple Fig 8, Supple Fig.9]
